# Supplementary material for: Traces of Canine Inflammatory Bowel Disease Reflected by Intestinal Organoids
Source: Int J Mol Sci. 2024 Jan 1;25(1):576. doi: 10.3390/ijms25010576 (PMC10778911; doi:10.3390/ijms25010576)
Supplement: Supplementary file 1 [file ijms-25-00576-s001.zip]

Archive with 1 entries (1 files):
- ijms-2685398-supplementary.xlsx
