# Supplementary material for: Traces of Canine Inflammatory Bowel Disease Reflected by Intestinal Organoids
Source: Int J Mol Sci. 2024 Jan 1;25(1):576. doi: 10.3390/ijms25010576 (PMC10778911; doi:10.3390/ijms25010576)
Supplement: Supplementary file 1 [file ijms-25-00576-s001.zip › ijms-2685398-supplementary.xlsx]

## Sheet: Matrix
LOG2 LFQ intensity cDO35-1 (control)	LOG2 LFQ intensity cDO35-2 (control)	LOG2 LFQ intensity cDO35-3 (control)	LOG2 LFQ intensity cDO8-1 (donor-1)	LOG2 LFQ intensity cDO8-2 (donor-1)	LOG2 LFQ intensity cDO8-3 (donor-1)	LOG2 LFQ intensity cDO14-1 (donor-2)	LOG2 D03 cDO14-2 (donor-2)	LOG2 LFQ intensity cDO31-1 (donor-3)2	LOG2 LFQ intensity cDO31-2 (donor-3)2	LOG2 LFQ intensity cDO31-3 (donor-3)2	LOG2 LFQ intensity cDO14-3 (donor-2)	Peptides	Razor + unique peptides	Unique peptides	Sequence coverage [%]	Unique + razor sequence coverage [%]	Unique sequence coverage [%]	Mol. weight [kDa]	Q-value	Score	Intensity	iBAQ peptides	MS/MS count	Protein IDs	Majority protein IDs	Gene names	id	Fasta headers
24.7367057800293	24.4895915985107	24.5249214172363	26.5376262664795	26.5695705413818	26.5127239227295	25.9123477935791	25.9786701202393	26.9229774475098	26.8516235351563	26.9099922180176	25.7186622619629	23	23	23	38,3	38,3	38,3	86,586	0	78,268	5477700000	36	173	A0A0A0RBT6;Q9GLD3	A0A0A0RBT6;Q9GLD3	TFRC	0	tr|A0A0A0RBT6|A0A0A0RBT6_CANLF Transferrin receptor protein 1 OS=Canis lupus familiaris OX=9615 GN=TFRC PE=2 SV=1;sp|Q9GLD3|TFR1_CANLF Transferrin receptor protein 1 OS=Canis lupus familiaris OX=9615 GN=TFRC PE=1 SV=1
27.3810482025146	27.2015361785889	27.1471500396729	27.304084777832	27.5319271087646	27.3725204467773	27.3221683502197	27.5073337554932	27.6231021881104	27.5126190185547	27.6460208892822	27.4753742218018	22	22	22	74,5	74,5	74,5	35,943	0	323,31	11193000000	22	299	A0A0F7RNT6;A0A8I3P8H9;A0A8I3PHG8	A0A0F7RNT6;A0A8I3P8H9;A0A8I3PHG8	ANXA5	1	tr|A0A0F7RNT6|A0A0F7RNT6_CANLF Annexin OS=Canis lupus familiaris OX=9615 GN=ANXA5 PE=2 SV=1;tr|A0A8I3P8H9|A0A8I3P8H9_CANLF Annexin OS=Canis lupus familiaris OX=9615 GN=ANXA5 PE=3 SV=1;tr|A0A8I3PHG8|A0A8I3PHG8_CANLF Annexin OS=Canis lupus familiaris OX=9615
24.5984382629395	24.6636753082275	24.4959468841553	23.8166542053223	24.00461769104	23.2314147949219	22.0091133117676	22.0872230529785	23.7322101593018	23.9283180236816	23.8171424865723	21.7228488922119	6	6	6	10,4	10,4	10,4	90,829	0	51,059	613480000	31	25	A0A0I9QQS7;A0A8I3RXB9;A0A8P0N3F1;A0A8I3NPK9	A0A0I9QQS7;A0A8I3RXB9;A0A8P0N3F1;A0A8I3NPK9	STAT6	2	tr|A0A0I9QQS7|A0A0I9QQS7_CANLF Signal transducer and activator of transcription OS=Canis lupus familiaris OX=9615 GN=STAT6 PE=2 SV=1;tr|A0A8I3RXB9|A0A8I3RXB9_CANLF Signal transducer and activator of transcription OS=Canis lupus familiaris OX=9615 GN=STAT6
29.1353321075439	29.0447368621826	29.2150974273682	30.0041027069092	30.0554313659668	29.9487953186035	30.2196273803711	30.245584487915	29.7513008117676	29.8645648956299	29.8197021484375	30.2512397766113	31	31	31	84	84	84	54,006	0	323,31	189710000000	25	3031	A0A8I3NCH2;A0A1B1X468	A0A8I3NCH2;A0A1B1X468	ATP5F1B	3	tr|A0A8I3NCH2|A0A8I3NCH2_CANLF ATP synthase subunit beta OS=Canis lupus familiaris OX=9615 GN=ATP5F1B PE=3 SV=1;tr|A0A1B1X468|A0A1B1X468_CANLF ATP synthase subunit beta OS=Canis lupus familiaris OX=9615 GN=ATP5F1B PE=2 SV=1
29.0469512939453	29.0444259643555	29.3050651550293	29.7989559173584	29.9374732971191	29.8342761993408	30.1860065460205	30.2169704437256	29.7472	29.7374095916748	29.7051029205322	30.2565364837646	39	39	39	66,7	66,7	66,7	59,727	0	323,31	146090000000	31	1735	A0A1B1X469;A0A8P0NIY6;A0A8I3PFJ8	A0A1B1X469;A0A8P0NIY6	ATP5F1A	4	tr|A0A1B1X469|A0A1B1X469_CANLF ATP synthase subunit alpha OS=Canis lupus familiaris OX=9615 GN=ATP5F1A PE=2 SV=1;tr|A0A8P0NIY6|A0A8P0NIY6_CANLF ATP synthase F1 subunit alpha OS=Canis lupus familiaris OX=9615 GN=ATP5F1A PE=4 SV=1
25.6210632324219	25.3912620544434	25.7453746795654	27.29762840271	27.2451763153076	27.3680305480957	28.1654758453369	28.2570095062256	27.5447311401367	27.6142826080322	27.5415592193604	28.1350135803223	25	25	24	63,2	63,2	63,2	47,092	0	323,31	48118000000	23	862	A0A8I3MML4;A0A2Z5XAD4;A0A8P0NE04;A0A8P0PJ34;A0A8P0PBU8;A0A8I3RPI8;A0A8I3MMS4	A0A8I3MML4;A0A2Z5XAD4;A0A8P0NE04;A0A8P0PJ34;A0A8P0PBU8;A0A8I3RPI8;A0A8I3MMS4	IDH2	5	tr|A0A8I3MML4|A0A8I3MML4_CANLF Isocitrate dehydrogenase [NADP] OS=Canis lupus familiaris OX=9615 GN=IDH2 PE=3 SV=1;tr|A0A2Z5XAD4|A0A2Z5XAD4_CANLF Isocitrate dehydrogenase [NADP] OS=Canis lupus familiaris OX=9615 GN=IDH2 PE=2 SV=1;tr|A0A8P0NE04|A0A8P0NE04_C
23.388111114502	24.0742263793945	23.244873046875	21.0128555297852	20.7850875854492	22.822093963623	21.1661682128906	21.4372863769531	21.0635356903076	22.4452362060547	22.2193069458008	21.1087551116943	4	4	4	12	12	12	63,533	0	13,582	179910000	36	9	A0A8I3P815;A0A8P0SE37;A0A8I3S521;A0A8I3P833;A0A4D6PF96;A0A8I3PMT9;A0A8I3PEA0;A0A8P0PLR2;A0A8I3PK23	A0A8I3P815;A0A8P0SE37;A0A8I3S521;A0A8I3P833;A0A4D6PF96;A0A8I3PMT9	PTPN11	7	tr|A0A8I3P815|A0A8I3P815_CANLF Protein-tyrosine-phosphatase OS=Canis lupus familiaris OX=9615 GN=PTPN11 PE=3 SV=1;tr|A0A8P0SE37|A0A8P0SE37_CANLF Protein tyrosine phosphatase non-receptor type 11 OS=Canis lupus familiaris OX=9615 GN=PTPN11 PE=4 SV=1;tr|A0A8
27.688325881958	27.7396965026855	28.0307064056396	25.5392837524414	25.2419452667236	24.8242015838623	26.8406219482422	26.4757919311523	24.2322044372559	24.9207534790039	24.5422096252441	27.0051746368408	9	9	9	86,7	86,7	86,7	14,733	0	133,37	4554800000	9	92	A0A5F4BNM9;A0A8I3N184;A0A8I3MSR8;A0A8I3MVF5;A0A8I3PXB6	A0A5F4BNM9;A0A8I3N184;A0A8I3MSR8;A0A8I3MVF5;A0A8I3PXB6	LGALS1	8	tr|A0A5F4BNM9|A0A5F4BNM9_CANLF Galectin OS=Canis lupus familiaris OX=9615 GN=LGALS1 PE=2 SV=1;tr|A0A8I3N184|A0A8I3N184_CANLF Galectin OS=Canis lupus familiaris OX=9615 GN=LGALS1 PE=4 SV=1;tr|A0A8I3MSR8|A0A8I3MSR8_CANLF Galectin OS=Canis lupus familiaris OX
30.1410217285156	30.251916885376	29.9747333526611	29.953519821167	30.01438331604	29.4059638977051	30.871955871582	31.2188186645508	30.5452651977539	30.8222885131836	30.8375568389893	30.7918014526367	9	4	2	62	39,5	14	13,923	0	323,31	62140000000	6	321	A0A8I3S8M0;A0A8P0TUY1;A0A8I3S9E1;A0A8I3PW10;A0A8I3PT67;A0A8I3N3A0;A0A5F4CIE3;A0A8I3PQ44;A0A8P0P6G3;A0A8I3NZV6;A0A8P0SQE4;A0A8P0TE59;A0A8I3P6J5;A0A8I3NUI1	A0A8I3S8M0;A0A8P0TUY1;A0A8I3S9E1;A0A8I3PW10;A0A8I3PT67;A0A8I3N3A0;A0A5F4CIE3;A0A8I3PQ44;A0A8P0P6G3;A0A8I3NZV6;A0A8P0SQE4;A0A8P0TE59;A0A8I3P6J5		9	tr|A0A8I3S8M0|A0A8I3S8M0_CANLF Histone H2A OS=Canis lupus familiaris OX=9615 PE=3 SV=1;tr|A0A8P0TUY1|A0A8P0TUY1_CANLF H2A clustered histone 9 OS=Canis lupus familiaris OX=9615 GN=H2AC9 PE=4 SV=1;tr|A0A8I3S9E1|A0A8I3S9E1_CANLF Histone H2A OS=Canis lupus fam
27.8515644073486	28.1089382171631	27.4855442047119	27.5325222015381	27.5321502685547	27.6377544403076	27.7261791229248	27.5046863555908	27.9057540893555	27.9281826019287	27.8808116912842	27.8865795135498	4	4	4	17,1	17,1	17,1	13,316	0	5,5143	4890600000	6	77	A0A8I3RT15;A0A5F4D4Q9;A0A8P0T2U6;A0A8I3Q1D4;A0A8I3MCP6;A0A8P0NVG7;A0A8I3Q0A0	A0A8I3RT15;A0A5F4D4Q9;A0A8P0T2U6;A0A8I3Q1D4;A0A8I3MCP6;A0A8P0NVG7;A0A8I3Q0A0	LOC478509	10	tr|A0A8I3RT15|A0A8I3RT15_CANLF 60S ribosomal protein L34 OS=Canis lupus familiaris OX=9615 GN=LOC111096443 PE=3 SV=1;tr|A0A5F4D4Q9|A0A5F4D4Q9_CANLF 60S ribosomal protein L34 OS=Canis lupus familiaris OX=9615 GN=LOC478509 PE=3 SV=1;tr|A0A8P0T2U6|A0A8P0T2U6_
26.05784034729	25.9310722351074	26.1248664855957	26.6747875213623	26.6079483032227	26.5899219512939	25.943042755127	25.9456329345703	26.3916397094727	26.4757766723633	26.5163497924805	25.9414310455322	27	27	27	73,4	73,4	73,4	66,364	0	323,31	11314000000	30	403	A0A5K1UTD0;A0A8I3MMG9;A0A8P0NH34;A0A8I3RQX4;A0A8I3MK61;A0A8I3MN98;A0A8I3MK99	A0A5K1UTD0;A0A8I3MMG9;A0A8P0NH34;A0A8I3RQX4;A0A8I3MK61;A0A8I3MN98;A0A8I3MK99	WDR1	11	tr|A0A5K1UTD0|A0A5K1UTD0_CANLF WD repeat domain 1 OS=Canis lupus familiaris OX=9615 GN=WDR1 PE=2 SV=1;tr|A0A8I3MMG9|A0A8I3MMG9_CANLF WD repeat domain 1 OS=Canis lupus familiaris OX=9615 GN=WDR1 PE=4 SV=1;tr|A0A8P0NH34|A0A8P0NH34_CANLF WD repeat domain 1 OS
24.0315361022949	23.810489654541	24.6252784729004	21.1776218414307	21.3685760498047	21.5410633087158	22.7681255340576	22.0033874511719	22.3400917053223	21.3189468383789	21.3645191192627	22.1417579650879	8	8	8	25,8	25,8	25,8	42,042	0	52,245	343670000	17	22	A0A8I3NAM7;A0A654IEC4;Q6S9C0	A0A8I3NAM7;A0A654IEC4;Q6S9C0	GJA1	12	tr|A0A8I3NAM7|A0A8I3NAM7_CANLF Gap junction protein OS=Canis lupus familiaris OX=9615 GN=GJA1 PE=3 SV=1;tr|A0A654IEC4|A0A654IEC4_CANLF Gap junction protein OS=Canis lupus familiaris OX=9615 GN=GJA1 PE=3 SV=1;sp|Q6S9C0|CXA1_CANLF Gap junction alpha-1 protei
22.294038772583	22.4905471801758	20.9970436096191	25.8026733398438	25.9135131835938	25.8343181610107	25.1932506561279	26.1316528320313	26.6921882629395	26.5771541595459	24.6900310516357	24.7451953887939	12	5	1	44,2	19,6	1,9	40,428	0	46,651	726660000	22	30	A0A6S4Q341;A0A8I3NDD1;A0A8I3NE34;A0A8I3N899	A0A6S4Q341;A0A8I3NDD1;A0A8I3NE34	DLA88	13	tr|A0A6S4Q341|A0A6S4Q341_CANLF DLA class I alpha chain OS=Canis lupus familiaris OX=9615 GN=DLA88 PE=3 SV=1;tr|A0A8I3NDD1|A0A8I3NDD1_CANLF MHC class I DLA-88 OS=Canis lupus familiaris OX=9615 GN=DLA88 PE=3 SV=1;tr|A0A8I3NE34|A0A8I3NE34_CANLF MHC class I DL
23.0654945373535	23.5941162109375	23.2540740966797	26.5582122802734	26.3483238220215	26.3818225860596	25.4682426452637	25.0286731719971	25.3606491088867	25.426399230957	25.2266674041748	25.1997032165527	12	12	1	43	43	3,6	39,693	0	77,987	2801400000	19	141	A0A6S4Q348;A0A8I3RVK8;A0A8I3N919	A0A6S4Q348;A0A8I3RVK8;A0A8I3N919	DLA-64	14	tr|A0A6S4Q348|A0A6S4Q348_CANLF DLA class I alpha chain OS=Canis lupus familiaris OX=9615 GN=DLA12 PE=3 SV=1;tr|A0A8I3RVK8|A0A8I3RVK8_CANLF MHC class I DLA-64 OS=Canis lupus familiaris OX=9615 GN=DLA-64 PE=3 SV=1;tr|A0A8I3N919|A0A8I3N919_CANLF MHC class I D
23.2515907287598	23.4009342193604	23.3319702148438	21.5312519073486	21.6674060821533	23.0967407226563	21.9192428588867	21.2291774749756	23.6206436157227	20.2069034576416	23.7680988311768	23.0009784698486	2	2	2	11,5	11,5	11,5	28,854	0,01	1,1129	296110000	11	4	A0A7G3MIA6;A0A8P0PH13;A0A8P0TJQ6;A0A8I3P9N6;A0A8P0P5C2	A0A7G3MIA6;A0A8P0PH13;A0A8P0TJQ6;A0A8I3P9N6;A0A8P0P5C2	ENOPH1	15	tr|A0A7G3MIA6|A0A7G3MIA6_CANLF Enolase-phosphatase E1 OS=Canis lupus familiaris OX=9615 GN=ENOPH1 PE=2 SV=1;tr|A0A8P0PH13|A0A8P0PH13_CANLF Enolase-phosphatase 1 OS=Canis lupus familiaris OX=9615 GN=ENOPH1 PE=4 SV=1;tr|A0A8P0TJQ6|A0A8P0TJQ6_CANLF Enolase-ph
31.6485595703125	31.6046123504639	31.4802932739258	29.241455078125	29.2672500610352	29.3404922485352	29.5073165893555	29.548210144043	28.5218563079834	28.4375782012939	28.5266761779785	29.5095443725586	32	32	32	70,7	70,7	70,7	38,626	0	323,31	110520000000	20	1113	A0A8I3M9P4	A0A8I3M9P4		16	tr|A0A8I3M9P4|A0A8I3M9P4_CANLF Annexin OS=Canis lupus familiaris OX=9615 GN=ANXA1 PE=3 SV=1
22.3543949127197	21.4777965545654	21.3709182739258	25.0316219329834	25.0833053588867	25.3636932373047	23.7889518737793	23.7844657897949	24.3077201843262	24.300407409668	24.1603107452393	23.8877182006836	20	16	16	47,1	43,5	43,5	54,944	0	36,845	1779600000	24	120	A0A8I3M9Q4;A0A8I3RNV9;A0A8I3MHF0;A0A8I3MGH9	A0A8I3M9Q4;A0A8I3RNV9	ALDH1A1	17	tr|A0A8I3M9Q4|A0A8I3M9Q4_CANLF Aldehyde dehydrogenase 1 family member A1 OS=Canis lupus familiaris OX=9615 GN=ALDH1A1 PE=3 SV=1;tr|A0A8I3RNV9|A0A8I3RNV9_CANLF Aldehyde dehydrogenase 1 family member A1 OS=Canis lupus familiaris OX=9615 GN=ALDH1A1 PE=3 SV=1
23.9498462677002	23.6920032501221	23.6278953552246	20.978063583374	22.2989349365234	21.1220703125	20.9636096954346	22.4010257720947	22.2193164825439	20.9729385375977	21.8273544311523	20.2300148010254	4	4	4	29,4	29,4	29,4	22,924	0	10,234	132720000	10	7	A0A8I3M9S7;A0A8I3MFE4	A0A8I3M9S7;A0A8I3MFE4	HDDC2	18	tr|A0A8I3M9S7|A0A8I3M9S7_CANLF 5-deoxynucleotidase HDDC2 OS=Canis lupus familiaris OX=9615 GN=HDDC2 PE=3 SV=1;tr|A0A8I3MFE4|A0A8I3MFE4_CANLF HD domain containing 2 OS=Canis lupus familiaris OX=9615 GN=HDDC2 PE=4 SV=1
27.0732669830322	26.9384269714355	26.7727870941162	26.753023147583	26.5829067230225	26.7162036895752	26.9250164031982	27.19140625	27.153736114502	27.0637340545654	27.3245735168457	26.9415645599365	27	27	27	29,2	29,2	29,2	144,4	0	120,35	5560600000	62	187	A0A8I3M9Y6;A0A8I3MFF7;A0A8P0NZT4;A0A8I3RNX5	A0A8I3M9Y6;A0A8I3MFF7;A0A8P0NZT4;A0A8I3RNX5	IARS1	19	tr|A0A8I3M9Y6|A0A8I3M9Y6_CANLF Isoleucine--tRNA ligase OS=Canis lupus familiaris OX=9615 GN=IARS1 PE=3 SV=1;tr|A0A8I3MFF7|A0A8I3MFF7_CANLF Isoleucine--tRNA ligase OS=Canis lupus familiaris OX=9615 GN=IARS1 PE=3 SV=1;tr|A0A8P0NZT4|A0A8P0NZT4_CANLF Isoleucyl
21.697359085083	22.6092128753662	21.4919376373291	22.2667789459229	22.6445598602295	22.7509918212891	22.8857097625732	22.5001754760742	22.9513778686523	22.1905403137207	22.8585166931152	22.5406379699707	7	7	7	16	16	16	94,646	0	14,023	194800000	37	21	A0A8I3MA21;A0A8I3RNY9	A0A8I3MA21;A0A8I3RNY9	KDM1A	20	tr|A0A8I3MA21|A0A8I3MA21_CANLF Lysine-specific histone demethylase OS=Canis lupus familiaris OX=9615 GN=KDM1A PE=3 SV=1;tr|A0A8I3RNY9|A0A8I3RNY9_CANLF Lysine-specific histone demethylase OS=Canis lupus familiaris OX=9615 GN=KDM1A PE=3 SV=1
24.7074089050293	24.6167240142822	24.8649997711182	24.3223056793213	24.3711261749268	24.3942108154297	25.1649589538574	25.1941146850586	24.3310813903809	24.2766819000244	24.611442565918	25.0666522979736	19	19	19	52,2	52,2	52,2	61,552	0	198,93	2408700000	27	154	A0A8I3MA32;A0A8I3MH95;A0A8I3MBR8	A0A8I3MA32;A0A8I3MH95	MCCC2	21	tr|A0A8I3MA32|A0A8I3MA32_CANLF Methylcrotonoyl-CoA carboxylase OS=Canis lupus familiaris OX=9615 GN=MCCC2 PE=3 SV=1;tr|A0A8I3MH95|A0A8I3MH95_CANLF Methylcrotonoyl-CoA carboxylase OS=Canis lupus familiaris OX=9615 GN=MCCC2 PE=3 SV=1
21.6350936889648	22.5673923492432	22.4840259552002	23.9678955078125	23.9248809814453	23.5826778411865	20.964183807373	23.2030086517334	23.383768081665	23.2823486328125	23.631010055542	23.3299198150635	7	7	7	14,1	14,1	14,1	65,685	0	17,038	295330000	36	38	A0A8I3MA34	A0A8I3MA34		22	tr|A0A8I3MA34|A0A8I3MA34_CANLF Optineurin OS=Canis lupus familiaris OX=9615 GN=OPTN PE=4 SV=1
26.4545822143555	26.3092994689941	26.2785778045654	25.0331764221191	24.6249446868896	24.8037071228027	25.2878875732422	25.2499942779541	24.8423976898193	24.963493347168	24.8832492828369	25.0610160827637	25	25	25	51,3	51,3	51,3	88,526	0	323,31	4066600000	32	136	A0A8I3MA67;A0A8I3MAA1	A0A8I3MA67;A0A8I3MAA1	TRIM28	24	tr|A0A8I3MA67|A0A8I3MA67_CANLF Tripartite motif containing 28 OS=Canis lupus familiaris OX=9615 GN=TRIM28 PE=4 SV=1;tr|A0A8I3MAA1|A0A8I3MAA1_CANLF Tripartite motif containing 28 OS=Canis lupus familiaris OX=9615 GN=TRIM28 PE=4 SV=1
25.484130859375	25.5410289764404	25.239652633667	24.324779510498	24.3279342651367	24.246410369873	24.2614822387695	24.5645923614502	24.29052734375	24.6666564941406	24.6492729187012	23.8667449951172	6	6	6	34,4	34,4	34,4	20,9	0	200,42	1480800000	11	72	A0A8I3MA68	A0A8I3MA68		25	tr|A0A8I3MA68|A0A8I3MA68_CANLF Ubiquitin conjugating enzyme E2 M OS=Canis lupus familiaris OX=9615 GN=UBE2M PE=3 SV=1
23.4109287261963	23.3788833618164	23.9579257965088	24.4743213653564	24.7965469360352	24.7863616943359	23.881103515625	23.7804660797119	24.3829784393311	24.6834602355957	24.6422367095947	23.5190544128418	6	6	6	28,7	28,7	28,7	24,116	0	18,787	845220000	11	58	A0A8I3MUV7;A0A8I3MAJ3;A0A8I3MEY9;A0A8I3MFQ3;A0A8I3MA88	A0A8I3MUV7;A0A8I3MAJ3;A0A8I3MEY9;A0A8I3MFQ3;A0A8I3MA88	NUDT5	27	tr|A0A8I3MUV7|A0A8I3MUV7_CANLF Nudix hydrolase 5 OS=Canis lupus familiaris OX=9615 GN=NUDT5 PE=3 SV=1;tr|A0A8I3MAJ3|A0A8I3MAJ3_CANLF Nudix hydrolase 5 OS=Canis lupus familiaris OX=9615 GN=NUDT5 PE=3 SV=1;tr|A0A8I3MEY9|A0A8I3MEY9_CANLF Nudix hydrolase 5 OS=
24.1238422393799	24.8272113800049	24.0932941436768	22.2500076293945	23.5152072906494	23.0822582244873	23.3937511444092	23.2244682312012	23.1549911499023	22.619592666626	23.1723251342773	23.7458114624023	8	8	8	18,8	18,8	18,8	71,396	0	14,89	643970000	32	13	A0A8P0SAZ8;A0A8I3MAM5	A0A8P0SAZ8;A0A8I3MAM5	GTPBP4	28	tr|A0A8P0SAZ8|A0A8P0SAZ8_CANLF GTP binding protein 4 OS=Canis lupus familiaris OX=9615 GN=GTPBP4 PE=4 SV=1;tr|A0A8I3MAM5|A0A8I3MAM5_CANLF Nucleolar GTP-binding protein 1 OS=Canis lupus familiaris OX=9615 GN=GTPBP4 PE=3 SV=1
21.9334697723389	21.1947917938232	23.3363361358643	20.9734516143799	22.0951881408691	24.8531475067139	21.8689632415771	22.5982341766357	24.7773094177246	24.8281307220459	24.9055461883545	22.5515022277832	3	3	3	21,9	21,9	21,9	21,191	0	6,4026	229200000	10	8	A0A8I3MKE3;A0A8I3MAN6;A0A8P0PRR2;A0A8P0PH48;A0A8I3MBS8	A0A8I3MKE3;A0A8I3MAN6;A0A8P0PRR2;A0A8P0PH48;A0A8I3MBS8	LZIC	29	tr|A0A8I3MKE3|A0A8I3MKE3_CANLF Protein LZIC OS=Canis lupus familiaris OX=9615 GN=LZIC PE=3 SV=1;tr|A0A8I3MAN6|A0A8I3MAN6_CANLF Protein LZIC OS=Canis lupus familiaris OX=9615 GN=LZIC PE=3 SV=1;tr|A0A8P0PRR2|A0A8P0PRR2_CANLF Uncharacterized protein OS=Canis
24.2830562591553	24.3144435882568	23.5794582366943	24.6359977722168	24.3784198760986	24.5389575958252	25.0844421386719	25.1232891082764	24.3521862030029	24.208065032959	24.2076930999756	25.0365333557129	20	20	20	16,7	16,7	16,7	192,58	0	122,38	1775000000	89	139	A0A8I3MFF2;A0A8P0SW91;A0A8I3MFM5;A0A8P0T3S3;A0A8I3MHW2;A0A8I3MAN7;A0A8P0P585;A0A8P0THP5;A0A8P0PE47;A0A8I3MAQ1;A0A8P0SFI2;A0A8I3MVT7;O97758	A0A8I3MFF2;A0A8P0SW91;A0A8I3MFM5;A0A8P0T3S3;A0A8I3MHW2;A0A8I3MAN7;A0A8P0P585;A0A8P0THP5;A0A8P0PE47;A0A8I3MAQ1;A0A8P0SFI2;A0A8I3MVT7;O97758	TJP1	30	tr|A0A8I3MFF2|A0A8I3MFF2_CANLF Tight junction protein ZO-1 OS=Canis lupus familiaris OX=9615 GN=TJP1 PE=4 SV=1;tr|A0A8P0SW91|A0A8P0SW91_CANLF Tight junction protein ZO-1 OS=Canis lupus familiaris OX=9615 GN=TJP1 PE=4 SV=1;tr|A0A8I3MFM5|A0A8I3MFM5_CANLF Tig
24.5190544128418	24.5767517089844	24.267993927002	23.9837226867676	23.9174327850342	24.1346130371094	24.2318382263184	23.9805030822754	24.1190204620361	24.2994995117188	24.1048564910889	23.8738021850586	7	7	7	26,1	26,1	26,1	58,059	0	45,986	852230000	19	54	A0A8I3MAV2	A0A8I3MAV2		31	tr|A0A8I3MAV2|A0A8I3MAV2_CANLF Lectin, mannose binding 1 OS=Canis lupus familiaris OX=9615 GN=LMAN1 PE=4 SV=1
24.4733924865723	24.5733451843262	24.0598621368408	21.6253623962402	21.5163192749023	21.9368000030518	22.8200073242188	22.0187931060791	22.2316455841064	20.8276538848877	20.973014831543	22.0701694488525	6	6	6	10,8	10,8	10,8	116,98	0	37,098	227930000	49	12	A0A8I3MDA2;A0A8I3MAY0;A0A8I3MWC2;A0A8I3MAX3	A0A8I3MDA2;A0A8I3MAY0;A0A8I3MWC2;A0A8I3MAX3	NCAPG	33	tr|A0A8I3MDA2|A0A8I3MDA2_CANLF Non-SMC condensin I complex subunit G OS=Canis lupus familiaris OX=9615 GN=NCAPG PE=3 SV=1;tr|A0A8I3MAY0|A0A8I3MAY0_CANLF Non-SMC condensin I complex subunit G OS=Canis lupus familiaris OX=9615 GN=NCAPG PE=3 SV=1;tr|A0A8I3MWC
22.6081256866455	21.5756778717041	22.537525177002	23.3925724029541	23.2489452362061	23.5920639038086	23.804594039917	23.6724967956543	23.4133834838867	23.3853492736816	23.2681369781494	24.1928730010986	6	6	6	12,5	12,5	12,5	80,175	0	12,627	396690000	32	37	A0A8I3MCJ6;A0A8I3MB38	A0A8I3MCJ6;A0A8I3MB38	LAR	36	tr|A0A8I3MCJ6|A0A8I3MCJ6_CANLF HTH La-type RNA-binding domain-containing protein OS=Canis lupus familiaris OX=9615 GN=LARP4B PE=4 SV=1;tr|A0A8I3MB38|A0A8I3MB38_CANLF HTH La-type RNA-binding domain-containing protein OS=Canis lupus familiaris OX=9615 GN=LAR
24.1613101959229	24.2616958618164	24.3001976013184	24.7789649963379	24.6302871704102	24.6961479187012	25.593204498291	25.6074123382568	24.4422149658203	24.3386497497559	24.444616317749	25.581672668457	11	11	10	51,2	51,2	44,8	33,169	0	88,493	1977900000	14	103	A0A8I3MVH7;A0A8I3MB77;A0A8I3MBW1	A0A8I3MVH7;A0A8I3MB77;A0A8I3MBW1	SFXN1	37	tr|A0A8I3MVH7|A0A8I3MVH7_CANLF Sideroflexin 1 OS=Canis lupus familiaris OX=9615 GN=SFXN1 PE=3 SV=1;tr|A0A8I3MB77|A0A8I3MB77_CANLF Sideroflexin 1 OS=Canis lupus familiaris OX=9615 GN=SFXN1 PE=3 SV=1;tr|A0A8I3MBW1|A0A8I3MBW1_CANLF Sidoreflexin OS=Canis lupus
21.283260345459	21.1370582580566	22.9003963470459	21.3066825866699	21.9732131958008	22.663330078125	23.1286640167236	23.3322429656982	22.5023231506348	22.8128814697266	21.6648330688477	22.2413749694824	3	3	3	10,9	10,9	10,9	34,635	0	7,8304	229770000	16	20	A0A8I3MBE2;A0A8I3MDN2	A0A8I3MBE2		38	tr|A0A8I3MBE2|A0A8I3MBE2_CANLF BCL2 interacting protein 1 OS=Canis lupus familiaris OX=9615 GN=BNIP1 PE=4 SV=1
26.7398242950439	26.6229629516602	26.5159149169922	25.5452175140381	25.4549102783203	25.5441856384277	25.4800968170166	25.1595783233643	25.8109550476074	25.8146266937256	25.6228790283203	25.3547763824463	29	29	29	78,8	78,8	78,8	51,142	0	194,59	5311900000	27	221	A0A8I3MBF5;A0A8P0N6P2;A0A8P0TLE8;A0A8P0PRK8	A0A8I3MBF5;A0A8P0N6P2;A0A8P0TLE8	RUVBL2	39	tr|A0A8I3MBF5|A0A8I3MBF5_CANLF RuvB-like helicase OS=Canis lupus familiaris OX=9615 GN=RUVBL2 PE=3 SV=1;tr|A0A8P0N6P2|A0A8P0N6P2_CANLF RuvB like AAA ATPase 2 OS=Canis lupus familiaris OX=9615 GN=RUVBL2 PE=4 SV=1;tr|A0A8P0TLE8|A0A8P0TLE8_CANLF RuvB like AAA
24.9404678344727	24.9860706329346	24.8854389190674	25.5035190582275	25.3303642272949	25.346752166748	25.8702068328857	26.191499710083	25.7680225372314	25.6830062866211	25.9193668365479	25.9801750183105	14	14	14	29,7	29,7	29,7	54,505	0	136,44	6910500000	23	209	A0A8I3MBI0;A0A8I3RPD9;A0A8I3MIL4	A0A8I3MBI0;A0A8I3RPD9;A0A8I3MIL4	BCAT2	41	tr|A0A8I3MBI0|A0A8I3MBI0_CANLF Branched-chain-amino-acid aminotransferase OS=Canis lupus familiaris OX=9615 GN=BCAT2 PE=3 SV=1;tr|A0A8I3RPD9|A0A8I3RPD9_CANLF Branched-chain-amino-acid aminotransferase OS=Canis lupus familiaris OX=9615 GN=BCAT2 PE=3 SV=1;tr
25.7842674255371	25.6925868988037	25.6540622711182	26.1651496887207	26.1429119110107	26.1089878082275	25.550365447998	25.5198631286621	26.1367263793945	26.2531719207764	26.1572875976563	25.3223400115967	21	21	21	49,9	49,9	49,9	56,188	0	202,63	8231000000	28	264	A0A8I3MBN3	A0A8I3MBN3		43	tr|A0A8I3MBN3|A0A8I3MBN3_CANLF Cytosol aminopeptidase OS=Canis lupus familiaris OX=9615 GN=LAP3 PE=3 SV=1
24.0973205566406	23.8130378723145	24.2087345123291	24.7359828948975	24.4743843078613	24.4975318908691	24.2289810180664	24.3475303649902	24.533561706543	24.582103729248	24.521032333374	24.3488807678223	9	9	8	35,2	35,2	32,9	46,505	0	146,69	1201800000	19	67	A0A8I3MGF1;A0A8I3MC13;A0A8I3RR16;A0A8I3MC26	A0A8I3MGF1;A0A8I3MC13;A0A8I3RR16;A0A8I3MC26	CTBP1	44	tr|A0A8I3MGF1|A0A8I3MGF1_CANLF C-terminal binding protein 1 OS=Canis lupus familiaris OX=9615 GN=CTBP1 PE=3 SV=1;tr|A0A8I3MC13|A0A8I3MC13_CANLF C-terminal binding protein 1 OS=Canis lupus familiaris OX=9615 GN=CTBP1 PE=3 SV=1;tr|A0A8I3RR16|A0A8I3RR16_CANLF
25.3257389068604	25.0272407531738	25.6444110870361	23.6728191375732	23.2745494842529	23.6946620941162	23.083459854126	22.8671035766602	23.2191295623779	23.9549121856689	23.244291305542	23.1339073181152	8	8	8	36,8	36,8	36,8	28,763	0	70,263	629690000	17	27	A0A8I3MC14;A0A8I3MVJ3;A0A8I3MC19	A0A8I3MC14;A0A8I3MVJ3;A0A8I3MC19	LOC119864225	45	tr|A0A8I3MC14|A0A8I3MC14_CANLF Ribosome maturation protein SBDS OS=Canis lupus familiaris OX=9615 GN=SBDS PE=3 SV=1;tr|A0A8I3MVJ3|A0A8I3MVJ3_CANLF Ribosome maturation protein SBDS OS=Canis lupus familiaris OX=9615 GN=LOC119864225 PE=3 SV=1;tr|A0A8I3MC19|A0
24.8688659667969	24.7983779907227	25.0374145507813	25.0880870819092	25.1338291168213	24.8974456787109	25.2930564880371	25.2187461853027	24.3394641876221	24.2981014251709	24.2935466766357	25.1500396728516	23	23	23	27,2	27,2	27,2	129,67	0	204,86	4028600000	45	250	A0A8I3MC22;A0A8I3MD05	A0A8I3MC22;A0A8I3MD05	ITGA2	46	tr|A0A8I3MC22|A0A8I3MC22_CANLF Integrin subunit alpha 2 OS=Canis lupus familiaris OX=9615 GN=ITGA2 PE=3 SV=1;tr|A0A8I3MD05|A0A8I3MD05_CANLF Integrin subunit alpha 2 OS=Canis lupus familiaris OX=9615 GN=ITGA2 PE=3 SV=1
27.7412395477295	28.3319778442383	28.4631443023682	27.5534744262695	27.3688621520996	27.3137168884277	27.3134574890137	27.5456886291504	28.1070442199707	27.9521598815918	28.3832740783691	27.3735160827637	13	13	13	58,3	58,3	58,3	22,876	0	323,31	11632000000	10	268	A0A8I3MC30;A0A8I3MB70;A0A8I3RQY4	A0A8I3MC30;A0A8I3MB70;A0A8I3RQY4	RPS5	47	tr|A0A8I3MC30|A0A8I3MC30_CANLF Ribosomal protein S5 OS=Canis lupus familiaris OX=9615 GN=RPS5 PE=3 SV=1;tr|A0A8I3MB70|A0A8I3MB70_CANLF Ribosomal protein S5 OS=Canis lupus familiaris OX=9615 GN=RPS5 PE=3 SV=1;tr|A0A8I3RQY4|A0A8I3RQY4_CANLF Ribosomal protein
21.9372215270996	21.0119495391846	20.8260841369629	24.9575271606445	25.0091953277588	25.1117553710938	24.4093761444092	24.272274017334	24.733606338501	24.8854846954346	24.9044914245605	24.3153419494629	4	4	4	17,4	17,4	17,4	36,958	0	26,839	592400000	18	42	A0A8I3RPG7;A0A8I3MC78;A0A8I3MC32;A0A8P0P0B0;A0A8P0NI85;A0A8I3RR44;A0A8P0NY97	A0A8I3RPG7;A0A8I3MC78;A0A8I3MC32;A0A8P0P0B0;A0A8P0NI85;A0A8I3RR44;A0A8P0NY97		48	tr|A0A8I3RPG7|A0A8I3RPG7_CANLF Endoplasmic reticulum-Golgi intermediate compartment protein OS=Canis lupus familiaris OX=9615 GN=ERGIC1 PE=3 SV=1;tr|A0A8I3MC78|A0A8I3MC78_CANLF Endoplasmic reticulum-Golgi intermediate compartment protein OS=Canis lupus fam
23.8347034454346	23.3599796295166	23.1306133270264	24.1140232086182	24.0479335784912	23.9332809448242	24.5953121185303	24.7064609527588	23.7981796264648	24.0932140350342	24.1209983825684	24.7737426757813	4	4	4	14	14	14	48,879	0	16,103	498120000	23	40	A0A8I3MC95;A0A8P0NSV9;A0A8I3MFW4;A0A8I3MIX7;A0A8I3MC75;A0A8I3MCB1;A0A8P0SN08;A0A8I3MMG8;A0A8P0NVI2	A0A8I3MC95;A0A8P0NSV9;A0A8I3MFW4;A0A8I3MIX7;A0A8I3MC75;A0A8I3MCB1;A0A8P0SN08;A0A8I3MMG8;A0A8P0NVI2	DNAJA	50	tr|A0A8I3MC95|A0A8I3MC95_CANLF DnaJ heat shock protein family (Hsp40) member A3 OS=Canis lupus familiaris OX=9615 GN=DNAJA3 PE=3 SV=1;tr|A0A8P0NSV9|A0A8P0NSV9_CANLF DnaJ heat shock protein family (Hsp40) member A3 OS=Canis lupus familiaris OX=9615 GN=DNAJA
21.9345684051514	21.8068027496338	22.1913871765137	20.8823738098145	22.9552669525146	23.3351097106934	21.566234588623	22.6882400512695	23.8550033569336	23.6788482666016	23.4993572235107	21.5290489196777	5	5	5	7,3	7,3	7,3	155,36	0	5,65	185900000	62	16	A0A8I3MDH0;A0A8I3MDK2;A0A8I3MXN0;A0A8I3MXK1;A0A8I3MFZ9;A0A8I3MXE4;A0A8I3MC89;A0A8I3MGI8;A0A8P0SZW8;A0A8P0T4Q0;A0A8P0P0J6;A0A8P0T6E8;A0A8P0PCJ7;A0A8I3MHJ2;A0A8P0PCY0	A0A8I3MDH0;A0A8I3MDK2;A0A8I3MXN0;A0A8I3MXK1;A0A8I3MFZ9;A0A8I3MXE4;A0A8I3MC89;A0A8I3MGI8;A0A8P0SZW8;A0A8P0T4Q0;A0A8P0P0J6;A0A8P0T6E8;A0A8P0PCJ7;A0A8I3MHJ2;A0A8P0PCY0	PTPRK	51	tr|A0A8I3MDH0|A0A8I3MDH0_CANLF Protein-tyrosine-phosphatase OS=Canis lupus familiaris OX=9615 GN=PTPRK PE=3 SV=1;tr|A0A8I3MDK2|A0A8I3MDK2_CANLF Protein-tyrosine-phosphatase OS=Canis lupus familiaris OX=9615 GN=PTPRK PE=3 SV=1;tr|A0A8I3MXN0|A0A8I3MXN0_CANLF
26.2783832550049	26.5907802581787	26.5199527740479	26.3018016815186	26.0279560089111	25.9887580871582	25.5185737609863	25.842565536499	26.5311832427979	26.2888565063477	26.7340202331543	25.867546081543	9	9	9	62,1	62,1	62,1	22,137	0	323,31	3084800000	10	135	A0A8I3MCA7;A0A8I3MWV3;A0A8I3PEM0;A0A8I3NW06;A0A8I3PLV9;A0A8I3PNH9	A0A8I3MCA7;A0A8I3MWV3	BTF3	52	tr|A0A8I3MCA7|A0A8I3MCA7_CANLF Transcription factor BTF3 OS=Canis lupus familiaris OX=9615 GN=BTF3 PE=3 SV=1;tr|A0A8I3MWV3|A0A8I3MWV3_CANLF Transcription factor BTF3 OS=Canis lupus familiaris OX=9615 GN=BTF3 PE=3 SV=1
24.56494140625	25.2515830993652	25.5420036315918	25.2002658843994	24.962345123291	25.0602741241455	22.0770587921143	25.2686729431152	21.698112487793	21.3150634765625	25.4701385498047	21.7519836425781	3	3	3	34,4	34,4	34,4	10,403	0	28,279	861820000	7	19	A0A8P0PM70;A0A8I3MCD7;A0A8I3NA72	A0A8P0PM70;A0A8I3MCD7	LSM8	53	tr|A0A8P0PM70|A0A8P0PM70_CANLF Uncharacterized protein OS=Canis lupus familiaris OX=9615 GN=LSM8 PE=4 SV=1;tr|A0A8I3MCD7|A0A8I3MCD7_CANLF U6 snRNA-associated Sm-like protein LSm8 OS=Canis lupus familiaris OX=9615 GN=LSM8 PE=3 SV=1
25.1718826293945	23.7820682525635	21.658411026001	22.7358913421631	22.9329566955566	21.801197052002	21.4107055664063	23.4788722991943	22.7335968017578	22.7137680053711	22.7541160583496	22.4808540344238	3	3	3	9,8	9,8	9,8	27,411	0	10,905	222130000	16	9	A0A8I3MF18;A0A8I3MCE5	A0A8I3MF18;A0A8I3MCE5	TBCB	54	tr|A0A8I3MF18|A0A8I3MF18_CANLF Tubulin folding cofactor B OS=Canis lupus familiaris OX=9615 GN=TBCB PE=3 SV=1;tr|A0A8I3MCE5|A0A8I3MCE5_CANLF Tubulin folding cofactor B OS=Canis lupus familiaris OX=9615 GN=TBCB PE=3 SV=1
22.2415294647217	22.6898822784424	21.4676036834717	22.4391345977783	22.4260101318359	22.2851181030273	22.5650100708008	21.5295677185059	23.1320571899414	23.1808624267578	23.1868133544922	21.6009979248047	6	6	6	31,2	31,2	31,2	32,563	0	14,476	279660000	20	27	A0A8I3MVU4;A0A8I3MCF3;A0A8P0NUI5;A0A8I3MAU6	A0A8I3MVU4;A0A8I3MCF3;A0A8P0NUI5	ECHDC1	55	tr|A0A8I3MVU4|A0A8I3MVU4_CANLF Ethylmalonyl-CoA decarboxylase 1 OS=Canis lupus familiaris OX=9615 GN=ECHDC1 PE=3 SV=1;tr|A0A8I3MCF3|A0A8I3MCF3_CANLF Ethylmalonyl-CoA decarboxylase 1 OS=Canis lupus familiaris OX=9615 GN=ECHDC1 PE=3 SV=1;tr|A0A8P0NUI5|A0A8P0
26.7905445098877	26.7775611877441	26.5748481750488	26.9508247375488	26.843620300293	26.865140914917	26.8488807678223	26.6658725738525	27.0467681884766	27.246265411377	26.7628116607666	26.9089622497559	6	6	6	27,7	27,7	27,7	15,69	0	17,57	5737400000	8	102	A0A8P0TNP2;A0A8I3MCG8	A0A8P0TNP2;A0A8I3MCG8	RPL28	56	tr|A0A8P0TNP2|A0A8P0TNP2_CANLF Uncharacterized protein OS=Canis lupus familiaris OX=9615 GN=LOC119870132 PE=4 SV=1;tr|A0A8I3MCG8|A0A8I3MCG8_CANLF 60S ribosomal protein L28 OS=Canis lupus familiaris OX=9615 GN=RPL28 PE=3 SV=1
23.2348670959473	23.9419898986816	23.0765609741211	24.7588787078857	24.6221523284912	24.7164916992188	25.5220203399658	25.5912933349609	24.8935623168945	25.1193752288818	24.7704200744629	25.420051574707	5	5	5	56,1	56,1	56,1	11,233	0	20,806	2148800000	6	69	A0A8I3MCH7;A0A8P0TNA5;A0A8I3MJ24;D9ILX1;A0A8I3PRB6;A0A8I3RR60;A0A8P0NQ36;A0A8I3RXM0	A0A8I3MCH7;A0A8P0TNA5;A0A8I3MJ24;D9ILX1;A0A8I3PRB6;A0A8I3RR60	LOC119863882	57	tr|A0A8I3MCH7|A0A8I3MCH7_CANLF Cytochrome b5 type A (microsomal) OS=Canis lupus familiaris OX=9615 GN=CYB5A PE=3 SV=1;tr|A0A8P0TNA5|A0A8P0TNA5_CANLF Cytochrome b5 type A (microsomal) OS=Canis lupus familiaris OX=9615 GN=LOC119863882 PE=4 SV=1;tr|A0A8I3MJ24
23.658073425293	23.6435031890869	23.7540950775146	22.1601295471191	21.662899017334	21.8430995941162	22.3587532043457	22.1134471893311	23.8136253356934	23.3923110961914	24.0307788848877	22.9459743499756	7	7	7	21,2	21,2	21,2	44,593	0	6,0833	394900000	23	22	A0A8I3MCI5;A0A8P0SMU4	A0A8I3MCI5;A0A8P0SMU4	NMRAL1	58	tr|A0A8I3MCI5|A0A8I3MCI5_CANLF NmrA like redox sensor 1 OS=Canis lupus familiaris OX=9615 GN=NMRAL1 PE=4 SV=1;tr|A0A8P0SMU4|A0A8P0SMU4_CANLF NmrA like redox sensor 1 OS=Canis lupus familiaris OX=9615 GN=NMRAL1 PE=4 SV=1
21.8089466094971	21.855936050415	23.3911304473877	21.5322895050049	22.10329246521	22.7600116729736	21.3462047576904	21.6372413635254	24.0296840667725	23.2992191314697	24.1506595611572	21.4329319000244	4	4	4	55,9	55,9	55,9	22,238	0	60,604	350020000	8	23	A0A8I3MCL0;A0A8I3MMB9;A0A8I3MX56	A0A8I3MCL0;A0A8I3MMB9;A0A8I3MX56	ISOC2	59	tr|A0A8I3MCL0|A0A8I3MCL0_CANLF Isochorismatase domain containing 2 OS=Canis lupus familiaris OX=9615 GN=ISOC2 PE=3 SV=1;tr|A0A8I3MMB9|A0A8I3MMB9_CANLF Isochorismatase domain containing 2 OS=Canis lupus familiaris OX=9615 GN=ISOC2 PE=3 SV=1;tr|A0A8I3MX56|A0
21.3449306488037	21.375415802002	22.4447231292725	22.4117107391357	22.3012142181396	21.015661239624	21.92209815979	21.6352653503418	21.8233833312988	22.5332851409912	22.2407741546631	21.2001647949219	2	2	2	10,9	10,9	10,9	38,675	0	4,3235	81477000	19	11	A0A8I3MCT3;A0A8P0PMH3	A0A8I3MCT3;A0A8P0PMH3		61	tr|A0A8I3MCT3|A0A8I3MCT3_CANLF L-Fucosyltransferase OS=Canis lupus familiaris OX=9615 GN=FUT2 PE=3 SV=1;tr|A0A8P0PMH3|A0A8P0PMH3_CANLF Uncharacterized protein OS=Canis lupus familiaris OX=9615 PE=4 SV=1
24.9524269104004	24.4009342193604	25.5504245758057	23.9511814117432	23.0760383605957	23.5093002319336	23.5760021209717	24.1463146209717	22.9254608154297	23.431734085083	23.5874919891357	24.1219463348389	9	9	9	6,3	6,3	6,3	292,66	0	38,779	679660000	103	30	A0A8I3MD02;A0A8I3MEF4;A0A8I3MNT4;A0A8I3MCW0;A0A8I3MJQ8;A0A8I3RRE0	A0A8I3MD02;A0A8I3MEF4;A0A8I3MNT4;A0A8I3MCW0;A0A8I3MJQ8;A0A8I3RRE0	PRRC2C	62	tr|A0A8I3MD02|A0A8I3MD02_CANLF Proline rich coiled-coil 2C OS=Canis lupus familiaris OX=9615 GN=PRRC2C PE=4 SV=1;tr|A0A8I3MEF4|A0A8I3MEF4_CANLF Proline rich coiled-coil 2C OS=Canis lupus familiaris OX=9615 GN=PRRC2C PE=4 SV=1;tr|A0A8I3MNT4|A0A8I3MNT4_CANLF
21.7822227478027	21.5398635864258	21.9602661132813	21.3912696838379	21.2475032806396	21.9558181762695	21.4756832122803	22.1467952728271	22.9204902648926	21.7806015014648	20.8825931549072	22.7309093475342	4	4	4	8,3	8,3	8,3	67,577	0	6,0627	165090000	25	22	A0A8I3MFU3;A0A8I3MGT0;A0A8I3MD92;A0A8I3MFQ5;A0A8I3RPJ5	A0A8I3MFU3;A0A8I3MGT0;A0A8I3MD92;A0A8I3MFQ5;A0A8I3RPJ5	SNX9	64	tr|A0A8I3MFU3|A0A8I3MFU3_CANLF Sorting nexin OS=Canis lupus familiaris OX=9615 GN=SNX9 PE=3 SV=1;tr|A0A8I3MGT0|A0A8I3MGT0_CANLF Sorting nexin OS=Canis lupus familiaris OX=9615 GN=SNX9 PE=3 SV=1;tr|A0A8I3MD92|A0A8I3MD92_CANLF Sorting nexin 9 OS=Canis lupus
23.9981746673584	24.0074443817139	22.9482078552246	22.8311290740967	23.0790920257568	21.4105415344238	22.4879493713379	22.580057144165	21.8745861053467	21.3597164154053	22.07541847229	22.4313259124756	5	5	5	24,2	24,2	24,2	30,035	0	22,409	254110000	11	10	A0A8I3MDE3;A0A8I3RWH3;A0A8I3MH02;A0A8P0NPS1;A0A8I3N7K4;A0A8I3MS79	A0A8I3MDE3;A0A8I3RWH3;A0A8I3MH02	LOC102151399	66	tr|A0A8I3MDE3|A0A8I3MDE3_CANLF Ribosome biogenesis protein NSA2 homolog OS=Canis lupus familiaris OX=9615 GN=NSA2 PE=3 SV=1;tr|A0A8I3RWH3|A0A8I3RWH3_CANLF Ribosome biogenesis protein NSA2 homolog OS=Canis lupus familiaris OX=9615 GN=LOC102151399 PE=4 SV=1;
21.7278270721436	20.4827461242676	21.6777400970459	21.5651226043701	23.1322612762451	21.6864700317383	24.1053352355957	24.48166847229	23.5754241943359	23.1965847015381	23.3193454742432	23.5177326202393	4	4	4	15,9	15,9	15,9	40,127	0	53,72	560150000	20	31	A0A8I3MDE7;A0A8P0TJP5;A0A8I3RQZ2	A0A8I3MDE7;A0A8P0TJP5;A0A8I3RQZ2		67	tr|A0A8I3MDE7|A0A8I3MDE7_CANLF Zinc binding alcohol dehydrogenase domain containing 2 OS=Canis lupus familiaris OX=9615 GN=ZADH2 PE=3 SV=1;tr|A0A8P0TJP5|A0A8P0TJP5_CANLF Zinc binding alcohol dehydrogenase domain containing 2 OS=Canis lupus familiaris OX=96
23.8072509765625	21.644811630249	23.6087379455566	23.3955841064453	23.2789516448975	23.108943939209	23.0308647155762	22.3470478057861	24.2722015380859	24.5358772277832	24.363525390625	22.292667388916	3	3	3	5,2	5,2	5,2	71,396	0,00030057	2,1611	311570000	37	12	A0A8I3MIF8;A0A8I3MDM2;A0A8I3MFP5;A0A8I3MIB6	A0A8I3MIF8;A0A8I3MDM2;A0A8I3MFP5;A0A8I3MIB6	ARHGAP18	68	tr|A0A8I3MIF8|A0A8I3MIF8_CANLF Rho GTPase activating protein 18 OS=Canis lupus familiaris OX=9615 GN=ARHGAP18 PE=4 SV=1;tr|A0A8I3MDM2|A0A8I3MDM2_CANLF Rho GTPase activating protein 18 OS=Canis lupus familiaris OX=9615 GN=ARHGAP18 PE=4 SV=1;tr|A0A8I3MFP5|A0
25.9821796417236	26.0458316802979	26.0792217254639	25.909854888916	25.8597965240479	25.9677200317383	26.1676979064941	26.1854629516602	25.9245853424072	25.9876327514648	25.9681377410889	26.1584815979004	12	9	2	52,1	40	5,9	37,331	0	65,171	2839600000	13	84	A0A8I3ME07;A0A8I3P7A5;A0A8I3NNJ8;A0A8I3NYH4;A0A8I3NPM9	A0A8I3ME07		71	tr|A0A8I3ME07|A0A8I3ME07_CANLF G protein subunit beta 2 OS=Canis lupus familiaris OX=9615 GN=GNB2 PE=3 SV=1
22.3486518859863	21.0414810180664	20.8407516479492	21.6648750305176	23.3385124206543	23.6138038635254	21.2831916809082	21.0411796569824	23.8591804504395	24.0060749053955	23.8753967285156	21.8011455535889	4	4	4	27,9	27,9	27,9	35,094	0	57,375	576420000	17	45	A0A8P0NGQ1;A0A8I3ME17	A0A8P0NGQ1;A0A8I3ME17	CD38	72	tr|A0A8P0NGQ1|A0A8P0NGQ1_CANLF CD38 molecule OS=Canis lupus familiaris OX=9615 GN=CD38 PE=4 SV=1;tr|A0A8I3ME17|A0A8I3ME17_CANLF ADP-ribosyl cyclase/cyclic ADP-ribose hydrolase 1 OS=Canis lupus familiaris OX=9615 GN=CD38 PE=3 SV=1
25.8069553375244	25.9853744506836	25.744836807251	25.1270351409912	25.197193145752	25.2187461853027	24.5418548583984	24.4451847076416	25.0462684631348	25.0577163696289	25.2023963928223	24.2267036437988	14	14	14	42,2	42,2	42,2	51,096	0	170,81	2186400000	23	102	A0A8I3MQ11;A0A8I3ME57;A0A8I3MEG2;A0A8I3MZA5;A0A8P0P7F4	A0A8I3MQ11;A0A8I3ME57;A0A8I3MEG2;A0A8I3MZA5;A0A8P0P7F4	USP14	73	tr|A0A8I3MQ11|A0A8I3MQ11_CANLF Ubiquitin carboxyl-terminal hydrolase OS=Canis lupus familiaris OX=9615 GN=USP14 PE=3 SV=1;tr|A0A8I3ME57|A0A8I3ME57_CANLF Ubiquitin carboxyl-terminal hydrolase OS=Canis lupus familiaris OX=9615 GN=USP14 PE=3 SV=1;tr|A0A8I3MEG
21.5533542633057	21.9963779449463	22.3536128997803	22.1297798156738	22.0627155303955	21.6461429595947	22.933406829834	22.9194889068604	22.6243305206299	21.9085922241211	22.2177982330322	22.5180206298828	4	4	4	4,1	4,1	4,1	175,37	0	13,656	172940000	65	25	A0A8I3ME85;A0A8I3MM15	A0A8I3ME85;A0A8I3MM15	BAZ1A	75	tr|A0A8I3ME85|A0A8I3ME85_CANLF Bromodomain adjacent to zinc finger domain 1A OS=Canis lupus familiaris OX=9615 GN=BAZ1A PE=4 SV=1;tr|A0A8I3MM15|A0A8I3MM15_CANLF Bromodomain adjacent to zinc finger domain 1A OS=Canis lupus familiaris OX=9615 GN=BAZ1A PE=4 S
22.4123306274414	23.1233406066895	21.9607982635498	24.4555702209473	24.0055599212646	24.5239067077637	25.2668514251709	24.6313972473145	24.4623260498047	24.2421989440918	24.1167221069336	25.0342693328857	18	18	18	38	38	38	78,712	0	42,126	653510000	40	52	A0A8I3MEC0;A0A8I3RRP8;A0A8P0NWH7	A0A8I3MEC0;A0A8I3RRP8;A0A8P0NWH7	EPS8L1	77	tr|A0A8I3MEC0|A0A8I3MEC0_CANLF EPS8 like 1 OS=Canis lupus familiaris OX=9615 GN=EPS8L1 PE=3 SV=1;tr|A0A8I3RRP8|A0A8I3RRP8_CANLF EPS8 like 1 OS=Canis lupus familiaris OX=9615 GN=EPS8L1 PE=3 SV=1;tr|A0A8P0NWH7|A0A8P0NWH7_CANLF EPS8 like 1 OS=Canis lupus fami
26.758752822876	26.6438884735107	26.7592601776123	26.3280372619629	25.9220695495605	26.2125797271729	25.5291595458984	25.4351711273193	25.7720565795898	25.6360263824463	25.8579959869385	25.4834537506104	6	6	6	37,6	37,6	37,6	14,184	0	138,99	2740000000	5	69	A0A8I3MEC8;A0A8I3NM63;A0A8P0TLD2	A0A8I3MEC8;A0A8I3NM63;A0A8P0TLD2		78	tr|A0A8I3MEC8|A0A8I3MEC8_CANLF Activated RNA polymerase II transcriptional coactivator p15 OS=Canis lupus familiaris OX=9615 GN=SUB1 PE=3 SV=1;tr|A0A8I3NM63|A0A8I3NM63_CANLF Activated RNA polymerase II transcriptional coactivator p15 OS=Canis lupus familia
23.6842098236084	23.6704444885254	22.0455493927002	22.8797950744629	22.6967849731445	22.8061485290527	22.7879962921143	22.7756328582764	23.3063297271729	22.7410850524902	23.168306350708	22.710786819458	6	6	6	9,5	9,5	9,5	99,238	0	6,3855	189020000	45	11	A0A8I3RRK9;A0A8I3RRK7;A0A8I3MJ14;A0A8I3MIZ9;A0A8I3MIE5;A0A8I3MGI2;A0A8I3MEG6;A0A8P0T386;A0A8I3RQ20;A0A8P0SXA6	A0A8I3RRK9;A0A8I3RRK7;A0A8I3MJ14;A0A8I3MIZ9;A0A8I3MIE5;A0A8I3MGI2;A0A8I3MEG6;A0A8P0T386;A0A8I3RQ20;A0A8P0SXA6	ARHGEF1	79	tr|A0A8I3RRK9|A0A8I3RRK9_CANLF Rho guanine nucleotide exchange factor 1 OS=Canis lupus familiaris OX=9615 GN=ARHGEF1 PE=4 SV=1;tr|A0A8I3RRK7|A0A8I3RRK7_CANLF Rho guanine nucleotide exchange factor 1 OS=Canis lupus familiaris OX=9615 GN=ARHGEF1 PE=4 SV=1;tr
25.9401092529297	26.7030582427979	26.3683128356934	23.1179428100586	23.5498065948486	21.7931022644043	22.0648040771484	22.046558380127	21.4533596038818	21.7758922576904	21.8071708679199	20.7602615356445	9	5	5	64,4	36,2	36,2	16,916	0	65,58	875270000	10	19	A0A8I3MI68;A0A8I3MEH0	A0A8I3MI68;A0A8I3MEH0	CFL2	80	tr|A0A8I3MI68|A0A8I3MI68_CANLF Cofilin 2 OS=Canis lupus familiaris OX=9615 GN=CFL2 PE=3 SV=1;tr|A0A8I3MEH0|A0A8I3MEH0_CANLF Cofilin 2 OS=Canis lupus familiaris OX=9615 GN=CFL2 PE=3 SV=1
25.8694534301758	25.6559734344482	25.7217674255371	26.2411632537842	26.3739643096924	26.3346481323242	26.2491626739502	26.0377902984619	26.3424701690674	26.3682804107666	26.3365230560303	26.0356330871582	22	22	22	51,4	51,4	51,4	57,558	0	246,59	5590300000	27	209	A0A8I3MM92;A0A8I3MEN1;A0A8I3RQ60	A0A8I3MM92;A0A8I3MEN1;A0A8I3RQ60	ARCN1	81	tr|A0A8I3MM92|A0A8I3MM92_CANLF Coatomer subunit delta OS=Canis lupus familiaris OX=9615 GN=ARCN1 PE=3 SV=1;tr|A0A8I3MEN1|A0A8I3MEN1_CANLF Coatomer subunit delta OS=Canis lupus familiaris OX=9615 GN=ARCN1 PE=3 SV=1;tr|A0A8I3RQ60|A0A8I3RQ60_CANLF Coatomer su
27.8106002807617	27.7098426818848	27.0586853027344	28.8253860473633	28.1054458618164	28.4435577392578	28.4781932830811	28.5651454925537	28.7479438781738	28.7023315429688	28.625509262085	28.6743488311768	18	18	18	25,2	25,2	25,2	132,08	0	49,196	8964900000	62	119	Q95168;A0A8P0SV69;A0A8I3MEQ4;A0A8I3RRA2;A0A8I3MGQ9;A0A8P0PB24;A0A8I3RRB9;A0A8I3MNX3;A0A8I3MI50;A0A8I3MIK9;A0A8I3MDY5;A0A8I3MDM6;A0A8P0T516;A0A8P0S7S8	Q95168;A0A8P0SV69;A0A8I3MEQ4;A0A8I3RRA2;A0A8I3MGQ9;A0A8P0PB24;A0A8I3RRB9;A0A8I3MNX3;A0A8I3MI50;A0A8I3MIK9;A0A8I3MDY5;A0A8I3MDM6;A0A8P0T516;A0A8P0S7S8	TJP2	83	sp|Q95168|ZO2_CANLF Tight junction protein ZO-2 OS=Canis lupus familiaris OX=9615 GN=TJP2 PE=1 SV=1;tr|A0A8P0SV69|A0A8P0SV69_CANLF Tight junction protein ZO-2 OS=Canis lupus familiaris OX=9615 GN=TJP2 PE=4 SV=1;tr|A0A8I3MEQ4|A0A8I3MEQ4_CANLF Tight junction
22.0741329193115	21.1996803283691	23.7922325134277	23.5071220397949	23.4898357391357	23.3643951416016	24.2179317474365	23.7790641784668	23.5228881835938	23.9332809448242	23.1286315917969	23.5234870910645	4	4	4	13,2	13,2	13,2	51,872	0	9,4848	451420000	24	21	A0A8I3RQ90;A0A8I3MET0;A0A8I3MQV4	A0A8I3RQ90;A0A8I3MET0;A0A8I3MQV4	TMX3	84	tr|A0A8I3RQ90|A0A8I3RQ90_CANLF Thioredoxin related transmembrane protein 3 OS=Canis lupus familiaris OX=9615 GN=TMX3 PE=4 SV=1;tr|A0A8I3MET0|A0A8I3MET0_CANLF Thioredoxin related transmembrane protein 3 OS=Canis lupus familiaris OX=9615 GN=TMX3 PE=4 SV=1;tr
24.3144435882568	24.453498840332	24.1191787719727	23.3547439575195	23.2186870574951	23.16286277771	23.8725814819336	23.7537879943848	23.6929607391357	23.9553565979004	23.9505596160889	23.5794582366943	5	5	5	11,9	11,9	11,9	51,654	0	11,095	426430000	24	30	A0A8I3MET6;A0A8I3MEV9;A0A8I3MHY3	A0A8I3MET6;A0A8I3MEV9;A0A8I3MHY3	HSPBP1	85	tr|A0A8I3MET6|A0A8I3MET6_CANLF HSPA (Hsp70) binding protein 1 OS=Canis lupus familiaris OX=9615 GN=HSPBP1 PE=4 SV=1;tr|A0A8I3MEV9|A0A8I3MEV9_CANLF HSPA (Hsp70) binding protein 1 OS=Canis lupus familiaris OX=9615 GN=HSPBP1 PE=4 SV=1;tr|A0A8I3MHY3|A0A8I3MHY3
24.9576168060303	24.7172241210938	24.8007984161377	25.3901481628418	25.4062309265137	25.644136428833	24.920934677124	24.5786533355713	25.506275177002	25.5383071899414	25.5751075744629	24.9297637939453	18	18	18	57,3	57,3	57,3	52,599	0	136,47	3274700000	28	146	A0A8I3MEU4	A0A8I3MEU4		88	tr|A0A8I3MEU4|A0A8I3MEU4_CANLF Carnosine dipeptidase 2 OS=Canis lupus familiaris OX=9615 GN=CNDP2 PE=3 SV=1
27.8624248504639	27.9637794494629	29.0812397003174	28.8555488586426	28.3535499572754	28.3995399475098	28.5605239868164	28.6516761779785	28.6831130981445	28.7990627288818	28.6951122283936	28.5325222015381	13	13	13	60,5	60,5	60,5	29,581	0	323,31	26902000000	12	523	A0A8I3MLI4;A0A8I3MEU8;A0A8I3MH65;A0A8I3NQX9;A0A8P0SYR6;A0A8P0N9R8;A0A8I3PA33;A0A8I3PQH9	A0A8I3MLI4;A0A8I3MEU8;A0A8I3MH65;A0A8I3NQX9;A0A8P0SYR6;A0A8P0N9R8;A0A8I3PA33	NPM1	89	tr|A0A8I3MLI4|A0A8I3MLI4_CANLF Nucleophosmin OS=Canis lupus familiaris OX=9615 GN=NPM1 PE=3 SV=1;tr|A0A8I3MEU8|A0A8I3MEU8_CANLF Nucleophosmin OS=Canis lupus familiaris OX=9615 GN=NPM1 PE=3 SV=1;tr|A0A8I3MH65|A0A8I3MH65_CANLF Nucleophosmin 1 OS=Canis lupus
25.9159069061279	26.1252613067627	25.9490013122559	25.1143798828125	25.0491390228271	24.8115196228027	25.4499454498291	25.4840679168701	25.2274017333984	25.4155139923096	25.3583698272705	25.4563522338867	8	6	6	31,2	28,3	28,3	36,926	0	295,37	2568500000	15	106	A0A8I3MEY1	A0A8I3MEY1		92	tr|A0A8I3MEY1|A0A8I3MEY1_CANLF Heterogeneous nuclear ribonucleoprotein H3 OS=Canis lupus familiaris OX=9615 GN=HNRNPH3 PE=4 SV=1
25.456823348999	25.7920341491699	25.3298854827881	25.3443832397461	25.4844989776611	25.693811416626	26.0433502197266	25.924654006958	25.7143955230713	25.7769088745117	25.6289539337158	25.9487323760986	11	11	11	27,1	27,1	27,1	51,511	0	48,825	3583800000	17	132	A0A8I3MF21	A0A8I3MF21		94	tr|A0A8I3MF21|A0A8I3MF21_CANLF U1 small nuclear ribonucleoprotein 70 kDa OS=Canis lupus familiaris OX=9615 GN=SNRNP70 PE=4 SV=1
22.9401454925537	23.2164535522461	23.0600109100342	21.2309970855713	22.2678394317627	21.1433429718018	21.7258453369141	22.0635566711426	21.614294052124	21.3996200561523	21.9266128540039	20.9189186096191	2	2	2	6,2	6,2	6,2	52,058	0	67,794	84220000	16	5	A0A8I3MF34;A0A8P0S9P6;A0A8I3RQK3	A0A8I3MF34;A0A8P0S9P6;A0A8I3RQK3	NOP53	95	tr|A0A8I3MF34|A0A8I3MF34_CANLF Ribosome biogenesis protein NOP53 OS=Canis lupus familiaris OX=9615 GN=NOP53 PE=3 SV=1;tr|A0A8P0S9P6|A0A8P0S9P6_CANLF NOP53 ribosome biosis factor OS=Canis lupus familiaris OX=9615 GN=NOP53 PE=4 SV=1;tr|A0A8I3RQK3|A0A8I3RQK3_
22.9627513885498	23.1201591491699	23.04323387146	23.3955841064453	21.8478107452393	20.9113941192627	23.2824897766113	23.2913703918457	23.2313556671143	22.8980731964111	23.2282314300537	23.6532688140869	4	4	4	15,2	15,2	15,2	44,254	0	22,892	325460000	14	24	A0A8I3MRT5;A0A8I3MF64;A0A8I3MN86;A0A8I3MK86;A0A8I3MKS9;A0A8I3MNE8	A0A8I3MRT5;A0A8I3MF64;A0A8I3MN86;A0A8I3MK86	RBM42	96	tr|A0A8I3MRT5|A0A8I3MRT5_CANLF RNA-binding protein 42 OS=Canis lupus familiaris OX=9615 GN=RBM42 PE=3 SV=1;tr|A0A8I3MF64|A0A8I3MF64_CANLF RNA-binding protein 42 OS=Canis lupus familiaris OX=9615 GN=RBM42 PE=3 SV=1;tr|A0A8I3MN86|A0A8I3MN86_CANLF RNA-binding
24.9160213470459	24.5047607421875	25.043643951416	22.1462078094482	21.2859401702881	24.5206737518311	25.1205234527588	22.3107509613037	24.1308479309082	24.1907653808594	24.4026908874512	24.7548084259033	7	7	7	19	19	19	64,774	0	35,833	1157300000	27	32	A0A8I3MHX6;A0A8I3MK59;A0A8I3MF71;A0A8I3MKT7;A0A8I3MKN8	A0A8I3MHX6;A0A8I3MK59;A0A8I3MF71;A0A8I3MKT7;A0A8I3MKN8	TOR1AIP1	97	tr|A0A8I3MHX6|A0A8I3MHX6_CANLF Torsin 1A interacting protein 1 OS=Canis lupus familiaris OX=9615 GN=TOR1AIP1 PE=3 SV=1;tr|A0A8I3MK59|A0A8I3MK59_CANLF Torsin 1A interacting protein 1 OS=Canis lupus familiaris OX=9615 GN=TOR1AIP1 PE=3 SV=1;tr|A0A8I3MF71|A0A8
22.6836776733398	22.085319519043	21.8314685821533	21.1447105407715	22.082368850708	22.6318588256836	23.0996322631836	22.3181762695313	22.6633911132813	21.4101276397705	21.5415267944336	21.9418201446533	3	3	3	4,8	4,8	4,8	113,6	0	6,2164	153290000	55	7	A0A8P0PAU6;A0A8I3MNQ6;A0A8I3MFV7;A0A8I3N2R1;A0A8I3RSA7;A0A8I3MNE5;A0A8I3RS93;A0A8I3RS86;A0A8I3MPP8;A0A8I3MFC5;A0A8I3RS97;A0A8P0TMI2	A0A8P0PAU6;A0A8I3MNQ6;A0A8I3MFV7;A0A8I3N2R1;A0A8I3RSA7;A0A8I3MNE5;A0A8I3RS93;A0A8I3RS86;A0A8I3MPP8;A0A8I3MFC5;A0A8I3RS97	PARD3	99	tr|A0A8P0PAU6|A0A8P0PAU6_CANLF Par-3 family cell polarity regulator OS=Canis lupus familiaris OX=9615 GN=PARD3 PE=4 SV=1;tr|A0A8I3MNQ6|A0A8I3MNQ6_CANLF Par-3 family cell polarity regulator OS=Canis lupus familiaris OX=9615 GN=PARD3 PE=4 SV=1;tr|A0A8I3MFV7|
21.8084144592285	21.9820995330811	21.666166305542	23.3737163543701	23.366662979126	22.541748046875	22.1666221618652	21.822925567627	23.195219039917	23.4975318908691	23.417896270752	21.8396224975586	5	5	5	11,1	11,1	11,1	62,116	0	12,285	314740000	25	19	A0A8P0TM69;A0A8I3MFC8;A0A8P0NT17;A0A8I3RS80	A0A8P0TM69;A0A8I3MFC8;A0A8P0NT17;A0A8I3RS80	EPS8L3	100	tr|A0A8P0TM69|A0A8P0TM69_CANLF EPS8 like 3 OS=Canis lupus familiaris OX=9615 GN=EPS8L3 PE=4 SV=1;tr|A0A8I3MFC8|A0A8I3MFC8_CANLF EPS8 like 3 OS=Canis lupus familiaris OX=9615 GN=EPS8L3 PE=4 SV=1;tr|A0A8P0NT17|A0A8P0NT17_CANLF EPS8 like 3 OS=Canis lupus fami
21.1710586547852	22.3601474761963	21.543773651123	23.2089290618896	23.5313625335693	23.3677310943604	21.6232757568359	22.5338134765625	23.1596794128418	23.204532623291	23.3730525970459	21.9175930023193	5	5	5	17,8	17,8	17,8	54,862	0	19,887	96354000	22	12	A0A8P0N9S8;A0A8I3RNY0;A0A8I3MFG3;A0A8I3MA08;A0A8P0T8J0;A0A8I3MEV4	A0A8P0N9S8;A0A8I3RNY0;A0A8I3MFG3;A0A8I3MA08;A0A8P0T8J0;A0A8I3MEV4	PEPD	103	tr|A0A8P0N9S8|A0A8P0N9S8_CANLF Peptidase D OS=Canis lupus familiaris OX=9615 GN=PEPD PE=4 SV=1;tr|A0A8I3RNY0|A0A8I3RNY0_CANLF Peptidase D OS=Canis lupus familiaris OX=9615 GN=PEPD PE=3 SV=1;tr|A0A8I3MFG3|A0A8I3MFG3_CANLF Peptidase D OS=Canis lupus familiar
21.6771659851074	22.3363952636719	23.11252784729	20.8078117370605	22.338020324707	22.4398822784424	23.1510620117188	23.2006015777588	21.1589965820313	22.7023544311523	21.6638336181641	22.9665241241455	3	3	3	6,4	6,4	6,4	69,038	0,0008982	2,0723	136140000	26	7	A0A8I3MFG7;A0A8I3MA02	A0A8I3MFG7;A0A8I3MA02	XRCC1	104	tr|A0A8I3MFG7|A0A8I3MFG7_CANLF X-ray repair cross complementing 1 OS=Canis lupus familiaris OX=9615 GN=XRCC1 PE=4 SV=1;tr|A0A8I3MA02|A0A8I3MA02_CANLF X-ray repair cross complementing 1 OS=Canis lupus familiaris OX=9615 GN=XRCC1 PE=4 SV=1
24.3965625762939	24.3754405975342	24.3925075531006	22.1917781829834	21.8684120178223	22.3123722076416	21.9426593780518	21.5400657653809	21.5855865478516	20.7475261688232	21.7588272094727	22.2902278900146	2	2	2	3,7	3,7	3,7	75,104	0,004688	1,5864	385960000	40	8	A0A8I3MFI2;A0A8I3RQR3;A0A8I3MN40;A0A8I3MPV0;A0A8I3N254	A0A8I3MFI2;A0A8I3RQR3;A0A8I3MN40;A0A8I3MPV0;A0A8I3N254	POLR3E	105	tr|A0A8I3MFI2|A0A8I3MFI2_CANLF RNA polymerase III subunit E OS=Canis lupus familiaris OX=9615 GN=POLR3E PE=4 SV=1;tr|A0A8I3RQR3|A0A8I3RQR3_CANLF RNA polymerase III subunit E OS=Canis lupus familiaris OX=9615 GN=POLR3E PE=4 SV=1;tr|A0A8I3MN40|A0A8I3MN40_CAN
25.0773277282715	25.0965156555176	24.8481884002686	26.6048431396484	26.2792339324951	26.4719219207764	26.1613483428955	26.5547924041748	26.0190315246582	26.05934715271	26.1693801879883	25.7176685333252	10	10	10	45,7	45,7	45,7	28,806	0	178,33	2777100000	16	88	A0A8I3MFN6;A0A8I3Q3V2;A0A8P0T271;A0A8I3MIR6;A0A8P0NKX4	A0A8I3MFN6;A0A8I3Q3V2;A0A8P0T271;A0A8I3MIR6;A0A8P0NKX4		106	tr|A0A8I3MFN6|A0A8I3MFN6_CANLF ATP synthase subunit b OS=Canis lupus familiaris OX=9615 GN=LOC119872230 PE=3 SV=1;tr|A0A8I3Q3V2|A0A8I3Q3V2_CANLF ATP synthase subunit b OS=Canis lupus familiaris OX=9615 PE=3 SV=1;tr|A0A8P0T271|A0A8P0T271_CANLF Uncharacteriz
24.3331985473633	24.393424987793	24.1997776031494	23.8888339996338	23.5245628356934	24.045934677124	23.9594306945801	23.9511814117432	24.1837425231934	23.8720169067383	24.093376159668	24.1861629486084	9	9	9	16,1	16,1	16,1	85,439	0	57,088	769120000	40	65	A0A8I3MI25;A0A8I3MFQ6;A0A8I3RP75	A0A8I3MI25;A0A8I3MFQ6;A0A8I3RP75	ZW10	110	tr|A0A8I3MI25|A0A8I3MI25_CANLF Zw10 kinetochore protein OS=Canis lupus familiaris OX=9615 GN=ZW10 PE=3 SV=1;tr|A0A8I3MFQ6|A0A8I3MFQ6_CANLF Zw10 kinetochore protein OS=Canis lupus familiaris OX=9615 GN=ZW10 PE=3 SV=1;tr|A0A8I3RP75|A0A8I3RP75_CANLF Zw10 kine
25.8481407165527	25.3473281860352	25.7142925262451	24.931568145752	25.0133762359619	24.8753490447998	24.3644618988037	24.4398708343506	25.0190734863281	24.8282279968262	25.1801795959473	24.4537506103516	13	8	8	26,1	17,4	17,4	77,836	0	95,787	1114100000	36	73	A0A8P0SYL8;A0A8I3MPD3;A0A8P0NSQ4;A0A8I3MFR2;A0A8P0P517;A0A8I3MKR3;A0A8P0T720;A0A8I3RQK5;A0A8P0P4V9;A0A8I3N1L1;A0A8P0SIL8;A0A8I3MIK6;A0A8I3MKZ8;A0A8I3MLI5	A0A8P0SYL8;A0A8I3MPD3;A0A8P0NSQ4;A0A8I3MFR2;A0A8P0P517;A0A8I3MKR3;A0A8P0T720;A0A8I3RQK5;A0A8P0P4V9;A0A8I3N1L1;A0A8P0SIL8;A0A8I3MIK6;A0A8I3MKZ8;A0A8I3MLI5	PPP2R1B	111	tr|A0A8P0SYL8|A0A8P0SYL8_CANLF Protein phosphatase 2 scaffold subunit Abeta OS=Canis lupus familiaris OX=9615 GN=PPP2R1B PE=4 SV=1;tr|A0A8I3MPD3|A0A8I3MPD3_CANLF Protein phosphatase 2 scaffold subunit Abeta OS=Canis lupus familiaris OX=9615 GN=PPP2R1B PE=4
24.4331359863281	24.1200485229492	24.565523147583	24.744478225708	24.8965225219727	24.6661701202393	25.2173404693604	24.7283229827881	25.1634998321533	24.9683361053467	24.9938621520996	24.9589881896973	14	14	7	46,2	46,2	29,4	53,753	0	102,58	2152100000	22	104	A0A8I3RS52;A0A8I3MFS0;A0A8I3MSS1	A0A8I3RS52;A0A8I3MFS0;A0A8I3MSS1	AHCYL1	112	tr|A0A8I3RS52|A0A8I3RS52_CANLF Adenosylhomocysteinase like 1 OS=Canis lupus familiaris OX=9615 GN=AHCYL1 PE=3 SV=1;tr|A0A8I3MFS0|A0A8I3MFS0_CANLF Adenosylhomocysteinase like 1 OS=Canis lupus familiaris OX=9615 GN=AHCYL1 PE=3 SV=1;tr|A0A8I3MSS1|A0A8I3MSS1_C
25.2830200195313	24.5870342254639	24.8342685699463	21.5461521148682	21.1289939880371	20.9936714172363	25.197380065918	25.0300216674805	21.3988857269287	20.8572463989258	21.4713306427002	25.4386329650879	10	10	10	7	7	7	226,17	0	15,023	679320000	109	16	A0A8I3MFT7;A0A8P0T0J2	A0A8I3MFT7;A0A8P0T0J2		114	tr|A0A8I3MFT7|A0A8I3MFT7_CANLF Structural maintenance of chromosomes flexible hinge domain containing 1 OS=Canis lupus familiaris OX=9615 GN=SMCHD1 PE=4 SV=1;tr|A0A8P0T0J2|A0A8P0T0J2_CANLF Structural maintenance of chromosomes flexible hinge domain contain
21.8116703033447	21.1353340148926	21.2102069854736	30.6651763916016	30.5896911621094	30.6908740997314	24.7747993469238	24.9129638671875	29.4075660705566	29.5846824645996	29.6729507446289	24.4112510681152	28	28	28	52,9	52,9	52,9	81,653	0	323,31	20133000000	32	544	A0A8P0SGI0;A0A8I3MFY4	A0A8P0SGI0;A0A8I3MFY4	PIGR	116	tr|A0A8P0SGI0|A0A8P0SGI0_CANLF Polymeric immunoglobulin receptor OS=Canis lupus familiaris OX=9615 GN=PIGR PE=4 SV=1;tr|A0A8I3MFY4|A0A8I3MFY4_CANLF Polymeric immunoglobulin receptor OS=Canis lupus familiaris OX=9615 GN=PIGR PE=4 SV=1
22.244234085083	22.2501754760742	21.8583641052246	22.1180057525635	22.1257820129395	22.1798000335693	22.3835048675537	22.4412384033203	21.915246963501	22.2439441680908	22.4268035888672	22.6574077606201	10	10	10	23,2	23,2	23,2	78,357	0	84,539	520550000	39	45	A0A8I3MFZ7;A0A8I3MPK2	A0A8I3MFZ7;A0A8I3MPK2	ABCB10	117	tr|A0A8I3MFZ7|A0A8I3MFZ7_CANLF ATP binding cassette subfamily B member 10 OS=Canis lupus familiaris OX=9615 GN=ABCB10 PE=4 SV=1;tr|A0A8I3MPK2|A0A8I3MPK2_CANLF ATP binding cassette subfamily B member 10 OS=Canis lupus familiaris OX=9615 GN=ABCB10 PE=4 SV=1
26.2107238769531	26.4836387634277	26.4894065856934	25.5874347686768	25.8612651824951	25.6523113250732	26.5081806182861	26.4053726196289	26.2402534484863	25.6560554504395	25.5781917572021	25.9945964813232	12	12	12	7,2	7,2	7,2	242,58	0	37,392	1622500000	121	26	A0A8I3N2W4;A0A8I3MG28;A0A8I3MHA6	A0A8I3N2W4;A0A8I3MG28	HEATR1	118	tr|A0A8I3N2W4|A0A8I3N2W4_CANLF HEAT repeat-containing protein 1 OS=Canis lupus familiaris OX=9615 GN=HEATR1 PE=3 SV=1;tr|A0A8I3MG28|A0A8I3MG28_CANLF HEAT repeat-containing protein 1 OS=Canis lupus familiaris OX=9615 GN=HEATR1 PE=3 SV=1
22.8004989624023	21.8637409210205	21.2063770294189	21.4619216918945	22.2468795776367	22.395881652832	22.1654758453369	22.0984592437744	21.5361766815186	22.2018203735352	21.9143676757813	22.7457370758057	5	5	5	15,1	15,1	15,1	53,499	0	15,02	542120000	13	19	A0A8I3MG61	A0A8I3MG61		122	tr|A0A8I3MG61|A0A8I3MG61_CANLF Chromosome 1 C18orf54 homolog OS=Canis lupus familiaris OX=9615 GN=C1H18orf54 PE=4 SV=1
27.0373725891113	26.8235950469971	26.9835929870605	25.7151565551758	25.812328338623	25.7370929718018	25.5677299499512	25.4849910736084	25.996452331543	25.9285907745361	26.0634670257568	25.700122833252	37	37	37	53,2	53,2	53,2	104,66	0	323,31	12829000000	47	484	A0A8I3MHD1;A0A8I3MG67;A0A8I3MGJ0;A0A8I3MMG0;A0A8I3MCV6	A0A8I3MHD1;A0A8I3MG67;A0A8I3MGJ0;A0A8I3MMG0;A0A8I3MCV6	HYOU1	123	tr|A0A8I3MHD1|A0A8I3MHD1_CANLF Hypoxia up-regulated 1 OS=Canis lupus familiaris OX=9615 GN=HYOU1 PE=3 SV=1;tr|A0A8I3MG67|A0A8I3MG67_CANLF Hypoxia up-regulated 1 OS=Canis lupus familiaris OX=9615 GN=HYOU1 PE=3 SV=1;tr|A0A8I3MGJ0|A0A8I3MGJ0_CANLF Hypoxia up-
24.7531261444092	24.662914276123	24.6472969055176	23.5291004180908	23.6782035827637	23.7478618621826	23.3975429534912	20.8005104064941	23.620756149292	24.067268371582	23.6582908630371	23.2915115356445	7	7	7	16,2	16,2	16,2	65,639	0	12,011	611370000	29	33	A0A8I3MG89;A0A8I3MP14;A0A8I3MK43;A0A8I3NR33	A0A8I3MG89;A0A8I3MP14	PRKAA1	125	tr|A0A8I3MG89|A0A8I3MG89_CANLF Acetyl-CoA carboxylase kinase OS=Canis lupus familiaris OX=9615 GN=PRKAA1 PE=3 SV=1;tr|A0A8I3MP14|A0A8I3MP14_CANLF Acetyl-CoA carboxylase kinase OS=Canis lupus familiaris OX=9615 GN=PRKAA1 PE=3 SV=1
24.5901794433594	24.2897529602051	24.6623706817627	23.498384475708	23.6681728363037	23.7286853790283	22.4770679473877	22.6766777038574	23.3865337371826	23.9276866912842	23.7347965240479	22.0804309844971	7	7	7	30,6	30,6	30,6	33,804	0	24,114	715510000	17	27	A0A8I3MGA3;A0A8I3MPY5;A0A8P0SIB0;A0A8P0T2S8;A0A8I3MDY7	A0A8I3MGA3;A0A8I3MPY5;A0A8P0SIB0;A0A8P0T2S8	SNX6	126	tr|A0A8I3MGA3|A0A8I3MGA3_CANLF Sorting nexin 6 OS=Canis lupus familiaris OX=9615 GN=SNX6 PE=4 SV=1;tr|A0A8I3MPY5|A0A8I3MPY5_CANLF Sorting nexin OS=Canis lupus familiaris OX=9615 GN=SNX6 PE=3 SV=1;tr|A0A8P0SIB0|A0A8P0SIB0_CANLF Sorting nexin 6 OS=Canis lupu
21.7693710327148	21.4404430389404	21.5457706451416	27.0100936889648	27.1194152832031	27.0919437408447	25.3240585327148	24.6515731811523	27.7054328918457	27.7177734375	27.815128326416	25.438793182373	18	18	18	81,5	81,5	81,5	21,804	0	323,31	14088000000	12	418	A0A8I3MGB9	A0A8I3MGB9		127	tr|A0A8I3MGB9|A0A8I3MGB9_CANLF Glutathione peroxidase OS=Canis lupus familiaris OX=9615 GN=GPX2 PE=3 SV=1
27.2195587158203	27.3429946899414	26.7096462249756	21.9974479675293	25.9949645996094	21.6203079223633	26.091459274292	26.3576984405518	26.4199542999268	25.9945964813232	26.2123394012451	26.1810894012451	2	2	2	18,9	18,9	18,9	12,441	0	4,043	1652800000	4	24	D0VWQ4;A0A8I3PUU5;A0A8I3MGC7;A0A8I3NWZ7;A0A8I3P5R4;A0A8P0NMS4;A0A8I3N1J6;A0A8I3MNS7;A0A8I3PU98;A0A8I3PA18	D0VWQ4;A0A8I3PUU5;A0A8I3MGC7;A0A8I3NWZ7;A0A8I3P5R4;A0A8P0NMS4;A0A8I3N1J6;A0A8I3MNS7;A0A8I3PU98;A0A8I3PA18	LOC102155800	128	sp|D0VWQ4|RL36A_CANLF 60S ribosomal protein L36a OS=Canis lupus familiaris OX=9615 GN=Rpl36a PE=1 SV=1;tr|A0A8I3PUU5|A0A8I3PUU5_CANLF 60S ribosomal protein L36a-like OS=Canis lupus familiaris OX=9615 GN=LOC102155800 PE=3 SV=1;tr|A0A8I3MGC7|A0A8I3MGC7_CANLF
21.4636039733887	22.8782062530518	22.1558818817139	21.3588333129883	23.2295532226563	21.4240608215332	22.9647445678711	23.0277805328369	22.8169479370117	22.8476638793945	22.9074554443359	22.1418190002441	2	2	2	15,8	15,8	15,8	18,733	0	20,853	259470000	10	27	A0A8I3MGM6	A0A8I3MGM6		132	tr|A0A8I3MGM6|A0A8I3MGM6_CANLF AP complex subunit sigma OS=Canis lupus familiaris OX=9615 GN=AP1S1 PE=3 SV=1
23.2585372924805	23.2717037200928	24.5316600799561	27.1320266723633	27.0801982879639	27.0945644378662	26.4894237518311	26.4320201873779	26.9016170501709	26.7141075134277	27.0021724700928	26.5265197753906	43	43	43	64,5	64,5	64,5	99,136	0	323,31	14592000000	46	595	A0A8I3MGN1	A0A8I3MGN1		133	tr|A0A8I3MGN1|A0A8I3MGN1_CANLF Major vault protein OS=Canis lupus familiaris OX=9615 GN=MVP PE=4 SV=1
24.0851306915283	24.0454349517822	24.1537551879883	23.6054649353027	23.8026237487793	23.7787628173828	23.9444942474365	23.9468154907227	23.5474548339844	23.5185737609863	23.3794116973877	23.8800754547119	9	9	9	12,9	12,9	12,9	105,08	0	18,437	816530000	38	50	A0A8I3MN46;A0A8I3RR22;A0A8I3MGP1;A0A8I3MQL3;A0A8I3MR06;A0A8I3MQZ5	A0A8I3MN46;A0A8I3RR22;A0A8I3MGP1;A0A8I3MQL3;A0A8I3MR06;A0A8I3MQZ5	ATXN2L	134	tr|A0A8I3MN46|A0A8I3MN46_CANLF Ataxin 2 like OS=Canis lupus familiaris OX=9615 GN=ATXN2L PE=3 SV=1;tr|A0A8I3RR22|A0A8I3RR22_CANLF Ataxin 2 like OS=Canis lupus familiaris OX=9615 GN=ATXN2L PE=3 SV=1;tr|A0A8I3MGP1|A0A8I3MGP1_CANLF Ataxin 2 like OS=Canis lupu
22.3776798248291	22.3805370330811	23.1036243438721	24.4703540802002	24.3242988586426	24.6374359130859	23.973424911499	23.4597644805908	24.7497539520264	24.7061443328857	24.823522567749	23.1737289428711	9	9	9	48,3	48,3	48,3	25,602	0	69,084	1032100000	14	79	A0A8I3MGQ6;A0A8I3MG17;A0A8I3MB18;A0A8I3MDB5;A0A8I3MG23	A0A8I3MGQ6;A0A8I3MG17;A0A8I3MB18	QDPR	135	tr|A0A8I3MGQ6|A0A8I3MGQ6_CANLF Quinoid dihydropteridine reductase OS=Canis lupus familiaris OX=9615 GN=QDPR PE=4 SV=1;tr|A0A8I3MG17|A0A8I3MG17_CANLF Quinoid dihydropteridine reductase OS=Canis lupus familiaris OX=9615 GN=QDPR PE=4 SV=1;tr|A0A8I3MB18|A0A8I3
23.5047016143799	23.0565090179443	23.2969818115234	22.5053558349609	22.8251247406006	22.7414150238037	23.1656398773193	22.9768199920654	22.4788951873779	22.5014972686768	22.6977615356445	22.9914436340332	12	12	12	30,3	30,3	30,3	80,291	0	19,802	495590000	31	40	A0A8I3MGR7;A0A8I3RSI7;A0A8I3MMX0	A0A8I3MGR7;A0A8I3RSI7;A0A8I3MMX0	NUP88	136	tr|A0A8I3MGR7|A0A8I3MGR7_CANLF Nucleoporin 88 OS=Canis lupus familiaris OX=9615 GN=NUP88 PE=4 SV=1;tr|A0A8I3RSI7|A0A8I3RSI7_CANLF Nucleoporin 88 OS=Canis lupus familiaris OX=9615 GN=NUP88 PE=4 SV=1;tr|A0A8I3MMX0|A0A8I3MMX0_CANLF Nucleoporin 88 OS=Canis lup
26.4323387145996	26.1546039581299	26.4797897338867	25.3452987670898	25.3275909423828	25.2204437255859	25.9598274230957	25.7205142974854	25.5267448425293	25.5528869628906	25.4652557373047	25.8342456817627	17	17	17	65,1	65,1	65,1	43,062	0	294,53	6664400000	19	233	A0A8I3MGS3	A0A8I3MGS3		137	tr|A0A8I3MGS3|A0A8I3MGS3_CANLF Interleukin enhancer binding factor 2 OS=Canis lupus familiaris OX=9615 GN=ILF2 PE=4 SV=1
26.7038497924805	26.9355087280273	27.0771446228027	27.9931297302246	28.0542411804199	27.9659824371338	27.7892379760742	27.8025493621826	27.6877918243408	27.5918502807617	27.7891139984131	27.7720317840576	11	11	11	66,3	66,3	66,3	19,793	0	323,31	12959000000	9	307	A0A8I3RR31;A0A8I3MGU1;A0A8I3MIU0;A0A8I3PWM8;A0A8I3PW95;A0A8P0NP17;A0A8I3N4K0;A0A8I3P5X9;A0A8I3Q9G4;A0A8I3N433;A0A8I3NNA5;A0A8P0T9J7;A0A8P0TUX7	A0A8I3RR31;A0A8I3MGU1;A0A8I3MIU0;A0A8I3PWM8	LOC607207	138	tr|A0A8I3RR31|A0A8I3RR31_CANLF Myosin light chain 12B OS=Canis lupus familiaris OX=9615 GN=MYL12B PE=4 SV=1;tr|A0A8I3MGU1|A0A8I3MGU1_CANLF Myosin regulatory light chain 12B OS=Canis lupus familiaris OX=9615 GN=LOC607207 PE=4 SV=1;tr|A0A8I3MIU0|A0A8I3MIU0_C
21.6974678039551	22.5625152587891	20.8146476745605	25.1813926696777	25.1697444915771	25.2409267425537	25.8415584564209	25.7182178497314	25.196704864502	25.294038772583	25.1540641784668	25.6526126861572	64	64	64	27,7	27,7	27,7	444,44	0	323,31	15740000000	163	632	A0A8I3MGU2	A0A8I3MGU2		139	tr|A0A8I3MGU2|A0A8I3MGU2_CANLF Heparan sulfate proteoglycan 2 OS=Canis lupus familiaris OX=9615 GN=HSPG2 PE=4 SV=1
26.2822780609131	25.9862442016602	25.9366989135742	24.5943431854248	24.3793468475342	24.7385120391846	24.8066120147705	24.4710998535156	25.1776733398438	25.0344371795654	24.964506149292	24.5400238037109	5	5	5	36,8	36,8	36,8	14,241	0	32,208	1694000000	10	43	A0A8I3MIF7;A0A8I3MGV0;A0A8I3MDL6;A0A8P0P4A9;A0A8I3RPB3;A0A8I3MB95	A0A8I3MIF7;A0A8I3MGV0;A0A8I3MDL6;A0A8P0P4A9;A0A8I3RPB3	PDCD5	140	tr|A0A8I3MIF7|A0A8I3MIF7_CANLF Programmed cell death protein 5 OS=Canis lupus familiaris OX=9615 GN=PDCD5 PE=3 SV=1;tr|A0A8I3MGV0|A0A8I3MGV0_CANLF Programmed cell death 5 OS=Canis lupus familiaris OX=9615 GN=PDCD5 PE=3 SV=1;tr|A0A8I3MDL6|A0A8I3MDL6_CANLF P
22.0028228759766	22.0510864257813	22.081428527832	22.3243522644043	23.064079284668	22.8105850219727	21.5644187927246	23.4036884307861	23.5109901428223	23.7868614196777	24.3739147186279	21.9087886810303	6	5	5	21,9	20	20	47,018	0	7,4246	191980000	26	12	A0A8I3MGX2	A0A8I3MGX2		141	tr|A0A8I3MGX2|A0A8I3MGX2_CANLF Aldo-keto reductase family 1 member E2 OS=Canis lupus familiaris OX=9615 GN=AKR1E2 PE=3 SV=1
25.1177921295166	24.9538917541504	25.0817222595215	26.2822608947754	26.2032566070557	26.4339790344238	25.8633232116699	25.8902950286865	25.8649291992188	25.9103584289551	25.8826198577881	26.0111389160156	17	17	17	36,6	36,6	36,6	81,983	0	121,7	3402600000	32	165	A0A8I3MGZ7;A0A8I3MMM0;A0A8I3MMP8	A0A8I3MGZ7;A0A8I3MMM0;A0A8I3MMP8	ITGB1	143	tr|A0A8I3MGZ7|A0A8I3MGZ7_CANLF Integrin beta OS=Canis lupus familiaris OX=9615 GN=ITGB1 PE=3 SV=1;tr|A0A8I3MMM0|A0A8I3MMM0_CANLF Integrin beta OS=Canis lupus familiaris OX=9615 GN=ITGB1 PE=3 SV=1;tr|A0A8I3MMP8|A0A8I3MMP8_CANLF Integrin beta OS=Canis lupus
22.2462577819824	21.5360908508301	22.1732349395752	21.9008140563965	20.8712329864502	21.8973941802979	21.4273509979248	21.4640312194824	23.2108459472656	21.2214641571045	21.6660270690918	22.2399787902832	3	3	3	10,1	10,1	10,1	55,576	0	12,456	221700000	19	8	A0A8I3N035;A0A8I3MH16;A0A8I3MLF3;A0A8I3MLC6;A0A8I3MLC0	A0A8I3N035;A0A8I3MH16;A0A8I3MLF3;A0A8I3MLC6;A0A8I3MLC0	LOC11987600	144	tr|A0A8I3N035|A0A8I3N035_CANLF Caspase recruitment domain family member 8 OS=Canis lupus familiaris OX=9615 GN=LOC119876002 PE=4 SV=1;tr|A0A8I3MH16|A0A8I3MH16_CANLF Caspase recruitment domain family member 8 OS=Canis lupus familiaris OX=9615 GN=LOC11987600
25.3155155181885	25.0385036468506	25.0966758728027	23.888090133667	23.5732307434082	23.7079887390137	24.3169994354248	24.338716506958	24.4232292175293	24.6353893280029	24.3731842041016	24.2785968780518	10	10	10	67,1	67,1	67,1	25,851	0	49,457	1784400000	15	93	A0A8I3MH35;A0A8I3PDT2	A0A8I3MH35		145	tr|A0A8I3MH35|A0A8I3MH35_CANLF Platelet activating factor acetylhydrolase 1b catalytic subunit 3 OS=Canis lupus familiaris OX=9615 GN=PAFAH1B3 PE=4 SV=1
23.8445053100586	24.0084705352783	24.1312408447266	23.4416446685791	23.7578620910645	23.6972103118896	23.1971397399902	21.4881153106689	23.7056694030762	23.7693099975586	23.823278427124	23.4146747589111	12	12	12	18,7	18,7	18,7	118,4	0	48,946	782860000	59	44	A0A8I3MH41;A0A8I3RRR3;A0A8P0SGZ4	A0A8I3MH41;A0A8I3RRR3;A0A8P0SGZ4	UNC45A	146	tr|A0A8I3MH41|A0A8I3MH41_CANLF Unc-45 myosin chaperone A OS=Canis lupus familiaris OX=9615 GN=UNC45A PE=4 SV=1;tr|A0A8I3RRR3|A0A8I3RRR3_CANLF Unc-45 myosin chaperone A OS=Canis lupus familiaris OX=9615 GN=UNC45A PE=4 SV=1;tr|A0A8P0SGZ4|A0A8P0SGZ4_CANLF Unc
23.9381351470947	24.510627746582	24.5208530426025	24.3092479705811	24.5170726776123	24.4258556365967	24.4553184509277	24.1168003082275	23.4221382141113	23.2981014251709	23.8845539093018	24.3579006195068	9	9	9	44	44	44	35,914	0	115,71	1172700000	17	58	A0A8I3MH42;A0A8I3MM68	A0A8I3MH42;A0A8I3MM68	HMOX2	147	tr|A0A8I3MH42|A0A8I3MH42_CANLF Heme oxygenase (biliverdin-producing) OS=Canis lupus familiaris OX=9615 GN=HMOX2 PE=3 SV=1;tr|A0A8I3MM68|A0A8I3MM68_CANLF Heme oxygenase (biliverdin-producing) OS=Canis lupus familiaris OX=9615 GN=HMOX2 PE=3 SV=1
24.6175079345703	24.8868350982666	24.6263370513916	26.0730018615723	26.4418811798096	26.1057357788086	24.4358081817627	24.8390369415283	26.6532154083252	26.556604385376	26.6596260070801	24.732105255127	13	13	13	85	85	85	19,691	0	138,34	4291500000	13	147	A0A8I3MH54	A0A8I3MH54		148	tr|A0A8I3MH54|A0A8I3MH54_CANLF Adenine phosphoribosyltransferase OS=Canis lupus familiaris OX=9615 GN=APRT PE=3 SV=1
26.9998092651367	26.4701385498047	26.6627521514893	26.8829708099365	26.8374977111816	26.8440990447998	26.9528255462646	27.1100845336914	26.6534881591797	26.5478534698486	26.6718215942383	26.8699722290039	22	22	22	50,2	50,2	50,2	73,702	0	166,2	8077500000	36	264	A0A8I3RRV1;A0A8I3MHC7;A0A8I3RQ96	A0A8I3RRV1;A0A8I3MHC7;A0A8I3RQ96	TRAP1	149	tr|A0A8I3RRV1|A0A8I3RRV1_CANLF TNF receptor associated protein 1 OS=Canis lupus familiaris OX=9615 GN=TRAP1 PE=3 SV=1;tr|A0A8I3MHC7|A0A8I3MHC7_CANLF TNF receptor associated protein 1 OS=Canis lupus familiaris OX=9615 GN=TRAP1 PE=3 SV=1;tr|A0A8I3RQ96|A0A8I3
21.8925647735596	21.9524974822998	21.5726318359375	22.6896152496338	22.8638763427734	22.8172016143799	21.2013282775879	22.0337162017822	22.9557113647461	23.1254196166992	23.0281009674072	21.6611366271973	3	3	3	14,1	14,1	14,1	33,42	0	3,5858	298840000	16	15	A0A8I3MHE2;A0A8I3MUY2	A0A8I3MHE2;A0A8I3MUY2	ABHD11	151	tr|A0A8I3MHE2|A0A8I3MHE2_CANLF Abhydrolase domain containing 11 OS=Canis lupus familiaris OX=9615 GN=ABHD11 PE=4 SV=1;tr|A0A8I3MUY2|A0A8I3MUY2_CANLF Abhydrolase domain containing 11 OS=Canis lupus familiaris OX=9615 GN=ABHD11 PE=4 SV=1
23.8129386901855	23.7539920806885	23.9340019226074	21.5002136230469	22.2905826568604	22.5406513214111	23.5359954833984	22.8222827911377	23.4988708496094	23.4739513397217	23.1970958709717	23.853099822998	8	8	3	31,1	31,1	15,4	39,38	0	11,201	615430000	16	28	A0A8I3N0K1;A0A8I3MHE8;A0A8I3MJU1;A0A8I3MJG0;A0A8I3MKD9;A0A8I3RQB7;A0A8I3N0M1	A0A8I3N0K1;A0A8I3MHE8;A0A8I3MJU1;A0A8I3MJG0;A0A8I3MKD9;A0A8I3RQB7;A0A8I3N0M1	PRKACB	152	tr|A0A8I3N0K1|A0A8I3N0K1_CANLF cAMP-dependent protein kinase OS=Canis lupus familiaris OX=9615 GN=PRKACB PE=3 SV=1;tr|A0A8I3MHE8|A0A8I3MHE8_CANLF cAMP-dependent protein kinase OS=Canis lupus familiaris OX=9615 GN=PRKACB PE=3 SV=1;tr|A0A8I3MJU1|A0A8I3MJU1_C
22.0347690582275	22.329044342041	21.6764125823975	26.0937175750732	25.7689819335938	26.0147190093994	27.0299167633057	27.7229919433594	21.8680305480957	24.4349803924561	24.5642433166504	27.2756862640381	2	2	2	1,7	1,7	1,7	230,36	0,00030166	2,2821	1294800000	96	17	A0A8I3MHG6;A0A8I3RR91;A0A8I3MN91;A0A8I3RSQ6	A0A8I3MHG6;A0A8I3RR91;A0A8I3MN91;A0A8I3RSQ6	NIN	153	tr|A0A8I3MHG6|A0A8I3MHG6_CANLF Ninein OS=Canis lupus familiaris OX=9615 GN=NIN PE=4 SV=1;tr|A0A8I3RR91|A0A8I3RR91_CANLF Ninein OS=Canis lupus familiaris OX=9615 GN=NIN PE=4 SV=1;tr|A0A8I3MN91|A0A8I3MN91_CANLF Ninein OS=Canis lupus familiaris OX=9615 GN=NIN
27.916898727417	28.0051746368408	28.3532543182373	28.1037464141846	28.2821102142334	28.3400249481201	28.5457630157471	28.3869361877441	27.8504314422607	27.6104850769043	27.9297637939453	28.4858112335205	13	13	13	41,1	41,1	41,1	46,342	0	323,31	15353000000	23	245	A0A8P0SK07;A0A8I3MHG7	A0A8P0SK07;A0A8I3MHG7	C1QB	154	tr|A0A8P0SK07|A0A8P0SK07_CANLF Complement C1q binding protein OS=Canis lupus familiaris OX=9615 GN=C1QBP PE=4 SV=1;tr|A0A8I3MHG7|A0A8I3MHG7_CANLF Complement component 1 Q subcomponent-binding protein, mitochondrial OS=Canis lupus familiaris OX=9615 GN=C1QB
24.9509582519531	23.9927406311035	25.3313884735107	25.591007232666	25.4893455505371	25.4020404815674	26.6699314117432	26.2751369476318	25.908504486084	26.0022373199463	25.6334495544434	26.6144218444824	4	4	4	50,7	50,7	50,7	8,5019	0	8,1101	992070000	5	32	F1PKU9;A0A8I3MHI9;A0A8P0SKR0;A0A8I3Q1N5	F1PKU9;A0A8I3MHI9;A0A8P0SKR0;A0A8I3Q1N5		156	tr|F1PKU9|F1PKU9_CANLF Cytochrome c oxidase subunit 6C OS=Canis lupus familiaris OX=9615 PE=3 SV=2;tr|A0A8I3MHI9|A0A8I3MHI9_CANLF Cytochrome c oxidase subunit 6C OS=Canis lupus familiaris OX=9615 GN=LOC119876114 PE=3 SV=1;tr|A0A8P0SKR0|A0A8P0SKR0_CANLF Unc
22.2794418334961	22.1426391601563	23.577615737915	24.3603801727295	24.6519565582275	24.4930171966553	23.5120697021484	24.1578464508057	24.6191329956055	24.4817314147949	24.8689136505127	24.6626968383789	12	12	12	22,3	22,3	22,3	109,29	0	40,263	1154200000	41	41	A0A8I3MHY5;A0A8I3MHL2;A0A8I3MIE7;A0A8I3MGX8;A0A8I3MHR4;A0A8I3MK57;A0A8I3RPT4;A0A8I3ME26;A0A8I3RPU5	A0A8I3MHY5;A0A8I3MHL2;A0A8I3MIE7;A0A8I3MGX8;A0A8I3MHR4;A0A8I3MK57;A0A8I3RPT4	PAM16	157	tr|A0A8I3MHY5|A0A8I3MHY5_CANLF Coronin OS=Canis lupus familiaris OX=9615 GN=PAM16 PE=3 SV=1;tr|A0A8I3MHL2|A0A8I3MHL2_CANLF Coronin OS=Canis lupus familiaris OX=9615 GN=PAM16 PE=3 SV=1;tr|A0A8I3MIE7|A0A8I3MIE7_CANLF Coronin OS=Canis lupus familiaris OX=9615
26.3759212493896	26.7429103851318	26.3907699584961	26.2222690582275	26.234582901001	26.0386295318604	24.7640533447266	24.8923110961914	25.9883041381836	25.8260955810547	26.1233291625977	24.8073482513428	12	12	12	57,6	57,6	57,6	24,821	0	276,16	3060800000	12	150	A0A8I3MMC5;A0A8I3MHL6;A0A8I3MHM6	A0A8I3MMC5;A0A8I3MHL6;A0A8I3MHM6	EIF4H	158	tr|A0A8I3MMC5|A0A8I3MMC5_CANLF Eukaryotic translation initiation factor 4H OS=Canis lupus familiaris OX=9615 GN=EIF4H PE=4 SV=1;tr|A0A8I3MHL6|A0A8I3MHL6_CANLF Eukaryotic translation initiation factor 4H OS=Canis lupus familiaris OX=9615 GN=EIF4H PE=4 SV=1;
23.9294929504395	23.2427806854248	23.6016159057617	26.7272834777832	26.8675003051758	27.1740760803223	26.3357391357422	26.4199542999268	26.2400341033936	26.1573829650879	26.1556282043457	26.4268321990967	26	26	26	76,4	76,4	76,4	61,155	0	323,31	7627000000	31	348	A0A8I3MPY4;A0A8I3MHQ2;A0A8I3N4X1;A0A8I3MSC9;A0A8I3RSS7	A0A8I3MPY4;A0A8I3MHQ2;A0A8I3N4X1;A0A8I3MSC9;A0A8I3RSS7	ME2	160	tr|A0A8I3MPY4|A0A8I3MPY4_CANLF Malic enzyme OS=Canis lupus familiaris OX=9615 GN=ME2 PE=3 SV=1;tr|A0A8I3MHQ2|A0A8I3MHQ2_CANLF Malic enzyme OS=Canis lupus familiaris OX=9615 GN=ME2 PE=3 SV=1;tr|A0A8I3N4X1|A0A8I3N4X1_CANLF Malic enzyme OS=Canis lupus familia
22.7275848388672	22.7469177246094	22.309497833252	24.9805889129639	24.8973064422607	24.7966957092285	24.827938079834	24.5571899414063	24.5849151611328	25.0127811431885	24.6383209228516	24.8696193695068	10	10	10	17,9	17,9	17,9	68,238	0	48,424	1542900000	23	68	A0A8I3RRK0;A0A8I3MHS0	A0A8I3RRK0;A0A8I3MHS0	CLINT1	161	tr|A0A8I3RRK0|A0A8I3RRK0_CANLF Clathrin interactor 1 OS=Canis lupus familiaris OX=9615 GN=CLINT1 PE=4 SV=1;tr|A0A8I3MHS0|A0A8I3MHS0_CANLF Clathrin interactor 1 OS=Canis lupus familiaris OX=9615 GN=CLINT1 PE=4 SV=1
26.8257808685303	26.7640781402588	26.7233829498291	25.8472080230713	26.167200088501	26.0614490509033	26.5068817138672	26.6030025482178	25.8729572296143	25.9503593444824	25.7984523773193	26.3627738952637	15	15	14	31,3	31,3	29,9	65,046	0	197,55	5452800000	28	194	A0A8I3MQX9;A0A8I3MLS2;A0A8I3MHV0;A0A8I3MHX2;A0A8I3RST4	A0A8I3MQX9;A0A8I3MLS2;A0A8I3MHV0;A0A8I3MHX2;A0A8I3RST4	FUBP1	162	tr|A0A8I3MQX9|A0A8I3MQX9_CANLF Far upstream element-binding protein 1 OS=Canis lupus familiaris OX=9615 GN=FUBP1 PE=4 SV=1;tr|A0A8I3MLS2|A0A8I3MLS2_CANLF Far upstream element-binding protein 1 OS=Canis lupus familiaris OX=9615 GN=FUBP1 PE=4 SV=1;tr|A0A8I3M
22.1112957000732	20.7807483673096	21.5100631713867	22.7568454742432	21.7620506286621	23.0754508972168	23.3870601654053	23.636661529541	22.5101451873779	22.2592277526855	22.6639251708984	22.18088722229	6	6	6	21,5	21,5	21,5	71,283	0	43,442	261580000	30	22	A0A8P0P5J8;A0A8I3MHY6;A0A8P0NSX3;A0A8I3MJD2;A0A8P0NRA3;A0A8P0NWY2;A0A8I3MKW4;A0A8P0SIQ0;A0A8I3RRL9;A0A8P0PNI2	A0A8P0P5J8;A0A8I3MHY6;A0A8P0NSX3;A0A8I3MJD2;A0A8P0NRA3;A0A8P0NWY2;A0A8I3MKW4;A0A8P0SIQ0;A0A8I3RRL9;A0A8P0PNI2	LRCH4	163	tr|A0A8P0P5J8|A0A8P0P5J8_CANLF Uncharacterized protein OS=Canis lupus familiaris OX=9615 GN=LRCH4 PE=4 SV=1;tr|A0A8I3MHY6|A0A8I3MHY6_CANLF Leucine rich repeats and calponin homology domain containing 4 OS=Canis lupus familiaris OX=9615 GN=LRCH4 PE=4 SV=1;t
25.3387851715088	25.4536247253418	25.1322612762451	25.613748550415	25.5751647949219	25.7978591918945	25.2232456207275	25.0873584747314	25.55832862854	25.7660007476807	25.666711807251	25.1749706268311	9	9	9	50	50	50	29,452	0	24,619	1506600000	15	49	A0A8I3MI67	A0A8I3MI67		165	tr|A0A8I3MI67|A0A8I3MI67_CANLF Cytochrome b-c1 complex subunit Rieske, mitochondrial OS=Canis lupus familiaris OX=9615 GN=UQCRFS1 PE=3 SV=1
24.7691078186035	24.8982753753662	24.8115692138672	24.1848773956299	24.0129089355469	24.325532913208	23.7107238769531	23.3928356170654	24.3213424682617	24.7561836242676	24.2831268310547	23.5380115509033	3	3	3	49,4	49,4	49,4	9,1322	0	7,2935	796450000	5	47	A0A8I3MI79;A0A8I3N199	A0A8I3MI79;A0A8I3N199	TXNDC17	169	tr|A0A8I3MI79|A0A8I3MI79_CANLF Thioredoxin domain-containing protein 17 OS=Canis lupus familiaris OX=9615 GN=TXNDC17 PE=4 SV=1;tr|A0A8I3N199|A0A8I3N199_CANLF Thioredoxin domain-containing protein 17 OS=Canis lupus familiaris OX=9615 GN=TXNDC17 PE=4 SV=1
24.5850296020508	24.9328746795654	24.6927471160889	21.1328716278076	21.9770641326904	24.1791915893555	21.5747222900391	22.4277362823486	24.4444274902344	24.4197616577148	21.5823593139648	22.05930519104	5	5	5	19,5	19,5	19,5	51,103	0	8,2545	599010000	18	15	A0A8I3MI84;A0A8P0NFF2;A0A8I3MHD6	A0A8I3MI84;A0A8P0NFF2;A0A8I3MHD6	LOC479902	170	tr|A0A8I3MI84|A0A8I3MI84_CANLF Methylosome protein 50 OS=Canis lupus familiaris OX=9615 GN=WDR77 PE=4 SV=1;tr|A0A8P0NFF2|A0A8P0NFF2_CANLF Uncharacterized protein OS=Canis lupus familiaris OX=9615 GN=LOC479902 PE=4 SV=1;tr|A0A8I3MHD6|A0A8I3MHD6_CANLF Methyl
24.1551456451416	23.769006729126	23.2682800292969	22.0947761535645	22.158899307251	22.0585823059082	22.5134010314941	21.7954406738281	22.0082721710205	21.464075088501	21.0725154876709	22.0845832824707	4	4	4	3,7	3,7	3,7	170,78	0	14,099	175420000	77	10	A0A8I3MI95	A0A8I3MI95		171	tr|A0A8I3MI95|A0A8I3MI95_CANLF Bromodomain adjacent to zinc finger domain 1B OS=Canis lupus familiaris OX=9615 GN=BAZ1B PE=4 SV=1
27.5125427246094	27.3042602539063	27.5080909729004	26.8519802093506	26.9027671813965	27.0221042633057	26.612735748291	26.7838172912598	26.902193069458	26.9204807281494	26.8075942993164	26.3682975769043	10	10	10	52,3	52,3	52,3	13,07	0	25,037	6489000000	7	153	A0A8I3MIA0;E2QUE7;A0A8I3QED9	A0A8I3MIA0;E2QUE7;A0A8I3QED9	RPL26	172	tr|A0A8I3MIA0|A0A8I3MIA0_CANLF Ribosomal protein L26 OS=Canis lupus familiaris OX=9615 GN=RPL26 PE=3 SV=1;tr|E2QUE7|E2QUE7_CANLF Ribosomal protein L26 OS=Canis lupus familiaris OX=9615 GN=RPL26 PE=3 SV=2;tr|A0A8I3QED9|A0A8I3QED9_CANLF KOW domain-containing
22.776798248291	22.9338397979736	22.6693420410156	22.8108425140381	23.2814998626709	23.0809745788574	22.4131259918213	22.6120738983154	23.4556331634521	23.243595123291	23.4268798828125	22.2032337188721	6	6	6	22	22	22	44,326	0	21,565	482110000	23	28	A0A8I3N5Q5;A0A8P0SM12;A0A8I3MQS5;A0A8I3MIB2;A0A8P0PMN7;A0A8P0NZ84	A0A8I3N5Q5;A0A8P0SM12;A0A8I3MQS5;A0A8I3MIB2;A0A8P0PMN7;A0A8P0NZ84	MAP2K4	173	tr|A0A8I3N5Q5|A0A8I3N5Q5_CANLF Mitogen-activated protein kinase kinase 4 OS=Canis lupus familiaris OX=9615 GN=MAP2K4 PE=3 SV=1;tr|A0A8P0SM12|A0A8P0SM12_CANLF Mitogen-activated protein kinase kinase 4 OS=Canis lupus familiaris OX=9615 GN=MAP2K4 PE=4 SV=1;tr
25.3995971679688	25.1181488037109	25.1202850341797	24.7285289764404	24.6645965576172	24.721715927124	25.4855117797852	25.2251224517822	24.5798606872559	24.6180686950684	24.44651222229	25.1807479858398	18	18	18	11,3	11,3	11,3	272,16	0	112,39	3194800000	116	209	A0A8I3N5T4;A0A8I3MIB8;A0A8I3RRF2;A0A8I3MKG8	A0A8I3N5T4;A0A8I3MIB8;A0A8I3RRF2;A0A8I3MKG8	SRRM2	174	tr|A0A8I3N5T4|A0A8I3N5T4_CANLF Serine/arginine repetitive matrix 2 OS=Canis lupus familiaris OX=9615 GN=SRRM2 PE=4 SV=1;tr|A0A8I3MIB8|A0A8I3MIB8_CANLF CTD domain-containing protein OS=Canis lupus familiaris OX=9615 GN=SRRM2 PE=4 SV=1;tr|A0A8I3RRF2|A0A8I3RR
23.2559471130371	23.1436080932617	22.1373462677002	22.4419727325439	23.09543800354	23.241268157959	23.3134059906006	22.598030090332	23.1819686889648	22.9123611450195	23.1521453857422	23.2183456420898	6	6	6	10,5	10,5	10,5	101,48	0	9,0266	342650000	41	22	A0A8P0P5D9;A0A8I3MIE1;A0A8I3MF46;A0A8I3P7D3;E2RJF2	A0A8P0P5D9;A0A8I3MIE1;A0A8I3MF46	STRIP1	175	tr|A0A8P0P5D9|A0A8P0P5D9_CANLF Striatin interacting protein 1 OS=Canis lupus familiaris OX=9615 GN=STRIP1 PE=4 SV=1;tr|A0A8I3MIE1|A0A8I3MIE1_CANLF Striatin interacting protein 1 OS=Canis lupus familiaris OX=9615 GN=STRIP1 PE=3 SV=1;tr|A0A8I3MF46|A0A8I3MF46
26.1502532958984	26.0982646942139	26.0844211578369	25.5652027130127	25.6580448150635	25.6541976928711	26.5783081054688	26.5491905212402	25.3614196777344	25.2902812957764	25.4054203033447	26.5700626373291	39	39	34	50,2	50,2	45,5	102,2	0	323,31	12881000000	50	411	A0A8I3MIF5;A0A8I3MPC0;A0A8I3MTA6;A0A8I3MVF3;A0A8I3MK58;A0A8P0NNB7	A0A8I3MIF5;A0A8I3MPC0;A0A8I3MTA6;A0A8I3MVF3	HK1	176	tr|A0A8I3MIF5|A0A8I3MIF5_CANLF Hexokinase OS=Canis lupus familiaris OX=9615 GN=HK1 PE=3 SV=1;tr|A0A8I3MPC0|A0A8I3MPC0_CANLF Hexokinase OS=Canis lupus familiaris OX=9615 GN=HK1 PE=3 SV=1;tr|A0A8I3MTA6|A0A8I3MTA6_CANLF Hexokinase OS=Canis lupus familiaris OX
25.6452369689941	25.4020729064941	25.2873592376709	24.1520538330078	24.3737831115723	24.1851043701172	24.1555309295654	24.1680603027344	24.4257926940918	24.208288192749	24.3559532165527	24.3370838165283	10	10	10	45,7	45,7	45,7	38,325	0	255,47	1880800000	22	110	A0A8I3MIJ2;A0A8I3RR18;A0A8I3MR76;A0A8P0TH62;A0A8I3MN05;A0A8I3MKL3	A0A8I3MIJ2;A0A8I3RR18;A0A8I3MR76;A0A8P0TH62;A0A8I3MN05;A0A8I3MKL3	SAE1	177	tr|A0A8I3MIJ2|A0A8I3MIJ2_CANLF SUMO1 activating enzyme subunit 1 OS=Canis lupus familiaris OX=9615 GN=SAE1 PE=3 SV=1;tr|A0A8I3RR18|A0A8I3RR18_CANLF SUMO1 activating enzyme subunit 1 OS=Canis lupus familiaris OX=9615 GN=SAE1 PE=4 SV=1;tr|A0A8I3MR76|A0A8I3MR
21.9092197418213	21.9935302734375	21.6965618133545	22.316047668457	24.1231307983398	21.5749263763428	21.6620063781738	24.9612865447998	19.9503917694092	23.744478225708	21.4350490570068	21.347993850708	3	2	2	2,7	2	2	147,75	0	9,8119	535390000	63	27	A0A8P0NUX6;A0A8I3RRJ6;A0A8P0PCN3;A0A8I3MIV0;A0A8P0T9M2;A0A8I3RRJ1;A0A8I3MIP4;A0A8P0SJ35;A0A8I3MQB2	A0A8P0NUX6;A0A8I3RRJ6;A0A8P0PCN3;A0A8I3MIV0;A0A8P0T9M2;A0A8I3RRJ1;A0A8I3MIP4;A0A8P0SJ35;A0A8I3MQB2	NID2	180	tr|A0A8P0NUX6|A0A8P0NUX6_CANLF Nidogen 2 OS=Canis lupus familiaris OX=9615 GN=NID2 PE=4 SV=1;tr|A0A8I3RRJ6|A0A8I3RRJ6_CANLF Nidogen 2 OS=Canis lupus familiaris OX=9615 GN=NID2 PE=4 SV=1;tr|A0A8P0PCN3|A0A8P0PCN3_CANLF Nidogen 2 OS=Canis lupus familiaris OX=
24.2422714233398	23.8349933624268	23.9425277709961	23.6503143310547	23.6567649841309	23.5809535980225	23.5848579406738	23.3368797302246	23.8971691131592	23.8693828582764	23.9639339447021	23.3139591217041	13	13	13	6,6	6,6	6,6	262,21	0	23,007	870130000	118	61	A0A8I3MIQ4;A0A8P0SDJ9;A0A8I3MQR4;A0A8I3RRP6;A0A8I3ME94;A0A8I3MQ47;A0A8P0TQK9;A0A8P0T601	A0A8I3MIQ4;A0A8P0SDJ9;A0A8I3MQR4;A0A8I3RRP6;A0A8I3ME94;A0A8I3MQ47;A0A8P0TQK9;A0A8P0T601	CNOT1	181	tr|A0A8I3MIQ4|A0A8I3MIQ4_CANLF CCR4-NOT transcription complex subunit 1 OS=Canis lupus familiaris OX=9615 GN=CNOT1 PE=3 SV=1;tr|A0A8P0SDJ9|A0A8P0SDJ9_CANLF CCR4-NOT transcription complex subunit 1 OS=Canis lupus familiaris OX=9615 GN=CNOT1 PE=4 SV=1;tr|A0A
22.12526512146	22.7650852203369	22.9088478088379	22.3870067596436	22.7387790679932	22.3575649261475	23.390344619751	23.0913429260254	22.3038520812988	22.1610641479492	22.3620681762695	23.2486114501953	6	6	6	12,9	12,9	12,9	83,545	0	9,8699	327990000	44	22	A0A8I3MPY7;A0A8I3N6F8;A0A8I3MVL6;A0A8I3MIX6;A0A8I3N652;A0A8I3N5W4;A0A8I3MTJ3	A0A8I3MPY7;A0A8I3N6F8;A0A8I3MVL6;A0A8I3MIX6;A0A8I3N652;A0A8I3N5W4;A0A8I3MTJ3	MIA2	186	tr|A0A8I3MPY7|A0A8I3MPY7_CANLF CTAGE family member 5 OS=Canis lupus familiaris OX=9615 GN=MIA2 PE=4 SV=1;tr|A0A8I3N6F8|A0A8I3N6F8_CANLF CTAGE family member 5 OS=Canis lupus familiaris OX=9615 GN=MIA2 PE=4 SV=1;tr|A0A8I3MVL6|A0A8I3MVL6_CANLF CTAGE family me
23.9180698394775	23.9518928527832	23.6805667877197	22.0513687133789	23.826774597168	23.5701065063477	21.3567771911621	23.8215293884277	23.3618545532227	23.8374977111816	23.6820678710938	24.1453037261963	8	8	8	33,5	33,5	33,5	42,623	0	28,757	605000000	18	25	A0A8I3MRK3;A0A8I3MJ17;A0A8I3MTR7;A0A8I3MJ38;A0A8I3ML42;A0A8I3N6M5	A0A8I3MRK3;A0A8I3MJ17;A0A8I3MTR7;A0A8I3MJ38;A0A8I3ML42;A0A8I3N6M5	ABI1	189	tr|A0A8I3MRK3|A0A8I3MRK3_CANLF Abl interactor 1 OS=Canis lupus familiaris OX=9615 GN=ABI1 PE=3 SV=1;tr|A0A8I3MJ17|A0A8I3MJ17_CANLF Abl interactor 1 OS=Canis lupus familiaris OX=9615 GN=ABI1 PE=3 SV=1;tr|A0A8I3MTR7|A0A8I3MTR7_CANLF Abl interactor 1 OS=Canis
27.0036735534668	26.7134532928467	26.2480392456055	22.4695205688477	25.7188186645508	26.0028381347656	21.601655960083	21.6848487854004	26.009880065918	25.8011932373047	28.4439144134521	21.9717121124268	4	4	4	15,6	15,6	15,6	41,826	0	5,1692	843250000	11	9	A0A8I3MJ76;A0A8I3MEB1;A0A8I3MIJ1;A0A8I3MKL9	A0A8I3MJ76;A0A8I3MEB1;A0A8I3MIJ1;A0A8I3MKL9	PAIP1	190	tr|A0A8I3MJ76|A0A8I3MJ76_CANLF Poly(A) binding protein interacting protein 1 OS=Canis lupus familiaris OX=9615 GN=PAIP1 PE=4 SV=1;tr|A0A8I3MEB1|A0A8I3MEB1_CANLF Poly(A) binding protein interacting protein 1 OS=Canis lupus familiaris OX=9615 GN=PAIP1 PE=4 S
24.131555557251	23.9855480194092	24.311466217041	23.8793277740479	23.8556690216064	23.7972888946533	24.4148693084717	24.163537979126	23.7085151672363	23.9273242950439	23.7720317840576	24.4506072998047	20	20	20	39	39	39	93,171	0	88,237	1630400000	51	90	A0A8I3MJ77;A0A8I3MJ67;REV__A0A8I3N3F2;REV__A0A8I3MY38	A0A8I3MJ77;A0A8I3MJ67	NUP93	191	tr|A0A8I3MJ77|A0A8I3MJ77_CANLF Nuclear pore complex protein Nup93 OS=Canis lupus familiaris OX=9615 GN=NUP93 PE=3 SV=1;tr|A0A8I3MJ67|A0A8I3MJ67_CANLF Nuclear pore complex protein Nup93 OS=Canis lupus familiaris OX=9615 GN=NUP93 PE=3 SV=1
22.7399063110352	21.6851863861084	21.4614391326904	24.583309173584	24.7136096954346	24.5390758514404	24.4009990692139	24.461389541626	20.6507091522217	23.5958232879639	21.6881122589111	24.9200267791748	6	6	5	33,2	33,2	29,2	26,935	0	20,15	809100000	17	44	A0A8I3MJB3;A0A8I3RQS4;A0A8I3N2E9;A0A8I3ML79;A0A8P0P0T5	A0A8I3MJB3;A0A8I3RQS4;A0A8I3N2E9;A0A8I3ML79;A0A8P0P0T5	LOC479911	193	tr|A0A8I3MJB3|A0A8I3MJB3_CANLF Glutathione S-transferase OS=Canis lupus familiaris OX=9615 GN=LOC479911 PE=3 SV=1;tr|A0A8I3RQS4|A0A8I3RQS4_CANLF Glutathione S-transferase OS=Canis lupus familiaris OX=9615 GN=LOC479911 PE=3 SV=1;tr|A0A8I3N2E9|A0A8I3N2E9_CAN
24.7653694152832	24.8817577362061	25.0103912353516	24.0166530609131	24.3092479705811	24.5689468383789	23.9448528289795	23.8413410186768	24.5613327026367	24.2167491912842	24.4098930358887	24.149341583252	22	22	22	56,2	56,2	56,2	64,192	0	311,39	2648700000	23	167	A0A8I3MJF3;A0A8I3RRR8	A0A8I3MJF3;A0A8I3RRR8	NARS1	195	tr|A0A8I3MJF3|A0A8I3MJF3_CANLF Asparagine--tRNA ligase OS=Canis lupus familiaris OX=9615 GN=NARS1 PE=4 SV=1;tr|A0A8I3RRR8|A0A8I3RRR8_CANLF Asparagine--tRNA ligase OS=Canis lupus familiaris OX=9615 GN=NARS1 PE=4 SV=1
25.7081470489502	26.0108833312988	25.8824329376221	24.2865142822266	23.8333530426025	24.7681484222412	21.9191799163818	23.5761165618896	24.2689228057861	24.3109817504883	24.0585422515869	23.4184112548828	33	17	17	43,7	28,4	28,4	100,09	0	197,53	1797000000	51	66	A0A8P0SKZ0;A0A8I3MJJ6;A0A8P0P0F3;A0A8I3MJF7;A0A8P0T814;A0A8P0THB8;A0A8I3MVW9;A0A8I3RT50;A0A8I3MNA5;A0A8P0T141;A0A8I3MSI4;A0A8I3MSG3;A0A8P0NZ83;A0A8I3N2K8	A0A8P0SKZ0;A0A8I3MJJ6;A0A8P0P0F3;A0A8I3MJF7;A0A8P0T814;A0A8P0THB8;A0A8I3MVW9;A0A8I3RT50;A0A8I3MNA5;A0A8P0T141;A0A8I3MSI4;A0A8I3MSG3	ACTN1	196	tr|A0A8P0SKZ0|A0A8P0SKZ0_CANLF Actinin alpha 1 OS=Canis lupus familiaris OX=9615 GN=ACTN1 PE=4 SV=1;tr|A0A8I3MJJ6|A0A8I3MJJ6_CANLF Actinin alpha 1 OS=Canis lupus familiaris OX=9615 GN=ACTN1 PE=3 SV=1;tr|A0A8P0P0F3|A0A8P0P0F3_CANLF Actinin alpha 1 OS=Canis
23.0290279388428	21.9598007202148	21.4355049133301	21.6369438171387	23.3277282714844	22.9665241241455	23.787956237793	23.6204204559326	22.9406833648682	22.8991069793701	22.8831386566162	23.6944484710693	6	6	6	16,7	16,7	16,7	52,59	0	27,259	497800000	25	50	A0A8I3MJI9	A0A8I3MJI9		199	tr|A0A8I3MJI9|A0A8I3MJI9_CANLF Ferrochelatase OS=Canis lupus familiaris OX=9615 GN=FECH PE=3 SV=1
27.0642490386963	26.967191696167	26.7522583007813	27.0386295318604	26.9773826599121	27.0786724090576	27.2429084777832	27.1082897186279	27.5596866607666	27.5695705413818	27.5886363983154	27.2741775512695	48	48	47	68,2	68,2	68,2	101,25	0	323,31	27043000000	50	697	A0A8I3MJJ7;A0A8P0T8K3;A0A8I3MZN5	A0A8I3MJJ7		200	tr|A0A8I3MJJ7|A0A8I3MJJ7_CANLF C-1-tetrahydrofolate synthase, cytoplasmic OS=Canis lupus familiaris OX=9615 GN=MTHFD1 PE=3 SV=1
24.4876308441162	24.4543151855469	24.7531261444092	24.1949787139893	23.7910404205322	23.8335456848145	24.2797298431396	21.3101692199707	23.9174327850342	23.8130378723145	23.7302417755127	23.7662792205811	13	11	11	27,9	25,4	25,4	82,978	0	102,88	1030900000	37	68	A0A8I3N4T5;A0A8I3MJP8;A0A8I3RR85;A0A8I3MHK9;A0A8I3RSR7	A0A8I3N4T5;A0A8I3MJP8;A0A8I3RR85;A0A8I3MHK9;A0A8I3RSR7	SEC23A	202	tr|A0A8I3N4T5|A0A8I3N4T5_CANLF Protein transport protein SEC23 OS=Canis lupus familiaris OX=9615 GN=SEC23A PE=3 SV=1;tr|A0A8I3MJP8|A0A8I3MJP8_CANLF Protein transport protein SEC23 OS=Canis lupus familiaris OX=9615 GN=SEC23A PE=3 SV=1;tr|A0A8I3RR85|A0A8I3RR
21.716968536377	21.7104644775391	21.1199226379395	22.8884429931641	22.8394203186035	21.4236660003662	21.6060981750488	21.5656414031982	23.1565341949463	22.9617805480957	23.2785263061523	21.6480903625488	2	2	2	8	8	8	62,587	0	10,607	67736000	22	11	A0A8I3MJQ4;A0A8I3N0C7;A0A8I3RRT8	A0A8I3MJQ4;A0A8I3N0C7;A0A8I3RRT8	KIAA2013	203	tr|A0A8I3MJQ4|A0A8I3MJQ4_CANLF KIAA2013 OS=Canis lupus familiaris OX=9615 GN=KIAA2013 PE=4 SV=1;tr|A0A8I3N0C7|A0A8I3N0C7_CANLF KIAA2013 OS=Canis lupus familiaris OX=9615 GN=KIAA2013 PE=4 SV=1;tr|A0A8I3RRT8|A0A8I3RRT8_CANLF KIAA2013 OS=Canis lupus familiari
21.983304977417	21.4063186645508	21.2682933807373	24.31125831604	24.3877182006836	24.128568649292	23.9181613922119	24.447395324707	24.3731842041016	24.389820098877	24.5212726593018	24.5998020172119	9	9	7	50,3	50,3	45	33,709	0	123,74	1263400000	16	73	A0A8I3MJR1;A0A8P0T279;A0A8I3MNU4	A0A8I3MJR1		205	tr|A0A8I3MJR1|A0A8I3MJR1_CANLF Golgi phosphoprotein 3 OS=Canis lupus familiaris OX=9615 GN=GOLPH3 PE=3 SV=1
25.3751411437988	25.1154918670654	25.9282054901123	25.3047294616699	25.4357433319092	25.3709583282471	24.4698581695557	24.7836170196533	25.2190036773682	25.0226764678955	25.0677185058594	24.6738986968994	15	15	15	41	41	41	54,402	0	81,128	1998300000	28	110	A0A8I3MJT5;A0A8P0TM31;A0A8I3NF73	A0A8I3MJT5		207	tr|A0A8I3MJT5|A0A8I3MJT5_CANLF RNA helicase OS=Canis lupus familiaris OX=9615 GN=DDX6 PE=3 SV=1
22.081485748291	20.7652282714844	22.4012107849121	21.3852920532227	21.4819221496582	21.1042194366455	22.9185619354248	21.7663955688477	22.9951400756836	22.9465312957764	22.8435478210449	21.6329593658447	2	2	1	2,3	2,3	1,2	111,19	0	3,4659	126070000	45	12	A0A8I3N2T1;A0A8P0SY21;A0A8I3MJX5;A0A8I3MNX1;A0A8P0SHN4;A0A8I3MU78	A0A8I3N2T1;A0A8P0SY21;A0A8I3MJX5;A0A8I3MNX1;A0A8P0SHN4;A0A8I3MU78	ANK3	208	tr|A0A8I3N2T1|A0A8I3N2T1_CANLF Ankyrin 3 OS=Canis lupus familiaris OX=9615 GN=ANK3 PE=4 SV=1;tr|A0A8P0SY21|A0A8P0SY21_CANLF Ankyrin 3 OS=Canis lupus familiaris OX=9615 GN=ANK3 PE=4 SV=1;tr|A0A8I3MJX5|A0A8I3MJX5_CANLF Ankyrin 3 OS=Canis lupus familiaris OX=
21.6865539550781	21.2974967956543	22.1535987854004	22.121057510376	22.2103862762451	21.7021808624268	21.9995212554932	21.3691673278809	21.3081321716309	22.4811630249023	22.6928863525391	21.5555763244629	3	3	3	7,1	7,1	7,1	48,412	0	3,7458	136220000	14	13	A0A8I3MJX8;A0A8I3RRW5	A0A8I3MJX8;A0A8I3RRW5	OXA1L	209	tr|A0A8I3MJX8|A0A8I3MJX8_CANLF OXA1L mitochondrial inner membrane protein OS=Canis lupus familiaris OX=9615 GN=OXA1L PE=3 SV=1;tr|A0A8I3RRW5|A0A8I3RRW5_CANLF OXA1L mitochondrial inner membrane protein OS=Canis lupus familiaris OX=9615 GN=OXA1L PE=3 SV=1
24.0004978179932	21.8899974822998	23.3886375427246	27.8517436981201	27.8249912261963	27.9236011505127	28.5476036071777	28.090784072876	27.6493816375732	27.5712356567383	27.2808284759521	28.2659759521484	5	5	5	47,4	47,4	47,4	10,969	0	278,35	5404400000	4	119	A0A8I3MK10;A0A8I3MJM1;A0A8P0NX48;A0A8I3N0Q2	A0A8I3MK10;A0A8I3MJM1;A0A8P0NX48;A0A8I3N0Q2	S100A2	210	tr|A0A8I3MK10|A0A8I3MK10_CANLF Protein S100 OS=Canis lupus familiaris OX=9615 GN=S100A2 PE=3 SV=1;tr|A0A8I3MJM1|A0A8I3MJM1_CANLF Protein S100 OS=Canis lupus familiaris OX=9615 GN=S100A2 PE=3 SV=1;tr|A0A8P0NX48|A0A8P0NX48_CANLF S100 calcium binding protein
22.1142425537109	21.9640560150146	21.5944709777832	23.2306804656982	23.4030170440674	22.2366390228271	21.9896125793457	22.1721630096436	23.4895915985107	23.6199722290039	23.385217666626	22.2724628448486	6	6	6	21,8	21,8	21,8	47,984	0	16,265	328560000	20	17	A0A8P0SMJ8;A0A8I3MK39	A0A8P0SMJ8;A0A8I3MK39	MRPS30	211	tr|A0A8P0SMJ8|A0A8P0SMJ8_CANLF Mitochondrial ribosomal protein S30 OS=Canis lupus familiaris OX=9615 GN=MRPS30 PE=4 SV=1;tr|A0A8I3MK39|A0A8I3MK39_CANLF Mitochondrial ribosomal protein S30 OS=Canis lupus familiaris OX=9615 GN=MRPS30 PE=4 SV=1
21.9844760894775	22.2768268585205	23.0948123931885	24.4148693084717	24.4624500274658	24.8147010803223	24.6236057281494	24.5117740631104	24.7944164276123	24.4480876922607	24.553503036499	24.5289211273193	5	5	5	34,8	34,8	34,8	26,611	0	82,912	695590000	9	45	A0A8I3MK52	A0A8I3MK52		212	tr|A0A8I3MK52|A0A8I3MK52_CANLF Isopentenyl-diphosphate Delta-isomerase OS=Canis lupus familiaris OX=9615 GN=IDI1 PE=3 SV=1
22.4951667785645	21.4413776397705	23.4226512908936	23.7047214508057	21.8148384094238	23.1285533905029	24.9948120117188	25.0691547393799	23.6920032501221	23.0474014282227	23.5713787078857	24.9323348999023	7	7	7	53,8	53,8	53,8	12,101	0	60,033	1680800000	6	88	A0A8I3MK62;A0A8I3MXI0	A0A8I3MK62;A0A8I3MXI0		213	tr|A0A8I3MK62|A0A8I3MK62_CANLF ZnF_CDGSH domain-containing protein OS=Canis lupus familiaris OX=9615 GN=CISD1 PE=4 SV=1;tr|A0A8I3MXI0|A0A8I3MXI0_CANLF ZnF_CDGSH domain-containing protein OS=Canis lupus familiaris OX=9615 PE=4 SV=1
22.0491275787354	21.8849086761475	22.00830078125	22.3508167266846	21.8172874450684	22.4050388336182	21.9310760498047	21.901496887207	23.2954406738281	23.1905097961426	23.1252460479736	21.8225040435791	2	2	2	16,4	16,4	16,4	22,05	0	4,788	81957000	8	8	A0A8I3MK65;A0A8P0S6Y1	A0A8I3MK65;A0A8P0S6Y1	DYNLT1	214	tr|A0A8I3MK65|A0A8I3MK65_CANLF Dynein light chain Tctex-type 1 OS=Canis lupus familiaris OX=9615 GN=DYNLT1 PE=3 SV=1;tr|A0A8P0S6Y1|A0A8P0S6Y1_CANLF Dynein light chain Tctex-type 1 OS=Canis lupus familiaris OX=9615 GN=DYNLT1 PE=4 SV=1
25.6105136871338	26.1378993988037	25.3694953918457	21.0001068115234	21.538200378418	21.9657382965088	24.5928058624268	21.2892971038818	21.3979949951172	23.1771106719971	21.6971187591553	24.670877456665	2	2	2	8,9	8,9	8,9	11,847	0,0014903	1,9911	345850000	6	6	Q9TV56;A0A8I3MM14;A0A8I3MK67	Q9TV56;A0A8I3MM14;A0A8I3MK67	S100A3	215	sp|Q9TV56|S10A4_CANLF Protein S100-A4 OS=Canis lupus familiaris OX=9615 GN=S100A4 PE=3 SV=1;tr|A0A8I3MM14|A0A8I3MM14_CANLF Protein S100 OS=Canis lupus familiaris OX=9615 GN=S100A3 PE=3 SV=1;tr|A0A8I3MK67|A0A8I3MK67_CANLF Protein S100-A4 OS=Canis lupus fami
21.3726959228516	26.4949245452881	26.3899173736572	26.1815071105957	26.0762462615967	26.1812038421631	26.1153526306152	26.0595531463623	25.9442043304443	25.9817657470703	26.0774097442627	26.1111793518066	3	3	2	3,4	3,4	2,4	135,12	0	3,9551	1323500000	38	13	A0A8P0PEU1;A0A8I3MK72	A0A8P0PEU1;A0A8I3MK72	SCAF8	216	tr|A0A8P0PEU1|A0A8P0PEU1_CANLF SR-related CTD associated factor 8 OS=Canis lupus familiaris OX=9615 GN=SCAF8 PE=4 SV=1;tr|A0A8I3MK72|A0A8I3MK72_CANLF SR-related CTD associated factor 8 OS=Canis lupus familiaris OX=9615 GN=SCAF8 PE=4 SV=1
22.2461776733398	22.8715858459473	22.6566772460938	22.8319225311279	23.1302661895752	22.8250675201416	24.2038154602051	23.9745635986328	23.1262378692627	23.4106693267822	23.4999656677246	24.4116401672363	6	6	6	25,4	25,4	25,4	41,901	0	13,29	538440000	17	45	A0A8I3MKB2;A0A8I3MI59	A0A8I3MKB2;A0A8I3MI59	AMACR	217	tr|A0A8I3MKB2|A0A8I3MKB2_CANLF Solute carrier family 45 member 2 OS=Canis lupus familiaris OX=9615 GN=AMACR PE=3 SV=1;tr|A0A8I3MI59|A0A8I3MI59_CANLF Solute carrier family 45 member 2 OS=Canis lupus familiaris OX=9615 GN=AMACR PE=3 SV=1
24.8832492828369	24.946325302124	24.7911415100098	26.3273334503174	26.2525768280029	26.5346755981445	26.5303058624268	26.5457630157471	26.411994934082	26.4626846313477	26.3486442565918	26.5920639038086	34	34	34	35,3	35,3	35,3	113,89	0	323,31	17399000000	50	538	A0A8I3MKC0	A0A8I3MKC0		218	tr|A0A8I3MKC0|A0A8I3MKC0_CANLF Proton-translocating NAD(P)(+) transhydrogenase OS=Canis lupus familiaris OX=9615 GN=NNT PE=3 SV=1
26.9422359466553	26.8252944946289	27.1093864440918	26.7363452911377	26.6155452728271	26.9069004058838	26.7309150695801	26.4919776916504	26.6703357696533	26.8920345306396	26.8059959411621	26.7265033721924	8	8	8	55	55	55	14,837	0	271,23	8899500000	5	248	A0A8I3MLZ4;P63273;A0A8I3MKC9;A0A8I3MQK5;A0A8I3PTD7	A0A8I3MLZ4;P63273;A0A8I3MKC9;A0A8I3MQK5	RPS17	220	tr|A0A8I3MLZ4|A0A8I3MLZ4_CANLF 40S ribosomal protein S17 OS=Canis lupus familiaris OX=9615 GN=RPS17 PE=3 SV=1;sp|P63273|RS17_CANLF 40S ribosomal protein S17 OS=Canis lupus familiaris OX=9615 GN=RPS17 PE=2 SV=2;tr|A0A8I3MKC9|A0A8I3MKC9_CANLF 40S ribosomal p
28.8356304168701	28.718786239624	28.5955543518066	28.7090873718262	28.6039943695068	28.8423004150391	28.5539855957031	28.4796962738037	28.4970512390137	28.5155906677246	28.4091243743896	28.5993900299072	32	32	20	47,4	47,4	33,4	69,422	0	323,31	35808000000	32	711	A0A8I3MKE1;A0A8P0P204	A0A8I3MKE1;A0A8P0P204	EZR	221	tr|A0A8I3MKE1|A0A8I3MKE1_CANLF Ezrin OS=Canis lupus familiaris OX=9615 GN=EZR PE=4 SV=1;tr|A0A8P0P204|A0A8P0P204_CANLF Ezrin OS=Canis lupus familiaris OX=9615 GN=EZR PE=4 SV=1
28.8752841949463	29.5065784454346	28.3537178039551	29.8189868927002	30.0382614135742	29.4566192626953	20.5903301239014	22.1385917663574	29.8161964416504	29.4809303283691	29.7094821929932	22.6753749847412	4	4	4	21,4	21,4	21,4	19,229	0	171,55	14943000000	10	38	A0A8I3MKE4;A0A8P0PL10	A0A8I3MKE4;A0A8P0PL10	S100A8	222	tr|A0A8I3MKE4|A0A8I3MKE4_CANLF S100 calcium binding protein A8 OS=Canis lupus familiaris OX=9615 GN=S100A8 PE=4 SV=1;tr|A0A8P0PL10|A0A8P0PL10_CANLF S100 calcium binding protein A8 OS=Canis lupus familiaris OX=9615 GN=S100A8 PE=4 SV=1
22.1529064178467	21.6708679199219	21.6185569763184	21.6971645355225	21.5594215393066	22.0441246032715	26.60964012146	26.4114627838135	21.3011627197266	20.8207511901855	22.1211776733398	26.0328617095947	7	7	7	93,3	93,3	93,3	11,508	0	109,83	1163700000	6	32	A0A8I3MKG3;A0A8I3MMY5	A0A8I3MKG3		223	tr|A0A8I3MKG3|A0A8I3MKG3_CANLF S100 calcium binding protein A14 OS=Canis lupus familiaris OX=9615 GN=S100A14 PE=4 SV=1
21.2146396636963	21.95876121521	21.0191802978516	24.4710998535156	24.6586170196533	24.2199268341064	22.2059135437012	22.3341197967529	23.2331562042236	23.4022350311279	23.6987991333008	21.8714141845703	5	5	5	21,2	21,2	21,2	45,707	0	20,904	240490000	25	14	A0A8I3MKM8;A0A8I3MKG9	A0A8I3MKM8;A0A8I3MKG9	DPEP1	224	tr|A0A8I3MKM8|A0A8I3MKM8_CANLF Dipeptidase OS=Canis lupus familiaris OX=9615 GN=DPEP1 PE=3 SV=1;tr|A0A8I3MKG9|A0A8I3MKG9_CANLF Dipeptidase OS=Canis lupus familiaris OX=9615 GN=DPEP1 PE=3 SV=1
22.5108890533447	21.2704963684082	22.6724529266357	24.1133079528809	24.1769123077393	23.408597946167	23.3906059265137	23.2458591461182	24.1533679962158	24.3230609893799	23.4227809906006	23.7526664733887	3	3	3	16,2	16,2	16,2	20,625	0	3,1838	358130000	10	21	P67811;A0A8I3MKH6;A0A8I3RSI5	P67811;A0A8I3MKH6	SEC11A	226	sp|P67811|SC11A_CANLF Signal peptidase complex catalytic subunit SEC11A OS=Canis lupus familiaris OX=9615 GN=SEC11A PE=1 SV=1;tr|A0A8I3MKH6|A0A8I3MKH6_CANLF Signal peptidase complex catalytic subunit SEC11 OS=Canis lupus familiaris OX=9615 GN=SEC11A PE=3 S
24.1550674438477	23.9643745422363	23.8235702514648	23.1247100830078	23.7964973449707	23.8670291900635	23.3979339599609	23.4834537506104	23.630786895752	23.6142539978027	23.3611850738525	22.9524078369141	9	9	7	31,1	31,1	26,7	61,258	0	41,911	521640000	32	39	A0A8I3MKJ4;A0A8P0SQW5	A0A8I3MKJ4;A0A8P0SQW5	IRF2	227	tr|A0A8I3MKJ4|A0A8I3MKJ4_CANLF Interferon regulatory factor 2 binding protein 2 OS=Canis lupus familiaris OX=9615 GN=IRF2BP2 PE=3 SV=1;tr|A0A8P0SQW5|A0A8P0SQW5_CANLF Interferon regulatory factor 2 binding protein 2 OS=Canis lupus familiaris OX=9615 GN=IRF2
24.0768375396729	23.2327613830566	23.7259845733643	24.5515689849854	24.3941440582275	24.5304698944092	24.5443344116211	24.2539291381836	24.4303302764893	24.4356174468994	24.3647956848145	23.3679962158203	13	13	13	40,3	40,3	40,3	53,871	0	75,408	1867900000	27	112	A0A8I3RS35;A0A8I3MKL0;A0A8I3MNY7	A0A8I3RS35;A0A8I3MKL0;A0A8I3MNY7	BCKDHA	229	tr|A0A8I3RS35|A0A8I3RS35_CANLF 2-oxoisovalerate dehydrogenase subunit alpha OS=Canis lupus familiaris OX=9615 GN=BCKDHA PE=3 SV=1;tr|A0A8I3MKL0|A0A8I3MKL0_CANLF 2-oxoisovalerate dehydrogenase subunit alpha OS=Canis lupus familiaris OX=9615 GN=BCKDHA PE=3 S
24.6567649841309	24.887113571167	24.2955112457275	21.259370803833	21.7998676300049	21.5510158538818	21.6873035430908	20.8211116790771	22.3361358642578	21.3907737731934	21.8919162750244	22.831413269043	10	9	9	20,5	18,8	18,8	61,074	0	28,118	424830000	30	19	A0A8I3MKL5;A0A8I3RQL7	A0A8I3MKL5;A0A8I3RQL7	EHD2	230	tr|A0A8I3MKL5|A0A8I3MKL5_CANLF EH domain containing 2 OS=Canis lupus familiaris OX=9615 GN=EHD2 PE=4 SV=1;tr|A0A8I3RQL7|A0A8I3RQL7_CANLF EH domain containing 2 OS=Canis lupus familiaris OX=9615 GN=EHD2 PE=4 SV=1
25.7232532501221	25.4370784759521	25.5571308135986	25.3985214233398	25.5370922088623	25.639066696167	26.0486602783203	26.00071144104	25.8297519683838	25.7356739044189	25.7220802307129	25.9197769165039	9	9	9	44,7	44,7	44,7	28,065	0	155,63	3662800000	16	165	A0A8I3MKM6;A0A8I3MYX1;A0A8P0T339	A0A8I3MKM6;A0A8I3MYX1		231	tr|A0A8I3MKM6|A0A8I3MKM6_CANLF RNA transcription, translation and transport factor protein OS=Canis lupus familiaris OX=9615 GN=RTRAF PE=3 SV=1;tr|A0A8I3MYX1|A0A8I3MYX1_CANLF RNA transcription, translation and transport factor protein OS=Canis lupus famili
21.2970600128174	21.6517906188965	20.8339900970459	26.0461235046387	26.1033954620361	26.0739612579346	25.544864654541	25.2115592956543	25.5553188323975	25.6462268829346	25.4661903381348	25.720775604248	13	13	13	54,5	54,5	54,5	43,462	0	101,63	3680100000	24	182	A0A8I3MKP5;A0A8I3RS64;A0A8I3MKX2	A0A8I3MKP5;A0A8I3RS64;A0A8I3MKX2	SERPINB5	233	tr|A0A8I3MKP5|A0A8I3MKP5_CANLF Serpin B5 OS=Canis lupus familiaris OX=9615 GN=SERPINB5 PE=3 SV=1;tr|A0A8I3RS64|A0A8I3RS64_CANLF Serpin B5 OS=Canis lupus familiaris OX=9615 GN=SERPINB5 PE=3 SV=1;tr|A0A8I3MKX2|A0A8I3MKX2_CANLF Serpin family B member 5 OS=Can
24.0298538208008	24.4025611877441	24.0068435668945	22.9730911254883	22.986156463623	23.3838996887207	23.4698581695557	23.8627796173096	23.6503143310547	23.3497581481934	23.6257801055908	23.6470222473145	17	17	17	22,5	22,5	22,5	129,21	0	154,11	1108500000	57	80	A0A8P0SGU7;A0A8I3MKP8	A0A8P0SGU7;A0A8I3MKP8	NUP133	234	tr|A0A8P0SGU7|A0A8P0SGU7_CANLF Nucleoporin 133 OS=Canis lupus familiaris OX=9615 GN=NUP133 PE=4 SV=1;tr|A0A8I3MKP8|A0A8I3MKP8_CANLF Nucleoporin 133 OS=Canis lupus familiaris OX=9615 GN=NUP133 PE=3 SV=1
23.6883792877197	23.6471328735352	23.5638370513916	23.4338989257813	23.6573104858398	24.1651496887207	24.2698497772217	24.7329864501953	23.7174320220947	24.0293483734131	23.8913383483887	24.8611698150635	10	10	10	23,8	23,8	23,8	61,881	0	83,031	1156500000	25	72	A0A8I3N1I6;A0A8I3MKR5;A0A8I3MKS0	A0A8I3N1I6;A0A8I3MKR5	HP1BP3	235	tr|A0A8I3N1I6|A0A8I3N1I6_CANLF Heterochromatin protein 1-binding protein 3 OS=Canis lupus familiaris OX=9615 GN=HP1BP3 PE=4 SV=1;tr|A0A8I3MKR5|A0A8I3MKR5_CANLF Heterochromatin protein 1-binding protein 3 OS=Canis lupus familiaris OX=9615 GN=HP1BP3 PE=4 SV=
24.0711193084717	22.0582981109619	21.4118423461914	24.1794967651367	24.0637340545654	24.1548366546631	23.6969966888428	23.5665111541748	24.5988368988037	24.3116054534912	24.2385597229004	23.8309383392334	3	3	3	15,3	15,3	15,3	28,477	0	10,354	422550000	12	22	A0A8I3MKV0;A0A8P0SLX2	A0A8I3MKV0;A0A8P0SLX2	CENPV	236	tr|A0A8I3MKV0|A0A8I3MKV0_CANLF CENP-V/GFA domain-containing protein OS=Canis lupus familiaris OX=9615 GN=CENPV PE=3 SV=1;tr|A0A8P0SLX2|A0A8P0SLX2_CANLF Centromere protein V OS=Canis lupus familiaris OX=9615 GN=CENPV PE=4 SV=1
23.9947261810303	24.0129089355469	23.7648639678955	22.1885681152344	22.158576965332	22.7678241729736	21.3517436981201	22.5575942993164	23.0760059356689	22.9662246704102	22.9471549987793	21.833381652832	7	7	7	27,1	27,1	27,1	38,453	0	27,532	296200000	19	18	A0A8I3ML39;A0A8I3MKY4;A0A8I3MN00;A0A8I3MT43	A0A8I3ML39;A0A8I3MKY4;A0A8I3MN00;A0A8I3MT43	LOC609365	239	tr|A0A8I3ML39|A0A8I3ML39_CANLF Membrane cofactor protein OS=Canis lupus familiaris OX=9615 GN=LOC609365 PE=4 SV=1;tr|A0A8I3MKY4|A0A8I3MKY4_CANLF Membrane cofactor protein OS=Canis lupus familiaris OX=9615 GN=LOC609365 PE=4 SV=1;tr|A0A8I3MN00|A0A8I3MN00_CAN
24.0796070098877	23.7983779907227	24.2354221343994	25.7833423614502	26.0853748321533	26.1247291564941	25.6845302581787	25.3217887878418	25.6708221435547	25.5878925323486	25.6163864135742	25.3320045471191	9	9	9	48,2	48,2	48,2	27,402	0	43,78	2513400000	15	74	A0A8I3MKY6	A0A8I3MKY6		240	tr|A0A8I3MKY6|A0A8I3MKY6_CANLF NADH dehydrogenase [ubiquinone] flavoprotein 2, mitochondrial OS=Canis lupus familiaris OX=9615 GN=NDUFV2 PE=3 SV=1
21.8154277801514	22.2655715942383	20.9765014648438	20.6995182037354	22.2349147796631	21.7003002166748	21.3358268737793	21.7956638336182	21.5159969329834	20.905330657959	22.1897068023682	21.8346176147461	2	2	2	6,9	6,9	6,9	38,146	0,0046688	1,5357	122960000	20	10	A0A8I3ML77;A0A8I3N4G3	A0A8I3ML77;A0A8I3N4G3	STX18	244	tr|A0A8I3ML77|A0A8I3ML77_CANLF Syntaxin-18 OS=Canis lupus familiaris OX=9615 GN=STX18 PE=3 SV=1;tr|A0A8I3N4G3|A0A8I3N4G3_CANLF Syntaxin-18 OS=Canis lupus familiaris OX=9615 GN=STX18 PE=3 SV=1
24.742115020752	24.9402885437012	25.4312877655029	25.1881637573242	25.1168003082275	25.0919246673584	25.0152931213379	25.1376647949219	24.9691696166992	24.7759532928467	24.7163333892822	24.7955074310303	13	13	13	63,7	63,7	63,7	32,281	0	60,136	2093700000	15	77	A0A8I3ML95;A0A8I3RQK7;A0A8I3MP30;A0A8I3MF49	A0A8I3ML95;A0A8I3RQK7;A0A8I3MP30;A0A8I3MF49	TXNL1	245	tr|A0A8I3ML95|A0A8I3ML95_CANLF Thioredoxin like 1 OS=Canis lupus familiaris OX=9615 GN=TXNL1 PE=4 SV=1;tr|A0A8I3RQK7|A0A8I3RQK7_CANLF Thioredoxin like 1 OS=Canis lupus familiaris OX=9615 GN=TXNL1 PE=4 SV=1;tr|A0A8I3MP30|A0A8I3MP30_CANLF Thioredoxin like 1
21.5570030212402	22.1013088226318	22.3884887695313	23.3997611999512	23.6244411468506	23.1006927490234	23.2820663452148	21.8750114440918	23.3237476348877	23.8639125823975	23.4883651733398	21.918004989624	6	6	6	7	7	7	115,88	0	23,711	290070000	46	19	A0A8P0TG18;A0A8I3ML96;A0A8P0SK10;A0A8I3RRQ2;A0A8P0NHB4;A0A8I3MUB6;A0A8P0T8R9;A0A8I3MN70	A0A8P0TG18;A0A8I3ML96;A0A8P0SK10;A0A8I3RRQ2;A0A8P0NHB4;A0A8I3MUB6;A0A8P0T8R9;A0A8I3MN70	ARHGEF	246	tr|A0A8P0TG18|A0A8P0TG18_CANLF Rho guanine nucleotide exchange factor 10 like OS=Canis lupus familiaris OX=9615 GN=ARHGEF10L PE=4 SV=1;tr|A0A8I3ML96|A0A8I3ML96_CANLF Rho guanine nucleotide exchange factor 10 like OS=Canis lupus familiaris OX=9615 GN=ARHGEF
25.2882404327393	25.1241970062256	25.3113975524902	25.9038715362549	25.679386138916	25.7679481506348	25.730993270874	25.6757831573486	25.9233627319336	25.8245429992676	25.8480453491211	25.7432441711426	31	31	28	58,4	58,4	53,9	86,325	0	323,31	8017800000	36	425	A0A8I3MPH7;A0A8P0SAZ7;A0A8I3MLI6;A0A8I3MV60;A0A8I3MV50;A0A8I3MP53;A0A8I3MK91;A0A8I3MNE9;A0A8P0TGP2;A0A8P0TBI1;A0A8I3MI58;A0A8P0T887;A0A8I3N5L3	A0A8I3MPH7;A0A8P0SAZ7;A0A8I3MLI6;A0A8I3MV60;A0A8I3MV50;A0A8I3MP53;A0A8I3MK91;A0A8I3MNE9;A0A8P0TGP2;A0A8P0TBI1;A0A8I3MI58;A0A8P0T887;A0A8I3N5L3	PFKP	249	tr|A0A8I3MPH7|A0A8I3MPH7_CANLF ATP-dependent 6-phosphofructokinase OS=Canis lupus familiaris OX=9615 GN=PFKP PE=3 SV=1;tr|A0A8P0SAZ7|A0A8P0SAZ7_CANLF Phosphofructokinase, platelet OS=Canis lupus familiaris OX=9615 GN=PFKP PE=4 SV=1;tr|A0A8I3MLI6|A0A8I3MLI6
26.3930320739746	26.3007392883301	26.3865509033203	25.6413555145264	25.6599788665771	25.7651920318604	25.7559795379639	25.7448101043701	25.7713775634766	25.6094436645508	25.7044563293457	25.6806735992432	20	20	20	57,4	57,4	57,4	42,571	0	241,98	6479500000	22	248	A0A8I3MLM1;A0A8I3RRR7;A0A8P0STP3;A0A8I3P6N7	A0A8I3MLM1;A0A8I3RRR7;A0A8P0STP3	PSMC6	251	tr|A0A8I3MLM1|A0A8I3MLM1_CANLF Proteasome 26S subunit, ATPase 6 OS=Canis lupus familiaris OX=9615 GN=PSMC6 PE=3 SV=1;tr|A0A8I3RRR7|A0A8I3RRR7_CANLF Proteasome 26S subunit, ATPase 6 OS=Canis lupus familiaris OX=9615 GN=PSMC6 PE=3 SV=1;tr|A0A8P0STP3|A0A8P0ST
22.2516479492188	21.841817855835	23.3955841064453	22.3072395324707	22.2928199768066	21.8095378875732	21.6801929473877	22.3717765808105	21.6147880554199	22.6465606689453	22.7171611785889	20.9684925079346	5	5	5	8,5	8,5	8,5	130,92	0	10,434	187820000	65	13	A0A8I3RS81;A0A8I3MLN8;A0A8I3MUG2;A0A8P0N750;A0A8I3MTP9	A0A8I3RS81;A0A8I3MLN8;A0A8I3MUG2;A0A8P0N750;A0A8I3MTP9	SYMPK	252	tr|A0A8I3RS81|A0A8I3RS81_CANLF Symplekin OS=Canis lupus familiaris OX=9615 GN=SYMPK PE=4 SV=1;tr|A0A8I3MLN8|A0A8I3MLN8_CANLF Symplekin scaffold protein OS=Canis lupus familiaris OX=9615 GN=SYMPK PE=4 SV=1;tr|A0A8I3MUG2|A0A8I3MUG2_CANLF Symplekin scaffold p
22.2893257141113	21.3863735198975	22.2948970794678	21.7157535552979	21.8368587493896	21.3630657196045	23.2437839508057	23.1259860992432	22.5713329315186	22.9110088348389	23.1446056365967	23.3140983581543	7	7	7	14,5	14,5	14,5	87,359	0	15,319	386200000	43	31	A0A8I3MLP0;A0A8I3MNJ8;A0A8I3MQS8;A0A8I3MNR3	A0A8I3MLP0;A0A8I3MNJ8;A0A8I3MQS8;A0A8I3MNR3	ELAC2	253	tr|A0A8I3MLP0|A0A8I3MLP0_CANLF Zinc phosphodiesterase ELAC protein 2 OS=Canis lupus familiaris OX=9615 GN=ELAC2 PE=3 SV=1;tr|A0A8I3MNJ8|A0A8I3MNJ8_CANLF Zinc phosphodiesterase ELAC protein 2 OS=Canis lupus familiaris OX=9615 GN=ELAC2 PE=3 SV=1;tr|A0A8I3MQS
24.4487819671631	24.3989124298096	24.4095687866211	24.3659973144531	24.379940032959	24.4830226898193	24.8119106292725	24.9112281799316	24.447395324707	24.461763381958	24.5126781463623	24.9162483215332	12	12	12	60,7	60,7	60,7	33,19	0	129,86	1839300000	18	108	A0A8I3MLQ0;A0A8I3ML30;A0A8I3S639;A0A8I3PZJ4;A0A8I3PVF9	A0A8I3MLQ0;A0A8I3ML30	NAPA	255	tr|A0A8I3MLQ0|A0A8I3MLQ0_CANLF NSF attachment protein alpha OS=Canis lupus familiaris OX=9615 GN=NAPA PE=3 SV=1;tr|A0A8I3ML30|A0A8I3ML30_CANLF NSF attachment protein alpha OS=Canis lupus familiaris OX=9615 GN=NAPA PE=3 SV=1
23.169942855835	21.6846561431885	23.1319465637207	22.9959163665771	23.0440845489502	23.3759708404541	21.1851119995117	21.7001476287842	23.0894050598145	23.0796394348145	23.2860202789307	22.1047477722168	4	4	4	31,2	31,2	31,2	28,942	0	16,094	253030000	12	21	A0A8P0SLS9;A0A8I3MLR1	A0A8P0SLS9;A0A8I3MLR1		257	tr|A0A8P0SLS9|A0A8P0SLS9_CANLF Haloacid dehalogenase like hydrolase domain containing 2 OS=Canis lupus familiaris OX=9615 GN=HDHD2 PE=4 SV=1;tr|A0A8I3MLR1|A0A8I3MLR1_CANLF Haloacid dehalogenase like hydrolase domain containing 2 OS=Canis lupus familiaris O
25.5407619476318	25.7658252716064	25.3518829345703	26.7051696777344	26.7512359619141	26.6436138153076	25.7535839080811	25.9850063323975	26.9263744354248	26.7209072113037	26.9059829711914	25.9228630065918	17	17	17	60,2	60,2	60,2	49,165	0	223,63	8842200000	23	267	A0A8I3MT85;Q05052;A0A8P0NGG8;A0A8I3MLR7	A0A8I3MT85;Q05052;A0A8P0NGG8;A0A8I3MLR7		258	tr|A0A8I3MT85|A0A8I3MT85_CANLF Dolichyl-diphosphooligosaccharide--protein glycosyltransferase 48 kDa subunit OS=Canis lupus familiaris OX=9615 GN=DDOST PE=3 SV=1;sp|Q05052|OST48_CANLF Dolichyl-diphosphooligosaccharide--protein glycosyltransferase 48 kDa su
24.0484313964844	23.0874156951904	24.5080299377441	23.8002548217773	23.764965057373	23.4774131774902	24.8454627990723	24.655237197876	23.46923828125	23.4327526092529	23.4114456176758	24.2411079406738	5	5	5	8,7	8,7	8,7	84,958	0	10,727	733580000	31	17	A0A8P0TLE4;A0A8I3RSV5;A0A8P0NFV8;A0A8I3MLX2;P79149;A0A8I3MSV1	A0A8P0TLE4;A0A8I3RSV5;A0A8P0NFV8;A0A8I3MLX2;P79149	PNN	259	tr|A0A8P0TLE4|A0A8P0TLE4_CANLF Pinin OS=Canis lupus familiaris OX=9615 GN=PNN PE=4 SV=1;tr|A0A8I3RSV5|A0A8I3RSV5_CANLF Pinin OS=Canis lupus familiaris OX=9615 GN=PNN PE=3 SV=1;tr|A0A8P0NFV8|A0A8P0NFV8_CANLF Pinin OS=Canis lupus familiaris OX=9615 GN=PNN PE
22.7874393463135	22.5113525390625	22.6524600982666	24.362455368042	24.4585762023926	24.2284660339355	23.5771541595459	23.3671970367432	24.0130786895752	24.1191787719727	24.397216796875	23.3367443084717	11	11	11	13,6	13,6	13,6	107,26	0	14,56	1269700000	45	61	A0A8P0TLH2;A0A8I3MQ05;A0A8P0SD00;A0A8I3MLY2	A0A8P0TLH2;A0A8I3MQ05;A0A8P0SD00;A0A8I3MLY2	ERAP1	260	tr|A0A8P0TLH2|A0A8P0TLH2_CANLF Endoplasmic reticulum aminopeptidase 1 OS=Canis lupus familiaris OX=9615 GN=ERAP1 PE=4 SV=1;tr|A0A8I3MQ05|A0A8I3MQ05_CANLF Aminopeptidase OS=Canis lupus familiaris OX=9615 GN=ERAP1 PE=3 SV=1;tr|A0A8P0SD00|A0A8P0SD00_CANLF End
25.2576026916504	25.2255268096924	25.4501037597656	26.2964916229248	26.6235218048096	26.7010765075684	25.5404376983643	25.3788833618164	26.730655670166	26.5817584991455	26.7017364501953	25.2928104400635	22	22	22	69,4	69,4	69,4	57,25	0	256,34	4560400000	25	185	A0A8I3MM03;A0A8P0PLH2;A0A8P0PM18	A0A8I3MM03;A0A8P0PLH2;A0A8P0PM18	HMGCS1	261	tr|A0A8I3MM03|A0A8I3MM03_CANLF Hydroxymethylglutaryl-CoA synthase OS=Canis lupus familiaris OX=9615 GN=HMGCS1 PE=3 SV=1;tr|A0A8P0PLH2|A0A8P0PLH2_CANLF 3-hydroxy-3-methylglutaryl-CoA synthase 1 OS=Canis lupus familiaris OX=9615 GN=HMGCS1 PE=4 SV=1;tr|A0A8P0
23.6383209228516	23.1462993621826	23.3687953948975	21.3651504516602	21.3794040679932	21.7346363067627	21.7031116485596	21.7468490600586	21.1607398986816	21.7478637695313	21.6036701202393	21.76123046875	4	4	4	11,5	11,5	11,5	70,765	0	82,683	129740000	32	11	A0A8I3MR96;A0A8I3MS08;A0A8I3MTR6;A0A8P0NTG8;A0A8I3MM06;A0A8I3MV64;A0A8I3RTC0;A0A8P0PR89;A0A8I3MTN5;A0A8P0PNU4;A0A8P0TKS6;A0A8P0PGP5;A0A8P0TND8	A0A8I3MR96;A0A8I3MS08;A0A8I3MTR6;A0A8P0NTG8;A0A8I3MM06;A0A8I3MV64;A0A8I3RTC0;A0A8P0PR89;A0A8I3MTN5;A0A8P0PNU4;A0A8P0TKS6;A0A8P0PGP5;A0A8P0TND8	FERMT2	262	tr|A0A8I3MR96|A0A8I3MR96_CANLF FERM domain containing kindlin 2 OS=Canis lupus familiaris OX=9615 GN=FERMT2 PE=3 SV=1;tr|A0A8I3MS08|A0A8I3MS08_CANLF FERM domain containing kindlin 2 OS=Canis lupus familiaris OX=9615 GN=FERMT2 PE=3 SV=1;tr|A0A8I3MTR6|A0A8I3
23.0241813659668	22.8423004150391	22.6023406982422	22.3462181091309	22.3870601654053	22.4909629821777	21.2390899658203	22.4075355529785	21.7734336853027	21.4771556854248	22.2766532897949	22.5894832611084	4	4	4	6,7	6,7	6,7	92,216	0	5,4446	201620000	40	7	A0A8P0NJ27;A0A8I3MM32;A0A8P0T8L3;A0A8I3MQ51	A0A8P0NJ27;A0A8I3MM32;A0A8P0T8L3;A0A8I3MQ51	DDX24	263	tr|A0A8P0NJ27|A0A8P0NJ27_CANLF DEAD-box helicase 24 OS=Canis lupus familiaris OX=9615 GN=DDX24 PE=4 SV=1;tr|A0A8I3MM32|A0A8I3MM32_CANLF RNA helicase OS=Canis lupus familiaris OX=9615 GN=DDX24 PE=4 SV=1;tr|A0A8P0T8L3|A0A8P0T8L3_CANLF DEAD-box helicase 24 OS
22.8360252380371	22.4803771972656	21.8510684967041	22.6760101318359	23.1759223937988	23.214527130127	21.8197498321533	21.9041633605957	23.2641334533691	23.4809913635254	23.2927761077881	21.3184337615967	4	4	4	8,2	8,2	8,2	117,78	0	32,178	177710000	53	18	A0A8I3MM35	A0A8I3MM35		264	tr|A0A8I3MM35|A0A8I3MM35_CANLF Integrator complex subunit 3 OS=Canis lupus familiaris OX=9615 GN=INTS3 PE=3 SV=1
25.9260120391846	26.0290946960449	26.5606632232666	25.4135780334473	25.4437313079834	25.553825378418	25.9628982543945	25.6473522186279	25.2229881286621	25.4327526092529	25.2557315826416	25.7364730834961	16	16	15	62	62	58,5	33,318	0	192,32	5630100000	18	232	A0A8I3MM38	A0A8I3MM38		265	tr|A0A8I3MM38|A0A8I3MM38_CANLF Fibrillarin OS=Canis lupus familiaris OX=9615 GN=FBL PE=3 SV=1
25.4301376342773	25.5766353607178	25.6993026733398	25.9771423339844	26.1589431762695	26.0797290802002	25.2597579956055	25.2231712341309	25.8311309814453	25.7381248474121	25.7593364715576	25.0742683410645	21	21	21	67,1	67,1	67,1	48,325	0	316,34	6359400000	19	277	A0A8I3MM40;A0A8I3MR19;A0A8I3MKE8	A0A8I3MM40;A0A8I3MR19;A0A8I3MKE8	UQCRC2	266	tr|A0A8I3MM40|A0A8I3MM40_CANLF Ubiquinol-cytochrome c reductase core protein 2 OS=Canis lupus familiaris OX=9615 GN=UQCRC2 PE=3 SV=1;tr|A0A8I3MR19|A0A8I3MR19_CANLF Ubiquinol-cytochrome c reductase core protein 2 OS=Canis lupus familiaris OX=9615 GN=UQCRC2
22.3227806091309	21.7041759490967	21.4243316650391	23.3321056365967	23.4689884185791	22.9512519836426	22.0355758666992	21.2369689941406	23.9232482910156	23.1908702850342	23.7329349517822	22.6886463165283	6	6	6	22,6	22,6	22,6	34,075	0	8,7932	238900000	17	24	A0A8I3MM43	A0A8I3MM43		267	tr|A0A8I3MM43|A0A8I3MM43_CANLF Solute carrier family 25 member 11 OS=Canis lupus familiaris OX=9615 GN=SLC25A11 PE=3 SV=1
23.5386028289795	23.7789649963379	21.5256538391113	23.8833427429199	21.8080177307129	21.8092651367188	23.7662792205811	23.2637042999268	23.1502723693848	22.913366317749	22.8759593963623	23.5961647033691	5	4	4	27	23,6	23,6	30,69	0	11,436	272820000	8	22	A0A8I3MWY7;A0A8I3MM59;A0A8I3MSZ1;A0A8I3MM65;A0A8I3MVR0	A0A8I3MWY7;A0A8I3MM59	SRSF5	269	tr|A0A8I3MWY7|A0A8I3MWY7_CANLF Serine and arginine rich splicing factor 5 OS=Canis lupus familiaris OX=9615 GN=SRSF5 PE=3 SV=1;tr|A0A8I3MM59|A0A8I3MM59_CANLF Serine and arginine rich splicing factor 5 OS=Canis lupus familiaris OX=9615 GN=SRSF5 PE=3 SV=1
21.3520488739014	20.5060253143311	21.7960548400879	29.0422344207764	28.5705471038818	28.7393417358398	28.3539276123047	28.3155326843262	27.4192485809326	28.1511726379395	27.5977573394775	28.7075729370117	2	2	2	3,7	3,7	3,7	52,631	0,00030184	2,307	5616400000	21	39	A0A8I3MM71	A0A8I3MM71		270	tr|A0A8I3MM71|A0A8I3MM71_CANLF Interferon regulatory factor 6 OS=Canis lupus familiaris OX=9615 GN=IRF6 PE=3 SV=1
25.9499588012695	25.7486038208008	25.974365234375	25.9949207305908	25.9348335266113	25.9329433441162	25.7917861938477	25.6322574615479	26.0823917388916	26.1688461303711	26.1453628540039	25.7760543823242	41	41	39	42,8	42,8	41,5	135,93	0	323,31	12201000000	59	488	A0A8I3MM93	A0A8I3MM93		271	tr|A0A8I3MM93|A0A8I3MM93_CANLF IQ motif containing GTPase activating protein 1 OS=Canis lupus familiaris OX=9615 GN=IQGAP1 PE=4 SV=1
24.1549911499023	23.9167957305908	24.1658401489258	22.4949703216553	21.178731918335	23.549690246582	23.3296451568604	23.0730171203613	22.8252029418945	22.6661815643311	22.500524520874	23.2555141448975	6	6	6	19,9	19,9	19,9	58,247	0	18,221	413020000	27	16	A0A8I3MM94;A0A8I3RPF0;A0A8I3MGI3	A0A8I3MM94;A0A8I3RPF0;A0A8I3MGI3		272	tr|A0A8I3MM94|A0A8I3MM94_CANLF U3 small nucleolar RNA-associated protein 15 homolog OS=Canis lupus familiaris OX=9615 GN=UTP15 PE=4 SV=1;tr|A0A8I3RPF0|A0A8I3RPF0_CANLF U3 small nucleolar RNA-associated protein 15 homolog OS=Canis lupus familiaris OX=9615 G
27.5121669769287	27.4363479614258	27.1638450622559	26.6996212005615	26.870677947998	26.804027557373	27.2950019836426	26.9430198669434	27.1426773071289	27.1327114105225	27.0658912658691	27.0572395324707	8	8	8	34	34	34	17,059	0	18,66	7930600000	10	150	A0A8I3MMC1;A0A8I3P2J9;A0A8I3MJY3;A0A8P0SQ26;A0A8P0PR22;A0A8I3MGX3;A0A8P0P372;A0A8P0TMP6	A0A8I3MMC1;A0A8I3P2J9;A0A8I3MJY3;A0A8P0SQ26;A0A8P0PR22	LOC100856351	273	tr|A0A8I3MMC1|A0A8I3MMC1_CANLF 40S ribosomal protein S19 OS=Canis lupus familiaris OX=9615 GN=RPS19 PE=3 SV=1;tr|A0A8I3P2J9|A0A8I3P2J9_CANLF 40S ribosomal protein S19 OS=Canis lupus familiaris OX=9615 GN=LOC100856351 PE=3 SV=1;tr|A0A8I3MJY3|A0A8I3MJY3_CANL
23.848331451416	23.8148956298828	23.7729377746582	22.6206893920898	22.538366317749	22.4873352050781	22.7867813110352	22.9560470581055	22.1601715087891	22.494384765625	22.2913150787354	22.8524723052979	6	6	6	11,5	11,5	11,5	103,29	0	19,8	395780000	55	19	A0A8I3N310;A0A8I3MMD1;A0A8P0SZ81	A0A8I3N310;A0A8I3MMD1;A0A8P0SZ81	EXOSC10	274	tr|A0A8I3N310|A0A8I3N310_CANLF Exosome component 10 OS=Canis lupus familiaris OX=9615 GN=EXOSC10 PE=4 SV=1;tr|A0A8I3MMD1|A0A8I3MMD1_CANLF Exosome component 10 OS=Canis lupus familiaris OX=9615 GN=EXOSC10 PE=4 SV=1;tr|A0A8P0SZ81|A0A8P0SZ81_CANLF Exosome com
23.6465835571289	23.5249214172363	23.8969841003418	23.1449928283691	22.0240802764893	22.4602146148682	23.2016944885254	23.5302906036377	22.8151702880859	22.6137142181396	23.4030170440674	22.5137882232666	13	13	11	18,2	18,2	16,6	135,02	0	95,295	671560000	68	34	A0A8I3MMD6;A0A8I3RTE7;A0A8I3MXG2;A0A8I3MSX0;A0A8I3MTB9	A0A8I3MMD6;A0A8I3RTE7;A0A8I3MXG2;A0A8I3MSX0;A0A8I3MTB9	PDS5A	275	tr|A0A8I3MMD6|A0A8I3MMD6_CANLF PDS5 cohesin associated factor A OS=Canis lupus familiaris OX=9615 GN=PDS5A PE=3 SV=1;tr|A0A8I3RTE7|A0A8I3RTE7_CANLF PDS5 cohesin associated factor A OS=Canis lupus familiaris OX=9615 GN=PDS5A PE=3 SV=1;tr|A0A8I3MXG2|A0A8I3MX
21.7792282104492	22.0272045135498	23.989278793335	22.8054599761963	22.6928958892822	23.0345630645752	22.1542453765869	23.364128112793	22.8251838684082	22.6921939849854	23.1020221710205	23.771125793457	5	3	3	13	8,9	8,9	72,189	0	24,352	206480000	36	24	A0A8P0SIK4;A0A8I3MMG5;A0A8I3MNT2;A0A8I3MME1	A0A8P0SIK4;A0A8I3MMG5;A0A8I3MNT2;A0A8I3MME1	DDX50	276	tr|A0A8P0SIK4|A0A8P0SIK4_CANLF DExD-box helicase 50 OS=Canis lupus familiaris OX=9615 GN=DDX50 PE=4 SV=1;tr|A0A8I3MMG5|A0A8I3MMG5_CANLF RNA helicase OS=Canis lupus familiaris OX=9615 GN=DDX50 PE=3 SV=1;tr|A0A8I3MNT2|A0A8I3MNT2_CANLF DExD-box helicase 50 OS
28.2195587158203	28.2709732055664	28.1980743408203	27.9074745178223	27.8134784698486	27.7898597717285	27.5798187255859	27.6217765808105	27.8613586425781	28.2199268341064	27.9024219512939	27.5803928375244	13	13	13	38,1	38,1	38,1	21,609	0	77,979	10799000000	7	230	A0A8I3Q2V8;E2QZG2;A0A8I3MME4;A0A8I3PTV2;A0A8I3N792;A0A8P0NTC1;A0A8P0STK0;A0A8P0PN28;A0A8P0SSX0;A0A8I3RWN5;A0A8I3S6U6;A0A8I3MSV8;A0A8P0NQD8;A0A8I3NNK8;A0A8I3N9P6;A0A8I3P0W3;A0A8I3MQ91;A0A8I3MTZ2;A0A8P0PLX4;A0A8I3PTW2;A0A8P0NT60;A0A8I3PHW2;A0A8P0SR61	A0A8I3Q2V8;E2QZG2;A0A8I3MME4;A0A8I3PTV2;A0A8I3N792;A0A8P0NTC1;A0A8P0STK0;A0A8P0PN28;A0A8P0SSX0;A0A8I3RWN5;A0A8I3S6U6;A0A8I3MSV8;A0A8P0NQD8;A0A8I3NNK8;A0A8I3N9P6;A0A8I3P0W3;A0A8I3MQ91;A0A8I3MTZ2;A0A8P0PLX4		277	tr|A0A8I3Q2V8|A0A8I3Q2V8_CANLF Ribosomal_L23eN domain-containing protein OS=Canis lupus familiaris OX=9615 PE=3 SV=1;tr|E2QZG2|E2QZG2_CANLF Ribosomal protein L23a OS=Canis lupus familiaris OX=9615 GN=LOC106558887 PE=3 SV=1;tr|A0A8I3MME4|A0A8I3MME4_CANLF Ri
24.9707946777344	24.8694305419922	24.9260578155518	23.6981639862061	24.1714248657227	24.2413997650146	23.2570991516113	23.5404968261719	24.0260581970215	24.0980434417725	24.0038452148438	23.4102821350098	9	9	9	48,7	48,7	48,7	25,207	0	37,331	896240000	10	61	A0A8I3MMG4;A0A8I3S252;A0A8I3NBC7	A0A8I3MMG4		278	tr|A0A8I3MMG4|A0A8I3MMG4_CANLF Peptidylprolyl isomerase OS=Canis lupus familiaris OX=9615 GN=FKBP3 PE=4 SV=1
25.9379558563232	25.8121318817139	26.0480365753174	24.6555633544922	24.6751365661621	24.9428844451904	25.150426864624	25.4154167175293	24.916202545166	24.8830623626709	24.9692134857178	25.2569198608398	21	21	21	60,9	60,9	60,9	53,871	0	260,6	3645200000	26	200	A0A8I3MMH0;A0A8I3RTG1;A0A8I3MTD7	A0A8I3MMH0;A0A8I3RTG1;A0A8I3MTD7	WARS1	279	tr|A0A8I3MMH0|A0A8I3MMH0_CANLF Tryptophan--tRNA ligase, cytoplasmic OS=Canis lupus familiaris OX=9615 GN=WARS1 PE=3 SV=1;tr|A0A8I3RTG1|A0A8I3RTG1_CANLF Tryptophan--tRNA ligase, cytoplasmic OS=Canis lupus familiaris OX=9615 GN=WARS1 PE=3 SV=1;tr|A0A8I3MTD7|
21.7544975280762	21.7961158752441	21.5363750457764	22.0760555267334	22.028434753418	22.2126312255859	22.2825469970703	21.9833335876465	21.2896270751953	21.4022846221924	20.9224300384521	21.0786933898926	2	2	2	7,5	7,5	7,5	33,117	0	4,0813	83631000	12	10	A0A8I3MS11;A0A8P0SII0;A0A8I3MMI4;A0A8P0PES2;A0A8I3MQJ5;A0A8I3N6B0	A0A8I3MS11;A0A8P0SII0;A0A8I3MMI4;A0A8P0PES2;A0A8I3MQJ5;A0A8I3N6B0	TSPAN15	280	tr|A0A8I3MS11|A0A8I3MS11_CANLF Tetraspanin OS=Canis lupus familiaris OX=9615 GN=TSPAN15 PE=3 SV=1;tr|A0A8P0SII0|A0A8P0SII0_CANLF Tetraspanin 15 OS=Canis lupus familiaris OX=9615 GN=TSPAN15 PE=4 SV=1;tr|A0A8I3MMI4|A0A8I3MMI4_CANLF Tetraspanin OS=Canis lupus
24.0708751678467	23.7233829498291	24.2469902038574	24.1102828979492	24.2238349914551	23.9703559875488	24.8167037963867	24.8219661712646	24.1119556427002	24.4546279907227	24.1339855194092	24.6872577667236	15	15	15	19,9	19,9	19,9	147,33	0	27,533	1500600000	71	73	A0A8P0T253;A0A8I3MMI9;A0A8P0NDC0;A0A8I3RSM3;A0A8I3N437	A0A8P0T253;A0A8I3MMI9;A0A8P0NDC0;A0A8I3RSM3;A0A8I3N437	ACIN1	281	tr|A0A8P0T253|A0A8P0T253_CANLF Apoptotic chromatin condensation inducer 1 OS=Canis lupus familiaris OX=9615 GN=ACIN1 PE=4 SV=1;tr|A0A8I3MMI9|A0A8I3MMI9_CANLF Apoptotic chromatin condensation inducer 1 OS=Canis lupus familiaris OX=9615 GN=ACIN1 PE=4 SV=1;tr
22.3740787506104	21.8066177368164	20.3824977874756	25.4704170227051	25.5396976470947	25.7000179290771	22.9907855987549	23.6592712402344	24.2146759033203	23.7315883636475	22.4010047912598	23.2177696228027	4	4	4	21,6	21,6	21,6	19,401	0	5,3001	283070000	12	14	A0A8I3MMJ4	A0A8I3MMJ4		282	tr|A0A8I3MMJ4|A0A8I3MMJ4_CANLF Interferon stimulated exonuclease 20 OS=Canis lupus familiaris OX=9615 GN=ISG20 PE=4 SV=1
21.3679504394531	22.3578586578369	21.657506942749	21.5585918426514	23.0925216674805	20.649299621582	21.1403141021729	22.8891429901123	23.1437492370605	23.4883651733398	23.2841854095459	21.9774360656738	6	6	6	9	9	9	85,751	0	3,5255	356970000	35	10	A0A8I3MML9;A0A8I3RQV1;A0A8I3RSD1	A0A8I3MML9;A0A8I3RQV1;A0A8I3RSD1	AMPD2	283	tr|A0A8I3MML9|A0A8I3MML9_CANLF AMP deaminase OS=Canis lupus familiaris OX=9615 GN=AMPD2 PE=3 SV=1;tr|A0A8I3RQV1|A0A8I3RQV1_CANLF AMP deaminase OS=Canis lupus familiaris OX=9615 GN=AMPD2 PE=3 SV=1;tr|A0A8I3RSD1|A0A8I3RSD1_CANLF AMP deaminase OS=Canis lupus
25.7243461608887	25.5370635986328	25.3610515594482	27.179780960083	27.0391521453857	26.9933452606201	27.1038951873779	26.8110294342041	27.139461517334	27.2470798492432	27.2738208770752	27.0838527679443	6	6	6	45,6	45,6	45,6	11,431	0	67,199	3802000000	6	117	A0A8I3MMN7;A0A8I3MZC8;A0A8I3NTY7;A0A8P0N3N6	A0A8I3MMN7;A0A8I3MZC8;A0A8I3NTY7	LOC102154486	284	tr|A0A8I3MMN7|A0A8I3MMN7_CANLF ATP synthase subunit OS=Canis lupus familiaris OX=9615 GN=ATP5MG PE=3 SV=1;tr|A0A8I3MZC8|A0A8I3MZC8_CANLF ATP synthase subunit OS=Canis lupus familiaris OX=9615 GN=LOC102154486 PE=3 SV=1;tr|A0A8I3NTY7|A0A8I3NTY7_CANLF ATP syn
24.5567226409912	24.0941009521484	25.1757316589355	23.6826038360596	21.5407485961914	24.0369110107422	23.8432598114014	21.894962310791	21.5586204528809	20.5904273986816	22.8459415435791	21.662467956543	4	4	4	15,1	15,1	15,1	41,171	0	9,8149	292540000	19	12	A0A8I3MMP4;A0A8I3MPA1;A0A8I3MIL7	A0A8I3MMP4;A0A8I3MPA1;A0A8I3MIL7	CSNK2A2	285	tr|A0A8I3MMP4|A0A8I3MMP4_CANLF Casein kinase 2 alpha 2 OS=Canis lupus familiaris OX=9615 GN=CSNK2A2 PE=3 SV=1;tr|A0A8I3MPA1|A0A8I3MPA1_CANLF Casein kinase 2 alpha 2 OS=Canis lupus familiaris OX=9615 GN=CSNK2A2 PE=3 SV=1;tr|A0A8I3MIL7|A0A8I3MIL7_CANLF Casei
24.7111968994141	24.5204334259033	24.687952041626	22.1971549987793	22.6858997344971	22.4502296447754	23.2376556396484	22.3986015319824	23.290246963501	22.4458923339844	22.8091163635254	22.1745433807373	7	7	7	18,3	18,3	18,3	63,436	0	46,799	1038400000	27	58	A0A8I3MMQ8	A0A8I3MMQ8		286	tr|A0A8I3MMQ8|A0A8I3MMQ8_CANLF Sphingosine-1-phosphate lyase 1 OS=Canis lupus familiaris OX=9615 GN=SGPL1 PE=3 SV=1
24.5135822296143	24.4701690673828	25.1777477264404	24.7446308135986	24.6918964385986	25.0747985839844	22.3888969421387	20.6713981628418	25.0094947814941	24.582103729248	25.1695919036865	22.2236156463623	6	6	6	23,1	23,1	23,1	45,731	0	42,186	717450000	22	47	A0A8I3MMT0	A0A8I3MMT0		288	tr|A0A8I3MMT0|A0A8I3MMT0_CANLF DnaJ homolog subfamily A member 2 OS=Canis lupus familiaris OX=9615 GN=DNAJA2 PE=3 SV=1
21.0464363098145	21.940523147583	21.6342639923096	23.4356803894043	23.2687091827393	21.2871150970459	21.3408126831055	21.1371459960938	21.7805118560791	21.0694789886475	21.9562187194824	21.3846969604492	2	2	2	18,3	18,3	18,3	16,058	0	16,649	271730000	9	12	A0A8P0STQ8;A0A8I3MMU2;F1PYE3;A0A8P0NFA6;P42929	A0A8P0STQ8;A0A8I3MMU2;F1PYE3;A0A8P0NFA6;P42929	HSPB1	290	tr|A0A8P0STQ8|A0A8P0STQ8_CANLF Heat shock protein beta-1 OS=Canis lupus familiaris OX=9615 GN=HSPB1 PE=4 SV=1;tr|A0A8I3MMU2|A0A8I3MMU2_CANLF Heat shock protein beta-1 OS=Canis lupus familiaris OX=9615 GN=HSPB1 PE=3 SV=1;tr|F1PYE3|F1PYE3_CANLF Heat shock pr
25.3262538909912	25.5516567230225	26.0973796844482	25.5215110778809	25.4781551361084	25.5490131378174	24.9518489837646	25.1409435272217	25.6032295227051	25.7009696960449	25.6353054046631	24.9096717834473	15	15	15	60,9	60,9	60,9	36,457	0	213,13	3305000000	19	160	A0A8I3MMU7;A0A8P0ND02;A0A8I3NX46;A0A8I3N1I0	A0A8I3MMU7;A0A8P0ND02		292	tr|A0A8I3MMU7|A0A8I3MMU7_CANLF Eukaryotic translation initiation factor 3 subunit I OS=Canis lupus familiaris OX=9615 GN=EIF3I PE=3 SV=1;tr|A0A8P0ND02|A0A8P0ND02_CANLF Eukaryotic translation initiation factor 3 subunit I OS=Canis lupus familiaris OX=9615 G
23.2419376373291	23.4416446685791	23.5841693878174	21.7513999938965	20.910400390625	22.7026329040527	22.5486545562744	21.1212902069092	23.0695304870605	22.9077663421631	22.2184772491455	22.4409160614014	4	4	3	9,1	9,1	7,4	77,607	0	9,0948	350550000	37	6	A0A8P0T577;A0A8I3MTX2;A0A8P0SM35;A0A8I3MMW0;A0A8I3NND1	A0A8P0T577;A0A8I3MTX2;A0A8P0SM35;A0A8I3MMW0;A0A8I3NND1	PAPOLA	294	tr|A0A8P0T577|A0A8P0T577_CANLF Poly(A) polymerase alpha OS=Canis lupus familiaris OX=9615 GN=PAPOLA PE=4 SV=1;tr|A0A8I3MTX2|A0A8I3MTX2_CANLF Poly(A) polymerase OS=Canis lupus familiaris OX=9615 GN=PAPOLA PE=3 SV=1;tr|A0A8P0SM35|A0A8P0SM35_CANLF Poly(A) pol
23.5709171295166	23.7255687713623	23.5396690368652	22.3839893341064	21.7057609558105	24.1537551879883	24.6763763427734	23.9082984924316	23.5174922943115	23.3586387634277	23.6316757202148	24.3087615966797	4	4	4	17,5	17,5	17,5	28,835	0	12,229	610010000	18	28	A0A8I3MMW4;A0A8I3RQB5	A0A8I3MMW4;A0A8I3RQB5	TFAM	295	tr|A0A8I3MMW4|A0A8I3MMW4_CANLF Transcription factor A, mitochondrial OS=Canis lupus familiaris OX=9615 GN=TFAM PE=4 SV=1;tr|A0A8I3RQB5|A0A8I3RQB5_CANLF Transcription factor A, mitochondrial OS=Canis lupus familiaris OX=9615 GN=TFAM PE=4 SV=1
25.845344543457	25.7221069335938	25.5373001098633	24.3508377075195	23.9532260894775	24.2886276245117	24.3585033416748	24.5800342559814	24.9122791290283	25.0298957824707	24.7221851348877	24.6554546356201	21	21	21	37,6	37,6	37,6	78,119	0	264,08	2285500000	36	108	A0A8I3MMX3;A0A8I3MQG2;A0A8I3MK01;A0A8I3N339	A0A8I3MMX3;A0A8I3MQG2;A0A8I3MK01	MCM7	296	tr|A0A8I3MMX3|A0A8I3MMX3_CANLF DNA replication licensing factor MCM7 OS=Canis lupus familiaris OX=9615 GN=MCM7 PE=3 SV=1;tr|A0A8I3MQG2|A0A8I3MQG2_CANLF DNA replication licensing factor MCM7 OS=Canis lupus familiaris OX=9615 GN=MCM7 PE=3 SV=1;tr|A0A8I3MK01|
23.881664276123	23.8428764343262	23.4305858612061	24.5155696868896	24.2791633605957	24.5469264984131	24.7110900878906	24.7793655395508	24.6236057281494	24.4439220428467	24.5356998443604	24.1844997406006	5	5	5	13,9	13,9	13,9	54,692	0	6,1918	734860000	18	27	A0A8I3MMY6;A0A8I3ML66;A0A8I3RRM0	A0A8I3MMY6;A0A8I3ML66;A0A8I3RRM0	PLD3	297	tr|A0A8I3MMY6|A0A8I3MMY6_CANLF Phospholipase D family member 3 OS=Canis lupus familiaris OX=9615 GN=PLD3 PE=3 SV=1;tr|A0A8I3ML66|A0A8I3ML66_CANLF Phospholipase D family member 3 OS=Canis lupus familiaris OX=9615 GN=PLD3 PE=3 SV=1;tr|A0A8I3RRM0|A0A8I3RRM0_C
21.5537281036377	21.3880748748779	21.9967803955078	24.495153427124	23.9789333343506	24.2278785705566	24.3509044647217	21.2473373413086	24.0279140472412	23.9518032073975	23.8138198852539	23.8791408538818	6	6	6	20,2	20,2	20,2	70,615	0	17,734	637310000	29	20	A0A8I3MMZ7;A0A8I3RTW8;A0A8I3NAG3;A0A8I3MWB5;A0A8I3MWC3;A0A8I3NAF2;A0A8I3MVN2;A0A8P0T722;A0A8I3MTX5	A0A8I3MMZ7;A0A8I3RTW8;A0A8I3NAG3;A0A8I3MWB5;A0A8I3MWC3;A0A8I3NAF2;A0A8I3MVN2;A0A8P0T722;A0A8I3MTX5	EML2	298	tr|A0A8I3MMZ7|A0A8I3MMZ7_CANLF EMAP like 2 OS=Canis lupus familiaris OX=9615 GN=EML2 PE=3 SV=1;tr|A0A8I3RTW8|A0A8I3RTW8_CANLF EMAP like 2 OS=Canis lupus familiaris OX=9615 GN=EML2 PE=3 SV=1;tr|A0A8I3NAG3|A0A8I3NAG3_CANLF EMAP like 2 OS=Canis lupus familiar
24.6922149658203	24.468864440918	24.1218681335449	25.2154903411865	25.0334701538086	25.1874084472656	26.1000900268555	25.9733600616455	25.3010005950928	25.338888168335	25.2432899475098	25.8758888244629	28	28	28	51,7	51,7	51,7	70,061	0	323,31	9091500000	36	358	A0A8I3MN02;A0A8I3RTJ7;A0A8P0TCH6;A0A8I3MTV2;A0A8I3MT45	A0A8I3MN02;A0A8I3RTJ7;A0A8P0TCH6;A0A8I3MTV2;A0A8I3MT45	PCK2	299	tr|A0A8I3MN02|A0A8I3MN02_CANLF Phosphoenolpyruvate carboxykinase (GTP) OS=Canis lupus familiaris OX=9615 GN=PCK2 PE=3 SV=1;tr|A0A8I3RTJ7|A0A8I3RTJ7_CANLF Phosphoenolpyruvate carboxykinase (GTP) OS=Canis lupus familiaris OX=9615 GN=PCK2 PE=3 SV=1;tr|A0A8P0T
24.0029029846191	23.7637500762939	23.7765560150146	21.4202327728271	21.6024360656738	21.8860607147217	21.8577632904053	21.9296703338623	21.4568481445313	21.9932060241699	21.5401954650879	22.7873458862305	8	7	7	10,3	8,8	8,8	109,95	0	24,844	221270000	57	8	A0A8P0SGN5;A0A8I3MN32;A0A8P0NQQ9;A0A8I3MN08	A0A8P0SGN5;A0A8I3MN32;A0A8P0NQQ9;A0A8I3MN08	CLIP2	300	tr|A0A8P0SGN5|A0A8P0SGN5_CANLF CAP-Gly domain containing linker protein 2 OS=Canis lupus familiaris OX=9615 GN=CLIP2 PE=4 SV=1;tr|A0A8I3MN32|A0A8I3MN32_CANLF CAP-Gly domain containing linker protein 2 OS=Canis lupus familiaris OX=9615 GN=CLIP2 PE=4 SV=1;tr
24.973030090332	24.9924373626709	25.2216243743896	21.3157291412354	22.1152458190918	22.2057113647461	22.0267162322998	22.1816711425781	22.417610168457	21.625244140625	21.723424911499	22.2270927429199	22	10	10	34	19,9	19,9	68,549	0	117,33	601830000	31	29	A0A8I3MN54;A0A8P0TGJ7;A0A8I3MN64;A0A8I3MN27;A0A8P0TD69;A0A8I3MMI2;A0A8I3RSK4	A0A8I3MN54;A0A8P0TGJ7;A0A8I3MN64;A0A8I3MN27;A0A8P0TD69;A0A8I3MMI2	RDX	301	tr|A0A8I3MN54|A0A8I3MN54_CANLF Radixin OS=Canis lupus familiaris OX=9615 GN=RDX PE=4 SV=1;tr|A0A8P0TGJ7|A0A8P0TGJ7_CANLF Radixin OS=Canis lupus familiaris OX=9615 GN=RDX PE=4 SV=1;tr|A0A8I3MN64|A0A8I3MN64_CANLF Radixin OS=Canis lupus familiaris OX=9615 GN=
24.7944660186768	24.0628280639648	24.2737674713135	22.922306060791	23.3127136230469	23.5609245300293	24.280933380127	23.8439311981201	23.6921081542969	23.8604125976563	23.9534931182861	23.8379783630371	11	11	11	15,4	15,4	15,4	110,14	0	34,247	819690000	49	38	A0A8I3RRX6;A0A8I3MN68;A0A8I3MRQ8;A0A8P0TPR3;A0A8I3MK47	A0A8I3RRX6;A0A8I3MN68;A0A8I3MRQ8;A0A8P0TPR3	GTF2I	303	tr|A0A8I3RRX6|A0A8I3RRX6_CANLF General transcription factor IIi OS=Canis lupus familiaris OX=9615 GN=GTF2I PE=4 SV=1;tr|A0A8I3MN68|A0A8I3MN68_CANLF General transcription factor IIi OS=Canis lupus familiaris OX=9615 GN=GTF2I PE=4 SV=1;tr|A0A8I3MRQ8|A0A8I3MR
21.3010005950928	22.6314220428467	21.5921764373779	21.9683570861816	21.6749668121338	21.5082244873047	23.0734424591064	22.3989009857178	22.147123336792	22.0653629302979	22.164966583252	22.3408508300781	2	2	2	21,1	21,1	21,1	23,133	0	11,049	207390000	10	23	A0A8I3MS38;A0A8I3MN82;A0A8I3RSQ3	A0A8I3MS38;A0A8I3MN82;A0A8I3RSQ3	COQ9	304	tr|A0A8I3MS38|A0A8I3MS38_CANLF Ubiquinone biosynthesis protein OS=Canis lupus familiaris OX=9615 GN=COQ9 PE=3 SV=1;tr|A0A8I3MN82|A0A8I3MN82_CANLF Ubiquinone biosynthesis protein OS=Canis lupus familiaris OX=9615 GN=COQ9 PE=3 SV=1;tr|A0A8I3RSQ3|A0A8I3RSQ3_C
22.355188369751	21.7640132904053	22.91823387146	21.0849533081055	21.9153137207031	21.8656692504883	22.8291187286377	22.6455726623535	21.7874393463135	21.7134971618652	21.1563148498535	22.4705047607422	3	3	3	12,3	12,3	12,3	36,102	0	8,1249	202480000	14	16	A0A8I3MTG4;A0A8I3MNC9;A0A8I3MGS2	A0A8I3MTG4;A0A8I3MNC9	KDSR	307	tr|A0A8I3MTG4|A0A8I3MTG4_CANLF 3-ketodihydrosphingosine reductase OS=Canis lupus familiaris OX=9615 GN=KDSR PE=3 SV=1;tr|A0A8I3MNC9|A0A8I3MNC9_CANLF 3-ketodihydrosphingosine reductase OS=Canis lupus familiaris OX=9615 GN=KDSR PE=3 SV=1
21.8486595153809	21.4417343139648	22.0558586120605	21.8163757324219	21.4815902709961	21.0732307434082	22.1020679473877	22.1175174713135	22.3944911956787	21.9479942321777	22.8093662261963	21.3597564697266	6	6	6	9,1	9,1	9,1	109,13	0	6,0135	118270000	47	9	A0A8P0NRU9;A0A8I3MNH5;A0A8P0PC96;A0A8P0NIV5;A0A8I3MV15;A0A8I3MSF6;A0A8I3MP64	A0A8P0NRU9;A0A8I3MNH5;A0A8P0PC96;A0A8P0NIV5;A0A8I3MV15;A0A8I3MSF6;A0A8I3MP64	CLMN	309	tr|A0A8P0NRU9|A0A8P0NRU9_CANLF Calmin OS=Canis lupus familiaris OX=9615 GN=CLMN PE=4 SV=1;tr|A0A8I3MNH5|A0A8I3MNH5_CANLF Calmin OS=Canis lupus familiaris OX=9615 GN=CLMN PE=4 SV=1;tr|A0A8P0PC96|A0A8P0PC96_CANLF Calmin OS=Canis lupus familiaris OX=9615 GN=C
24.4546279907227	24.4052906036377	24.4131908416748	23.8332557678223	23.7781620025635	23.6913642883301	24.3659973144531	24.4062633514404	23.8892974853516	23.8833427429199	23.8781127929688	24.3235416412354	21	21	21	28,9	28,9	28,9	141,22	0	194,42	1722900000	57	142	A0A8I3MNH6;A0A8I3MW92	A0A8I3MNH6;A0A8I3MW92	NUP155	310	tr|A0A8I3MNH6|A0A8I3MNH6_CANLF Nucleoporin 155 OS=Canis lupus familiaris OX=9615 GN=NUP155 PE=3 SV=1;tr|A0A8I3MW92|A0A8I3MW92_CANLF Nucleoporin 155 OS=Canis lupus familiaris OX=9615 GN=NUP155 PE=4 SV=1
25.3845272064209	25.0504684448242	25.5118656158447	25.1030158996582	24.9279117584229	25.1786994934082	24.6726589202881	24.4352359771729	24.8081836700439	25.1330070495605	24.8281803131104	24.5725364685059	11	11	11	57,4	57,4	57,4	28,534	0	92,786	1834000000	14	87	A0A8I3MNI0	A0A8I3MNI0		311	tr|A0A8I3MNI0|A0A8I3MNI0_CANLF Proteasome subunit beta OS=Canis lupus familiaris OX=9615 GN=PSMB5 PE=3 SV=1
21.1730632781982	22.2286186218262	20.7744903564453	22.1724758148193	21.6445140838623	21.2704048156738	20.7963466644287	21.8672924041748	23.5733451843262	23.6697959899902	23.0655918121338	22.7934532165527	4	4	4	20,4	20,4	20,4	40,003	0	24,173	97130000	20	7	A0A8I3N508;A0A8I3MNL9	A0A8I3N508;A0A8I3MNL9	PLEK2	312	tr|A0A8I3N508|A0A8I3N508_CANLF Pleckstrin 2 OS=Canis lupus familiaris OX=9615 GN=PLEK2 PE=4 SV=1;tr|A0A8I3MNL9|A0A8I3MNL9_CANLF Pleckstrin 2 OS=Canis lupus familiaris OX=9615 GN=PLEK2 PE=4 SV=1
22.0577621459961	22.2807998657227	21.8484382629395	23.0449352264404	22.9674205780029	22.6316528320313	22.2275352478027	22.0098514556885	21.7472705841064	22.7606258392334	22.8096866607666	22.0780353546143	6	6	6	4,4	4,4	4,4	298,79	0	10,295	176320000	118	14	A0A8I3MNP3;A0A8I3N4K3;A0A8I3MNW0	A0A8I3MNP3;A0A8I3N4K3;A0A8I3MNW0	AKAP13	313	tr|A0A8I3MNP3|A0A8I3MNP3_CANLF A-kinase anchoring protein 13 OS=Canis lupus familiaris OX=9615 GN=AKAP13 PE=4 SV=1;tr|A0A8I3N4K3|A0A8I3N4K3_CANLF A-kinase anchor protein 13 OS=Canis lupus familiaris OX=9615 GN=AKAP13 PE=4 SV=1;tr|A0A8I3MNW0|A0A8I3MNW0_CANL
24.2015743255615	24.1613101959229	24.9693031311035	24.7861633300781	24.6395893096924	23.922342300415	24.4071083068848	23.9456558227539	24.4809303283691	24.5561370849609	24.3013134002686	24.0076141357422	3	3	3	44,8	44,8	44,8	16,599	0	55,302	826240000	10	39	A0A8I3MNR2	A0A8I3MNR2		314	tr|A0A8I3MNR2|A0A8I3MNR2_CANLF Actin-related protein 2/3 complex subunit 5 OS=Canis lupus familiaris OX=9615 GN=ARPC5 PE=3 SV=1
24.758472442627	24.6083431243896	25.008768081665	25.4816989898682	25.6164989471436	25.4810829162598	25.3640937805176	24.8827362060547	25.6161060333252	25.5712051391602	25.7269458770752	25.0840358734131	9	9	9	53,7	53,7	53,7	26,24	0	87,974	2830100000	14	130	A0A8I3MNT8;A0A8P0S8G6;A0A8P0NZE3;A0A8I3PDN4;REV__A0A8P0SPL3;REV__A0A8I3MY15	A0A8I3MNT8;A0A8P0S8G6		315	tr|A0A8I3MNT8|A0A8I3MNT8_CANLF Cleavage and polyadenylation specificity factor subunit 5 OS=Canis lupus familiaris OX=9615 GN=NUDT21 PE=3 SV=1;tr|A0A8P0S8G6|A0A8P0S8G6_CANLF Uncharacterized protein OS=Canis lupus familiaris OX=9615 PE=4 SV=1
24.4770431518555	24.2180061340332	23.4601402282715	23.3146514892578	23.1731338500977	21.3612155914307	23.7645606994629	24.024284362793	23.5736923217773	23.3502979278564	21.5574226379395	24.3298511505127	6	6	6	11	11	11	74,205	0	18,648	447020000	38	26	A0A8P0TNW0;A0A8I3MPL9;A0A8I3RSU8;A0A8P0TTG2;A0A8I3MNV8;A0A8P0SRC9;A0A8I3MI51;A0A8I3MP13	A0A8P0TNW0;A0A8I3MPL9;A0A8I3RSU8;A0A8P0TTG2;A0A8I3MNV8;A0A8P0SRC9;A0A8I3MI51;A0A8I3MP13	YME1L1	316	tr|A0A8P0TNW0|A0A8P0TNW0_CANLF YME1 like 1 ATPase OS=Canis lupus familiaris OX=9615 GN=YME1L1 PE=4 SV=1;tr|A0A8I3MPL9|A0A8I3MPL9_CANLF YME1 like 1 ATPase OS=Canis lupus familiaris OX=9615 GN=YME1L1 PE=3 SV=1;tr|A0A8I3RSU8|A0A8I3RSU8_CANLF YME1 like 1 ATPas
24.8435478210449	24.9156112670898	24.5762901306152	25.0903911590576	25.1182270050049	25.2864437103271	24.8542423248291	24.6448249816895	25.1756954193115	25.2654209136963	25.2279167175293	24.7308120727539	16	16	13	47,7	47,7	42,2	57,346	0	120,11	2719900000	26	150	A0A8I3MNZ5;A0A8I3MNP6;A0A8I3RQK9;A0A8I3MFI9;A0A8I3MP21;A0A8I3MSK8;A0A8I3MMJ2;A0A8I3MF57;A0A8P0P384;A0A8I3Q698;A0A8I3N215;A0A8I3MSZ2	A0A8I3MNZ5;A0A8I3MNP6;A0A8I3RQK9;A0A8I3MFI9;A0A8I3MP21;A0A8I3MSK8;A0A8I3MMJ2	HARS1	319	tr|A0A8I3MNZ5|A0A8I3MNZ5_CANLF Histidine--tRNA ligase, cytoplasmic OS=Canis lupus familiaris OX=9615 GN=HARS1 PE=3 SV=1;tr|A0A8I3MNP6|A0A8I3MNP6_CANLF Histidine--tRNA ligase, cytoplasmic OS=Canis lupus familiaris OX=9615 GN=HARS1 PE=3 SV=1;tr|A0A8I3RQK9|A0
20.9951362609863	21.24485206604	21.5819053649902	22.4404277801514	21.8027076721191	21.2010879516602	20.7591133117676	21.3013896942139	21.473030090332	21.2060775756836	21.6711368560791	21.7562484741211	2	2	2	5,9	5,9	5,9	54,504	0	4,462	145560000	22	11	A0A8P0NUN5;A0A8I3MQH5;A0A8P0SYC5;A0A8I3MST7;A0A8P0SZP3;A0A8I3MP03;A0A8P0SCB6;A0A8I3MSS9	A0A8P0NUN5;A0A8I3MQH5;A0A8P0SYC5;A0A8I3MST7;A0A8P0SZP3;A0A8I3MP03;A0A8P0SCB6;A0A8I3MSS9	LSR	320	tr|A0A8P0NUN5|A0A8P0NUN5_CANLF Lipolysis stimulated lipoprotein receptor OS=Canis lupus familiaris OX=9615 GN=LSR PE=4 SV=1;tr|A0A8I3MQH5|A0A8I3MQH5_CANLF Lipolysis stimulated lipoprotein receptor OS=Canis lupus familiaris OX=9615 GN=LSR PE=4 SV=1;tr|A0A8P
22.1059246063232	22.0380592346191	22.1000423431396	22.4539489746094	23.0408954620361	20.8411750793457	21.9373149871826	23.4378395080566	21.8937149047852	21.355884552002	23.5395488739014	21.4253044128418	3	3	3	15,3	15,3	15,3	36,22	0	33,834	261800000	19	10	A0A8P0P4X9;A0A8I3MVK9;A0A8I3NBJ2;A0A8P0T061;A0A8P0T1C7;A0A8I3NBI3;A0A8I3MP26;A0A8P0PQZ0	A0A8P0P4X9;A0A8I3MVK9;A0A8I3NBJ2;A0A8P0T061;A0A8P0T1C7;A0A8I3NBI3;A0A8I3MP26	CEP192	321	tr|A0A8P0P4X9|A0A8P0P4X9_CANLF Centrosomal protein 192 OS=Canis lupus familiaris OX=9615 GN=SEH1L PE=4 SV=1;tr|A0A8I3MVK9|A0A8I3MVK9_CANLF Centrosomal protein 192 OS=Canis lupus familiaris OX=9615 GN=CEP192 PE=3 SV=1;tr|A0A8I3NBJ2|A0A8I3NBJ2_CANLF Centroso
22.612190246582	21.9015712738037	22.3603134155273	22.2510662078857	22.0383434295654	22.0955829620361	21.3016414642334	22.4731769561768	22.0058689117432	21.4717445373535	22.0659217834473	20.9245662689209	4	4	4	7,8	7,8	7,8	83,26	0	14,387	125960000	35	12	A0A8I3MP47	A0A8I3MP47		322	tr|A0A8I3MP47|A0A8I3MP47_CANLF Threonine synthase like 1 OS=Canis lupus familiaris OX=9615 GN=THNSL1 PE=3 SV=1
21.1798057556152	21.2663154602051	21.0809097290039	22.4149589538574	22.3200340270996	22.0738182067871	22.4440231323242	21.9936771392822	22.1378993988037	21.185432434082	21.1531925201416	22.097827911377	3	3	3	2,6	2,6	2,6	199,66	0	2,931	98579000	87	3	E2QYC9;A0A8I3MP78;A0A8P0SR31;A0A8I3MVN0;A0A8P0T731;A0A8I3RU35;A0A8P0P3E5;A0A8I3MYM9;A0A8I3MNT9	E2QYC9;A0A8I3MP78;A0A8P0SR31;A0A8I3MVN0;A0A8P0T731;A0A8I3RU35;A0A8P0P3E5;A0A8I3MYM9	PATJ	324	sp|E2QYC9|INADL_CANLF InaD-like protein OS=Canis lupus familiaris OX=9615 GN=PATJ PE=1 SV=3;tr|A0A8I3MP78|A0A8I3MP78_CANLF InaD-like protein OS=Canis lupus familiaris OX=9615 GN=PATJ PE=4 SV=1;tr|A0A8P0SR31|A0A8P0SR31_CANLF InaD-like protein OS=Canis lupus
25.3908042907715	25.684986114502	25.7310695648193	25.9561328887939	25.6427326202393	25.9620819091797	21.789529800415	25.2365913391113	26.1724166870117	26.1815643310547	26.2245903015137	25.2037029266357	8	8	6	65,7	65,7	54,5	22,409	0	40,413	1734900000	10	80	A0A8I3MPA5;A0A8I3MRA6;A0A8I3MWU2	A0A8I3MPA5;A0A8I3MRA6;A0A8I3MWU2	SAR1A	325	tr|A0A8I3MPA5|A0A8I3MPA5_CANLF Secretion associated Ras related GTPase 1A OS=Canis lupus familiaris OX=9615 GN=SAR1A PE=3 SV=1;tr|A0A8I3MRA6|A0A8I3MRA6_CANLF Secretion associated Ras related GTPase 1A OS=Canis lupus familiaris OX=9615 GN=SAR1A PE=3 SV=1;tr
21.0984058380127	20.8781452178955	22.5952568054199	22.1764545440674	21.0707969665527	21.8049182891846	20.9992427825928	21.4041881561279	21.5835113525391	21.3661518096924	22.1762676239014	22.240104675293	2	2	2	1,8	1,8	1,8	141,09	0,0014921	2,0071	42557000	70	6	A0A8P0SV36;A0A8I3MPA8	A0A8P0SV36;A0A8I3MPA8	APOBR	326	tr|A0A8P0SV36|A0A8P0SV36_CANLF Apolipoprotein B receptor OS=Canis lupus familiaris OX=9615 GN=APOBR PE=4 SV=1;tr|A0A8I3MPA8|A0A8I3MPA8_CANLF Apolipoprotein B receptor OS=Canis lupus familiaris OX=9615 GN=APOBR PE=4 SV=1
21.8168067932129	22.075870513916	22.0227317810059	23.566858291626	23.3980655670166	21.2488059997559	22.014705657959	22.2389831542969	22.5887966156006	22.5013027191162	22.668758392334	22.8574562072754	5	5	5	7,5	7,5	7,5	131,01	0	36,513	126940000	59	25	A0A8I3RQN2;A0A8I3N1N5;A0A8P0SK70;A0A8I3MPB7;A0A8P0SK59;A0A8P0T076	A0A8I3RQN2;A0A8I3N1N5;A0A8P0SK70;A0A8I3MPB7;A0A8P0SK59;A0A8P0T076		327	tr|A0A8I3RQN2|A0A8I3RQN2_CANLF Pleckstrin homology and RhoGEF domain containing G3 OS=Canis lupus familiaris OX=9615 GN=PLEKHG3 PE=4 SV=1;tr|A0A8I3N1N5|A0A8I3N1N5_CANLF Pleckstrin homology and RhoGEF domain containing G3 OS=Canis lupus familiaris OX=9615 G
26.8194599151611	26.6889915466309	26.3904590606689	25.814432144165	25.5906944274902	25.6369934082031	26.118049621582	26.2804908752441	25.7413940429688	25.9555339813232	25.5645065307617	26.2371006011963	9	9	9	41,9	41,9	41,9	23,576	0	44,082	2874900000	12	72	A0A8I3MPC2;A0A8I3MVX1	A0A8I3MPC2;A0A8I3MVX1	SARNP	328	tr|A0A8I3MPC2|A0A8I3MPC2_CANLF SAP domain containing ribonucleoprotein OS=Canis lupus familiaris OX=9615 GN=SARNP PE=4 SV=1;tr|A0A8I3MVX1|A0A8I3MVX1_CANLF SAP domain containing ribonucleoprotein OS=Canis lupus familiaris OX=9615 GN=SARNP PE=4 SV=1
24.7675933837891	25.0144844055176	24.5091190338135	25.1832504272461	25.179838180542	25.1914443969727	24.4063930511475	25.1460037231445	25.4465751647949	25.2928810119629	25.4492530822754	24.7772083282471	17	17	17	53,2	53,2	53,2	58,558	0	67,2	2115200000	26	124	A0A8I3MPG2;A0A8I3RR74;A0A8I3MRY7	A0A8I3MPG2;A0A8I3RR74;A0A8I3MRY7	SARS1	333	tr|A0A8I3MPG2|A0A8I3MPG2_CANLF Serine--tRNA ligase OS=Canis lupus familiaris OX=9615 GN=SARS1 PE=3 SV=1;tr|A0A8I3RR74|A0A8I3RR74_CANLF Serine--tRNA ligase OS=Canis lupus familiaris OX=9615 GN=SARS1 PE=3 SV=1;tr|A0A8I3MRY7|A0A8I3MRY7_CANLF Serine--tRNA liga
23.93337059021	24.3551464080811	24.6350574493408	25.4183788299561	25.2385959625244	25.6743030548096	25.1247100830078	24.5552005767822	25.5061550140381	25.3271789550781	25.3262882232666	24.7474517822266	6	5	5	22,2	15,9	15,9	41,569	0	37,975	1391800000	21	49	A0A8I3MPK0	A0A8I3MPK0		335	tr|A0A8I3MPK0|A0A8I3MPK0_CANLF Actin-related protein 2/3 complex subunit OS=Canis lupus familiaris OX=9615 GN=ARPC1A PE=3 SV=1
22.0756797790527	23.1211090087891	22.8287887573242	21.7041492462158	23.1677093505859	23.2447853088379	22.6564693450928	23.3615856170654	23.8905048370361	23.8948574066162	24.1525955200195	21.4520072937012	5	5	5	14	14	14	60,521	0	17,289	777460000	25	33	A0A8I3MPK4	A0A8I3MPK4		336	tr|A0A8I3MPK4|A0A8I3MPK4_CANLF Family with sequence similarity 114 member A1 OS=Canis lupus familiaris OX=9615 GN=FAM114A1 PE=3 SV=1
25.4844074249268	25.2236499786377	25.4562587738037	25.5084838867188	25.3775939941406	25.3956813812256	24.7289447784424	24.6054649353027	25.5159893035889	25.6055488586426	25.6783390045166	24.8779716491699	10	10	9	32,9	32,9	30,2	49,206	0	33,551	3001300000	26	105	A0A8I3RQP9;A0A8I3MPM5;A0A8I3N9F1	A0A8I3RQP9;A0A8I3MPM5	VPS4B	337	tr|A0A8I3RQP9|A0A8I3RQP9_CANLF Vesicle-fusing ATPase OS=Canis lupus familiaris OX=9615 GN=VPS4B PE=3 SV=1;tr|A0A8I3MPM5|A0A8I3MPM5_CANLF Vesicle-fusing ATPase OS=Canis lupus familiaris OX=9615 GN=VPS4B PE=3 SV=1
28.5333023071289	28.4908695220947	28.8746700286865	28.0123329162598	28.0912380218506	28.1416072845459	28.5438098907471	28.3722724914551	28.2226467132568	28.1390705108643	28.1238117218018	28.2641868591309	34	34	34	44,9	44,9	44,9	88,184	0	323,31	36467000000	34	612	A0A8I3N028;A0A8I3MX70;A0A8I3MPM7;A0A8I3MTU5;A0A8I3MTZ6;A0A8I3RUD3	A0A8I3N028;A0A8I3MX70;A0A8I3MPM7;A0A8I3MTU5;A0A8I3MTZ6	HNRNPU	338	tr|A0A8I3N028|A0A8I3N028_CANLF Heterogeneous nuclear ribonucleoprotein U OS=Canis lupus familiaris OX=9615 GN=HNRNPU PE=4 SV=1;tr|A0A8I3MX70|A0A8I3MX70_CANLF Heterogeneous nuclear ribonucleoprotein U OS=Canis lupus familiaris OX=9615 GN=HNRNPU PE=4 SV=1;tr
23.6353340148926	21.9060955047607	22.4905700683594	23.0600605010986	23.0428676605225	22.7477035522461	24.1273097991943	23.6227684020996	23.0775718688965	22.6678485870361	22.9000835418701	23.5248031616211	6	6	4	18	18	12	46,187	0	44,807	500980000	26	47	A0A8I3MPS3;A0A8I3MVA2	A0A8I3MPS3;A0A8I3MVA2	TBL2	340	tr|A0A8I3MPS3|A0A8I3MPS3_CANLF Transducin beta like 2 OS=Canis lupus familiaris OX=9615 GN=TBL2 PE=4 SV=1;tr|A0A8I3MVA2|A0A8I3MVA2_CANLF Transducin beta like 2 OS=Canis lupus familiaris OX=9615 GN=TBL2 PE=4 SV=1
23.9197082519531	24.0856170654297	24.0957107543945	23.2067985534668	23.0846271514893	23.4988708496094	23.3930969238281	22.8071880340576	23.7806663513184	23.6286754608154	23.5777320861816	22.1896362304688	9	9	9	48,3	48,3	48,3	33,822	0	60,943	799240000	19	60	A0A8P0NB25;A0A8I3MPT1;A0A8P0PEN8;A0A8I3MNG5;A0A8P0TTK2;A0A8I3MJU9;A0A8P0T5I4;A0A8I3MHP4	A0A8P0NB25;A0A8I3MPT1;A0A8P0PEN8;A0A8I3MNG5;A0A8P0TTK2;A0A8I3MJU9;A0A8P0T5I4;A0A8I3MHP4	CIAPIN1	341	tr|A0A8P0NB25|A0A8P0NB25_CANLF Cytokine induced apoptosis inhibitor 1 OS=Canis lupus familiaris OX=9615 GN=CIAPIN1 PE=4 SV=1;tr|A0A8I3MPT1|A0A8I3MPT1_CANLF Anamorsin OS=Canis lupus familiaris OX=9615 GN=CIAPIN1 PE=3 SV=1;tr|A0A8P0PEN8|A0A8P0PEN8_CANLF Cyto
21.6761322021484	21.5749702453613	21.5201892852783	21.3988780975342	20.8656902313232	20.6807861328125	24.9894523620605	24.4847450256348	22.4372463226318	22.1694164276123	21.6931991577148	24.5650005340576	3	3	3	7,6	7,6	7,6	55,678	0	3,8021	194680000	24	15	A0A8I3MPT8;A0A8I3RTF9;A0A8P0T7Y9	A0A8I3MPT8		342	tr|A0A8I3MPT8|A0A8I3MPT8_CANLF MPN domain-containing protein OS=Canis lupus familiaris OX=9615 GN=EMC8 PE=3 SV=1
25.6454296112061	25.5262660980225	25.1754283905029	24.7262439727783	24.5033054351807	24.0279140472412	24.8839015960693	24.9488220214844	24.4484024047852	24.7790641784668	24.4090518951416	24.9235668182373	12	12	11	17	17	16	89,799	0	70,294	2454500000	46	100	A0A8I3MPX0;A0A8I3NAK2	A0A8I3MPX0;A0A8I3NAK2	AFG3L2	343	tr|A0A8I3MPX0|A0A8I3MPX0_CANLF AFG3 like matrix AAA peptidase subunit 2 OS=Canis lupus familiaris OX=9615 GN=AFG3L2 PE=3 SV=1;tr|A0A8I3NAK2|A0A8I3NAK2_CANLF AFG3 like matrix AAA peptidase subunit 2 OS=Canis lupus familiaris OX=9615 GN=AFG3L2 PE=3 SV=1
21.8342247009277	22.535213470459	23.0672836303711	23.9071979522705	23.820068359375	23.868631362915	23.5714950561523	23.5914936065674	24.3561553955078	24.3017330169678	24.104455947876	23.6361083984375	7	7	7	55,4	55,4	55,4	20,082	0	27,388	939100000	8	47	A0A8I3MPX3;E2RHL4	A0A8I3MPX3;E2RHL4	ARF6	344	tr|A0A8I3MPX3|A0A8I3MPX3_CANLF ADP-ribosylation factor 6 OS=Canis lupus familiaris OX=9615 GN=ARF6 PE=3 SV=1;tr|E2RHL4|E2RHL4_CANLF ADP ribosylation factor 6 OS=Canis lupus familiaris OX=9615 GN=ARF6 PE=3 SV=2
24.9140148162842	24.5720157623291	24.6329517364502	24.0685806274414	24.2481479644775	24.3561553955078	23.40846824646	23.8975372314453	24.1940765380859	24.181848526001	24.060604095459	23.8080368041992	9	9	9	26,2	26,2	26,2	68,417	0	39,464	988690000	31	58	A0A8I3MPY9;A0A8I3RQT2;A0A8I3N2M4;A0A8I3MM19;A0A8I3MJK5	A0A8I3MPY9;A0A8I3RQT2;A0A8I3N2M4;A0A8I3MM19	PRMT5	345	tr|A0A8I3MPY9|A0A8I3MPY9_CANLF Protein arginine N-methyltransferase 5 OS=Canis lupus familiaris OX=9615 GN=PRMT5 PE=3 SV=1;tr|A0A8I3RQT2|A0A8I3RQT2_CANLF Protein arginine N-methyltransferase 5 OS=Canis lupus familiaris OX=9615 GN=PRMT5 PE=3 SV=1;tr|A0A8I3N
25.7119312286377	26.0049819946289	26.3044681549072	23.9267826080322	23.4019756317139	23.7636489868164	23.3544750213623	22.8352031707764	23.2416896820068	23.648229598999	23.8665561676025	23.0904865264893	14	14	2	43,4	43,4	9,4	50,492	0	305,96	1414100000	27	64	A0A8I3NAN9;A0A8I3MQ00;A0A8I3MPZ1;A0A8I3MZ49;A0A8I3MWK3;A0A8P0T143;A0A8I3RTX7;A0A8P0TAS6;A0A8P0T5E8	A0A8I3NAN9;A0A8I3MQ00;A0A8I3MPZ1;A0A8I3MZ49;A0A8I3MWK3;A0A8P0T143;A0A8I3RTX7;A0A8P0TAS6;A0A8P0T5E8	DDX19A	346	tr|A0A8I3NAN9|A0A8I3NAN9_CANLF DEAD-box helicase 19A OS=Canis lupus familiaris OX=9615 GN=DDX19A PE=4 SV=1;tr|A0A8I3MQ00|A0A8I3MQ00_CANLF RNA helicase OS=Canis lupus familiaris OX=9615 GN=DDX19A PE=4 SV=1;tr|A0A8I3MPZ1|A0A8I3MPZ1_CANLF RNA helicase OS=Cani
24.8390846252441	25.1525173187256	25.3641948699951	24.5844573974609	25.0098361968994	24.7161254882813	25.2504997253418	25.0239868164063	24.7914886474609	24.9364738464355	24.6291751861572	24.3917865753174	9	9	9	27,2	27,2	27,2	64,366	0	323,01	2095000000	21	124	A0A8I3MQ17;A0A8I3MQ27;A0A8I3N4P5;A0A8P0TF64;A0A8I3N1K8;A0A8P0NX61;A0A8I3N3H4;A0A8P0P3L4;A0A8I3N4T6;A0A8P0T1B4	A0A8I3MQ17;A0A8I3MQ27	TARDBP	347	tr|A0A8I3MQ17|A0A8I3MQ17_CANLF TAR DNA-binding protein 43 OS=Canis lupus familiaris OX=9615 GN=TARDBP PE=4 SV=1;tr|A0A8I3MQ27|A0A8I3MQ27_CANLF TAR DNA-binding protein 43 OS=Canis lupus familiaris OX=9615 GN=TARDBP PE=4 SV=1
23.3412303924561	22.044340133667	22.8659152984619	23.9816341400146	23.8720169067383	24.1148166656494	23.6706600189209	23.7136631011963	23.6034278869629	24.0446014404297	23.6906185150146	23.5251617431641	9	9	9	24	24	24	82,744	0	17,791	667230000	39	23	A0A8I3MXK7;A0A8I3NCB5;A0A8I3MQ22	A0A8I3MXK7;A0A8I3NCB5;A0A8I3MQ22	DGKA	348	tr|A0A8I3MXK7|A0A8I3MXK7_CANLF Diacylglycerol kinase OS=Canis lupus familiaris OX=9615 GN=DGKA PE=3 SV=1;tr|A0A8I3NCB5|A0A8I3NCB5_CANLF Diacylglycerol kinase OS=Canis lupus familiaris OX=9615 GN=DGKA PE=3 SV=1;tr|A0A8I3MQ22|A0A8I3MQ22_CANLF Diacylglycerol
24.3377647399902	24.2079906463623	24.1168804168701	24.3066082000732	24.3761692047119	23.635555267334	22.2975368499756	23.5302906036377	24.3980655670166	24.1378993988037	24.0986061096191	23.528980255127	7	7	7	33,9	33,9	33,9	36,419	0	40,64	765950000	18	39	A0A8I3RRB1;A0A8I3N4Z9;A0A8I3MQ24;A0A8P0NFS9;A0A8I3N4R4;A0A8I3MHH6	A0A8I3RRB1;A0A8I3N4Z9;A0A8I3MQ24;A0A8P0NFS9;A0A8I3N4R4;A0A8I3MHH6	VPS26A	349	tr|A0A8I3RRB1|A0A8I3RRB1_CANLF VPS26, retromer complex component A OS=Canis lupus familiaris OX=9615 GN=VPS26A PE=3 SV=1;tr|A0A8I3N4Z9|A0A8I3N4Z9_CANLF VPS26, retromer complex component A OS=Canis lupus familiaris OX=9615 GN=VPS26A PE=3 SV=1;tr|A0A8I3MQ24|
26.3094902038574	26.1471881866455	26.0716934204102	25.2590408325195	25.1906147003174	25.0642681121826	25.1986541748047	25.1603870391846	25.2281360626221	25.4184436798096	25.2694931030273	25.127742767334	21	21	21	27,2	27,2	27,2	105,53	0	323,31	5539600000	42	225	A0A8I3MQ25;A0A8I3RSA1	A0A8I3MQ25;A0A8I3RSA1		350	tr|A0A8I3MQ25|A0A8I3MQ25_CANLF Eukaryotic translation initiation factor 3 subunit C OS=Canis lupus familiaris OX=9615 GN=LOC479795 PE=3 SV=1;tr|A0A8I3RSA1|A0A8I3RSA1_CANLF Eukaryotic translation initiation factor 3 subunit C OS=Canis lupus familiaris OX=96
24.2537136077881	23.8951358795166	22.2407398223877	22.2903594970703	22.0809574127197	23.139741897583	23.0107078552246	22.8825969696045	22.7522583007813	23.3107738494873	21.9869384765625	22.4282608032227	3	3	3	27,1	27,1	27,1	17	0	7,0519	215230000	8	16	A0A8I3MQ46;A0A8I3MQW5	A0A8I3MQ46;A0A8I3MQW5	BUD31	351	tr|A0A8I3MQ46|A0A8I3MQ46_CANLF Protein BUD31 homolog OS=Canis lupus familiaris OX=9615 GN=BUD31 PE=3 SV=1;tr|A0A8I3MQW5|A0A8I3MQW5_CANLF Protein BUD31 homolog OS=Canis lupus familiaris OX=9615 GN=BUD31 PE=3 SV=1
26.2683162689209	26.2840976715088	26.7520027160645	26.1955223083496	26.0203456878662	26.2120418548584	26.3522701263428	25.7689571380615	25.8839244842529	26.0673084259033	25.7866363525391	26.2731628417969	9	9	9	33,3	33,3	33,3	40,413	0	60,966	3302900000	16	127	P50551;A0A8I3MUF9;A0A8I3MQ48;A0A8I3MWS4;A0A8I3MWA4;A0A8I3RV69	P50551;A0A8I3MUF9;A0A8I3MQ48;A0A8I3MWS4;A0A8I3MWA4	VASP	352	sp|P50551|VASP_CANLF Vasodilator-stimulated phosphoprotein OS=Canis lupus familiaris OX=9615 GN=VASP PE=1 SV=3;tr|A0A8I3MUF9|A0A8I3MUF9_CANLF Vasodilator-stimulated phosphoprotein OS=Canis lupus familiaris OX=9615 GN=VASP PE=3 SV=1;tr|A0A8I3MQ48|A0A8I3MQ48
27.2066688537598	27.1588478088379	27.2201118469238	27.5877075195313	27.5870628356934	27.7070808410645	27.1263256072998	26.856143951416	27.7605934143066	27.7496395111084	27.8346061706543	27.1279983520508	28	28	28	78,1	78,1	78,1	53,095	0	323,31	31685000000	24	699	A0A8I3MQ54	A0A8I3MQ54		353	tr|A0A8I3MQ54|A0A8I3MQ54_CANLF 6-phosphogluconate dehydrogenase, decarboxylating OS=Canis lupus familiaris OX=9615 GN=PGD PE=3 SV=1
24.1259708404541	21.631664276123	23.9519824981689	24.46120262146	24.3001270294189	24.3846244812012	24.0300216674805	21.5619735717773	24.3474617004395	24.3517818450928	24.2205181121826	24.0132484436035	6	6	6	43,2	43,2	43,2	17,982	0	18,031	906670000	13	40	A0A8I3MQ57;A0A8P0NKH6;A0A8P0PNI0;A0A8I3RRH1;A0A8I3N2M5;A0A8P0TK03	A0A8I3MQ57;A0A8P0NKH6;A0A8P0PNI0;A0A8I3RRH1	ELOB	354	tr|A0A8I3MQ57|A0A8I3MQ57_CANLF Ubiquitin-like domain-containing protein OS=Canis lupus familiaris OX=9615 GN=ELOB PE=4 SV=1;tr|A0A8P0NKH6|A0A8P0NKH6_CANLF Elongin B OS=Canis lupus familiaris OX=9615 GN=ELOB PE=4 SV=1;tr|A0A8P0PNI0|A0A8P0PNI0_CANLF Elongin
24.5236072540283	24.8352813720703	25.4374904632568	24.7272834777832	25.0065441131592	25.266637802124	24.5050640106201	24.1352386474609	24.4633865356445	24.5567226409912	24.723747253418	24.074390411377	5	5	5	24,7	24,7	24,7	20,688	0	11,743	767170000	7	28	A0A8I3MQ69;A0A8I3RRH3	A0A8I3MQ69		356	tr|A0A8I3MQ69|A0A8I3MQ69_CANLF PDGFA associated protein 1 OS=Canis lupus familiaris OX=9615 GN=PDAP1 PE=4 SV=1
25.2916870117188	25.3831100463867	25.3521518707275	26.6196098327637	26.7600231170654	26.7070140838623	26.924337387085	26.9895610809326	26.6581268310547	26.395845413208	26.6260318756104	26.9969043731689	14	14	14	73,1	73,1	73,1	25,706	0	186,49	9763200000	15	261	A0A8I3MQ78;A0A8I3RSH9;A0A8I3MXG5;A0A8I3MSG6;A0A8I3MNC5;A0A8P0T0J6;A0A8I3PSY6	A0A8I3MQ78;A0A8I3RSH9;A0A8I3MXG5;A0A8I3MSG6;A0A8I3MNC5	AK2	357	tr|A0A8I3MQ78|A0A8I3MQ78_CANLF Adenylate kinase 2, mitochondrial OS=Canis lupus familiaris OX=9615 GN=AK2 PE=3 SV=1;tr|A0A8I3RSH9|A0A8I3RSH9_CANLF Adenylate kinase 2, mitochondrial OS=Canis lupus familiaris OX=9615 GN=AK2 PE=3 SV=1;tr|A0A8I3MXG5|A0A8I3MXG5
23.7299308776855	23.597188949585	23.2224197387695	21.3529033660889	21.7762546539307	21.6285915374756	23.316722869873	21.206205368042	23.6380996704102	23.2745494842529	23.3214111328125	21.7094688415527	4	4	4	17,8	17,8	17,8	44,823	0	22,039	319900000	20	17	A0A8I3MSH4;A0A8I3MQ97;A0A8I3MQW3	A0A8I3MSH4;A0A8I3MQ97;A0A8I3MQW3	VRK1	360	tr|A0A8I3MSH4|A0A8I3MSH4_CANLF VRK serine/threonine kinase 1 OS=Canis lupus familiaris OX=9615 GN=VRK1 PE=3 SV=1;tr|A0A8I3MQ97|A0A8I3MQ97_CANLF VRK serine/threonine kinase 1 OS=Canis lupus familiaris OX=9615 GN=VRK1 PE=3 SV=1;tr|A0A8I3MQW3|A0A8I3MQW3_CANLF
22.0359306335449	21.7492408752441	21.9106044769287	21.0988178253174	21.0822048187256	22.1584205627441	21.7722339630127	22.2131977081299	21.1249084472656	21.9520530700684	21.286169052124	21.8045845031738	2	2	2	10,9	10,9	10,9	24,561	0	12,795	387930000	9	27	A0A8I3MSH0;A0A8I3MQB4;A0A8I3MT55;A0A8I3MQC5;A0A8I3MQA2	A0A8I3MSH0;A0A8I3MQB4;A0A8I3MT55;A0A8I3MQC5;A0A8I3MQA2	RNPS1	361	tr|A0A8I3MSH0|A0A8I3MSH0_CANLF RNA-binding protein with serine-rich domain 1 OS=Canis lupus familiaris OX=9615 GN=RNPS1 PE=3 SV=1;tr|A0A8I3MQB4|A0A8I3MQB4_CANLF RNA-binding protein with serine-rich domain 1 OS=Canis lupus familiaris OX=9615 GN=RNPS1 PE=3 S
25.6990375518799	25.2989044189453	25.5169811248779	25.1437492370605	25.2166748046875	24.9563312530518	25.6800842285156	25.5240859985352	25.346549987793	25.3734836578369	25.258825302124	25.5151176452637	38	38	38	46	46	46	135,56	0	323,31	7215000000	52	312	A0A8I3MQG0;A0A8P0TFE3	A0A8I3MQG0;A0A8P0TFE3	SF3B3	363	tr|A0A8I3MQG0|A0A8I3MQG0_CANLF Splicing factor 3b subunit 3 OS=Canis lupus familiaris OX=9615 GN=SF3B3 PE=4 SV=1;tr|A0A8P0TFE3|A0A8P0TFE3_CANLF Splicing factor 3b subunit 3 OS=Canis lupus familiaris OX=9615 GN=SF3B3 PE=4 SV=1
24.2465553283691	24.3691959381104	23.5455722808838	24.8649520874023	24.7892017364502	24.9062347412109	24.6546897888184	24.5606346130371	24.9754371643066	25.0071868896484	24.9763126373291	24.7432441711426	5	5	5	17,3	17,3	17,3	31,515	0	10,053	1509500000	11	88	A0A8I3MQG4	A0A8I3MQG4		364	tr|A0A8I3MQG4|A0A8I3MQG4_CANLF Thioredoxin related transmembrane protein 1 OS=Canis lupus familiaris OX=9615 GN=TMX1 PE=4 SV=1
23.7244243621826	23.6454849243164	23.3753070831299	22.7083892822266	21.1264095306396	21.7426891326904	22.8852996826172	21.5932292938232	22.6902351379395	22.6811237335205	21.8713989257813	23.0087432861328	2	2	2	2,2	2,2	2,2	168,05	0	8,3525	181130000	80	21	A0A8I3MQJ0;A0A8P0TRT6	A0A8I3MQJ0;A0A8P0TRT6	GEMIN5	366	tr|A0A8I3MQJ0|A0A8I3MQJ0_CANLF Gem nuclear organelle associated protein 5 OS=Canis lupus familiaris OX=9615 GN=GEMIN5 PE=4 SV=1;tr|A0A8P0TRT6|A0A8P0TRT6_CANLF Gem nuclear organelle associated protein 5 OS=Canis lupus familiaris OX=9615 GN=GEMIN5 PE=4 SV=1
25.1806354522705	25.5226192474365	24.5885219573975	22.2150459289551	21.0592708587646	21.6747608184814	22.2660713195801	21.3158130645752	22.2526893615723	22.1943626403809	22.3563766479492	21.7846069335938	6	6	6	39,2	39,2	39,2	21,65	0	18,972	373970000	11	10	A0A8I3MQJ7;B4YY02	A0A8I3MQJ7;B4YY02	AK1	367	tr|A0A8I3MQJ7|A0A8I3MQJ7_CANLF Adenylate kinase isoenzyme 1 OS=Canis lupus familiaris OX=9615 GN=AK1 PE=3 SV=1;tr|B4YY02|B4YY02_CANLF Adenylate kinase isoenzyme 1 OS=Canis lupus familiaris OX=9615 GN=AK1 PE=3 SV=1
23.632230758667	23.5512161254883	23.6618824005127	21.7523727416992	21.7539081573486	22.4047145843506	22.1017761230469	22.6336555480957	23.1491241455078	22.9456729888916	23.4854202270508	21.5477504730225	3	3	3	7,2	7,2	7,2	76,427	0	14,215	214270000	16	18	A0A8I3MQK0;A0A8I3MUG6;A0A8I3MW67	A0A8I3MQK0;A0A8I3MUG6;A0A8I3MW67	CNOT3	368	tr|A0A8I3MQK0|A0A8I3MQK0_CANLF CCR4-NOT transcription complex subunit 3 OS=Canis lupus familiaris OX=9615 GN=CNOT3 PE=3 SV=1;tr|A0A8I3MUG6|A0A8I3MUG6_CANLF CCR4-NOT transcription complex subunit 3 OS=Canis lupus familiaris OX=9615 GN=CNOT3 PE=3 SV=1;tr|A0A
24.2534961700439	24.3529262542725	24.0818843841553	20.6107292175293	23.1583862304688	22.0374526977539	22.6950702667236	22.0942687988281	24.0164833068848	23.7008113861084	23.8692893981934	21.5521907806396	4	4	4	16,1	16,1	16,1	57,799	0	12,628	497970000	30	31	A0A8I3MQM8;A0A8P0NG56;A0A8I3MTG1	A0A8I3MQM8;A0A8P0NG56;A0A8I3MTG1	PSAP	370	tr|A0A8I3MQM8|A0A8I3MQM8_CANLF Prosaposin OS=Canis lupus familiaris OX=9615 GN=PSAP PE=4 SV=1;tr|A0A8P0NG56|A0A8P0NG56_CANLF Prosaposin OS=Canis lupus familiaris OX=9615 GN=PSAP PE=4 SV=1;tr|A0A8I3MTG1|A0A8I3MTG1_CANLF Prosaposin OS=Canis lupus familiaris
21.7556552886963	22.1301422119141	24.1934757232666	22.0029811859131	23.0336380004883	21.5956211090088	25.2199268341064	25.0332183837891	24.2711334228516	23.8874397277832	23.8776435852051	24.9878044128418	2	2	2	8,3	8,3	8,3	56,572	0	33,016	631270000	16	33	A0A8P0P1N9;A0A8I3MQQ4;A0A8P0T3F2;A0A8I3RSS1;A0A8P0T4D9;A0A8I3RRA7	A0A8P0P1N9;A0A8I3MQQ4;A0A8P0T3F2;A0A8I3RSS1;A0A8P0T4D9;A0A8I3RRA7	SLC1A5	371	tr|A0A8P0P1N9|A0A8P0P1N9_CANLF Solute carrier family 1 member 5 OS=Canis lupus familiaris OX=9615 GN=SLC1A5 PE=4 SV=1;tr|A0A8I3MQQ4|A0A8I3MQQ4_CANLF Amino acid transporter OS=Canis lupus familiaris OX=9615 GN=SLC1A5 PE=3 SV=1;tr|A0A8P0T3F2|A0A8P0T3F2_CANLF
25.910816192627	26.1718063354492	26.1562271118164	27.2038726806641	27.3120727539063	27.1060943603516	27.1495742797852	27.5211067199707	27.1887683868408	27.1901817321777	27.1327114105225	27.314754486084	17	17	17	79,8	79,8	79,8	30,628	0	323,31	8490100000	16	249	A0A8I3MQR3;A0A8I3MPZ8;A0A8I3MHS5;A0A8P0NYJ3;A0A8P0TEJ4;A0A8I3MSE7	A0A8I3MQR3;A0A8I3MPZ8;A0A8I3MHS5;A0A8P0NYJ3;A0A8P0TEJ4;A0A8I3MSE7	CAPZB	373	tr|A0A8I3MQR3|A0A8I3MQR3_CANLF F-actin-capping protein subunit beta OS=Canis lupus familiaris OX=9615 GN=CAPZB PE=3 SV=1;tr|A0A8I3MPZ8|A0A8I3MPZ8_CANLF F-actin-capping protein subunit beta OS=Canis lupus familiaris OX=9615 GN=CAPZB PE=3 SV=1;tr|A0A8I3MHS5|
21.2791805267334	21.238977432251	21.0615119934082	23.0985736846924	23.3032665252686	23.2906684875488	22.2364234924316	22.0145034790039	22.7424430847168	22.8996772766113	22.8241539001465	21.2423343658447	3	3	3	10,3	10,3	10,3	44,611	0	5,8533	195660000	16	24	A0A8P0SR76;A0A8I3MQS3;A0A8I3MRI3	A0A8P0SR76;A0A8I3MQS3;A0A8I3MRI3		374	tr|A0A8P0SR76|A0A8P0SR76_CANLF Membrane bound O-acyltransferase domain containing 7 OS=Canis lupus familiaris OX=9615 GN=MBOAT7 PE=4 SV=1;tr|A0A8I3MQS3|A0A8I3MQS3_CANLF Membrane bound O-acyltransferase domain containing 7 OS=Canis lupus familiaris OX=9615
23.4935054779053	23.1994781494141	24.3713245391846	22.7488441467285	22.9020366668701	21.3965320587158	22.4247035980225	21.9281444549561	22.9423484802246	21.3436756134033	23.2327766418457	22.7032432556152	3	3	3	10	10	10	58,354	0	3,4732	173080000	22	7	A0A8I3RT87;A0A8I3MQV7;A0A8I3MQW7	A0A8I3RT87;A0A8I3MQV7;A0A8I3MQW7	OGFOD1	375	tr|A0A8I3RT87|A0A8I3RT87_CANLF 2-oxoglutarate and iron dependent oxygenase domain containing 1 OS=Canis lupus familiaris OX=9615 GN=OGFOD1 PE=4 SV=1;tr|A0A8I3MQV7|A0A8I3MQV7_CANLF Prolyl 3-hydroxylase OGFOD1 OS=Canis lupus familiaris OX=9615 GN=OGFOD1 PE=3
23.0365085601807	23.3738479614258	23.9550018310547	21.7424907684326	22.4789733886719	21.6455936431885	22.9961414337158	20.9161109924316	22.5483264923096	22.2506504058838	22.5139808654785	21.2375793457031	6	6	6	9,9	9,9	9,9	108,47	0	19,118	210490000	40	11	A0A8I3RRG8;A0A8I3N5Z3;A0A8I3MQX6;A0A8I3RRH6	A0A8I3RRG8;A0A8I3N5Z3;A0A8I3MQX6;A0A8I3RRH6	ZC3H18	377	tr|A0A8I3RRG8|A0A8I3RRG8_CANLF Zinc finger CCCH-type containing 18 OS=Canis lupus familiaris OX=9615 GN=ZC3H18 PE=4 SV=1;tr|A0A8I3N5Z3|A0A8I3N5Z3_CANLF Zinc finger CCCH-type containing 18 OS=Canis lupus familiaris OX=9615 GN=ZC3H18 PE=4 SV=1;tr|A0A8I3MQX6|
21.6840381622314	21.9720497131348	21.6023960113525	21.917631149292	21.6292362213135	21.382604598999	21.9877243041992	22.1020793914795	22.9884128570557	21.5363864898682	23.3190689086914	21.9510250091553	3	3	3	18,4	18,4	18,4	33,806	0	21,397	267750000	18	25	A0A8I3MQZ0;A0A8I3MT98;A0A8I3MRQ7	A0A8I3MQZ0;A0A8I3MT98	MRPL46	379	tr|A0A8I3MQZ0|A0A8I3MQZ0_CANLF 39S ribosomal protein L46, mitochondrial OS=Canis lupus familiaris OX=9615 GN=MRPL46 PE=3 SV=1;tr|A0A8I3MT98|A0A8I3MT98_CANLF Mitochondrial ribosomal protein L46 OS=Canis lupus familiaris OX=9615 GN=MRPL46 PE=3 SV=1
22.7179775238037	23.0254497528076	22.8642730712891	21.9862957000732	23.2563800811768	23.3649291992188	23.37477684021	22.2010707855225	21.2754783630371	23.4198265075684	23.3156185150146	22.2157497406006	2	2	2	6,9	6,9	6,9	38,263	0	4,1069	290450000	17	22	A0A8I3MR36;A0A8I3RTA6	A0A8I3MR36;A0A8I3RTA6	PIGK	380	tr|A0A8I3MR36|A0A8I3MR36_CANLF GPI-anchor transamidase OS=Canis lupus familiaris OX=9615 GN=PIGK PE=3 SV=1;tr|A0A8I3RTA6|A0A8I3RTA6_CANLF GPI-anchor transamidase OS=Canis lupus familiaris OX=9615 GN=PIGK PE=3 SV=1
27.2268333435059	27.3869781494141	27.4901428222656	27.1558589935303	27.1354541778564	27.182056427002	27.138973236084	27.0349617004395	27.3693618774414	27.2959651947021	27.3116397857666	27.1381931304932	33	33	33	78,6	78,6	78,6	60,253	0	323,31	21814000000	31	628	A0A8I3MR56;A0A8I3MK84;A0A8I3MJ68;A0A8I3MR65	A0A8I3MR56;A0A8I3MK84;A0A8I3MJ68;A0A8I3MR65	TCP1	382	tr|A0A8I3MR56|A0A8I3MR56_CANLF T-complex protein 1 subunit alpha OS=Canis lupus familiaris OX=9615 GN=TCP1 PE=3 SV=1;tr|A0A8I3MK84|A0A8I3MK84_CANLF T-complex protein 1 subunit alpha OS=Canis lupus familiaris OX=9615 GN=TCP1 PE=3 SV=1;tr|A0A8I3MJ68|A0A8I3MJ
29.3880462646484	29.6604251861572	29.6722774505615	29.0323886871338	29.1289825439453	29.1300144195557	29.1729564666748	28.9587554931641	29.4152240753174	29.3211994171143	29.3128299713135	29.0065937042236	55	39	39	62,5	43	43	84,759	0	323,31	55672000000	33	1178	A0A8I3MR78;A0A8I3PZH8;A0A8I3PC85	A0A8I3MR78;A0A8I3PZH8		383	tr|A0A8I3MR78|A0A8I3MR78_CANLF Heat shock protein 90 alpha family class A member 1 OS=Canis lupus familiaris OX=9615 GN=HSP90AA1 PE=3 SV=1;tr|A0A8I3PZH8|A0A8I3PZH8_CANLF Heat shock protein 90, alpha (cytosolic), class A member 1, tandem duplicate 2 OS=Cani
25.8853454589844	25.8678302764893	26.0867099761963	26.2532253265381	26.3203258514404	26.4631061553955	26.5746746063232	26.7274131774902	26.4414539337158	26.4471588134766	26.5055637359619	26.6130180358887	27	27	27	67,5	67,5	67,5	54,361	0	323,31	13944000000	28	499	A0A8P0TPZ4;A0A8I3MR85;A0A8I3MRC8;A0A8I3MJK4;A0A8P0PR51;A0A8I3MRA0;A0A8P0TH65;A0A8I3RSJ8;A0A8P0SFU2;A0A8I3MNR1;A0A8I3MIS1	A0A8P0TPZ4;A0A8I3MR85;A0A8I3MRC8;A0A8I3MJK4;A0A8P0PR51;A0A8I3MRA0	ERO1A	384	tr|A0A8P0TPZ4|A0A8P0TPZ4_CANLF Endoplasmic reticulum oxidoreductase 1 alpha OS=Canis lupus familiaris OX=9615 GN=ERO1A PE=4 SV=1;tr|A0A8I3MR85|A0A8I3MR85_CANLF Endoplasmic reticulum oxidoreductase 1 alpha OS=Canis lupus familiaris OX=9615 GN=ERO1A PE=3 SV=
26.5981826782227	26.4789714813232	26.3771629333496	25.7413425445557	25.907772064209	25.8174114227295	25.6964931488037	25.608455657959	25.7596416473389	25.836051940918	25.8504314422607	25.7826671600342	22	22	22	76,6	76,6	76,6	47,366	0	172,8	5844400000	25	205	A0A8I3MR89	A0A8I3MR89		385	tr|A0A8I3MR89|A0A8I3MR89_CANLF 26S proteasome regulatory subunit 6B OS=Canis lupus familiaris OX=9615 GN=PSMC4 PE=3 SV=1
21.8695297241211	21.180326461792	21.7272968292236	21.8109073638916	22.0109100341797	20.5766716003418	22.244176864624	20.9425048828125	22.3779964447021	20.439208984375	21.8025074005127	21.0144023895264	4	4	4	18	18	18	41,829	0	12,13	596680000	21	6	A0A8I3MR90;A0A8I3MP31;A0A8I3MQL2;A0A8I3MP40;A0A8I3MLX9;A0A8I3MR60	A0A8I3MR90;A0A8I3MP31;A0A8I3MQL2;A0A8I3MP40;A0A8I3MLX9;A0A8I3MR60	LPGAT1	386	tr|A0A8I3MR90|A0A8I3MR90_CANLF Lysophosphatidylglycerol acyltransferase 1 OS=Canis lupus familiaris OX=9615 GN=LPGAT1 PE=3 SV=1;tr|A0A8I3MP31|A0A8I3MP31_CANLF Lysophosphatidylglycerol acyltransferase 1 OS=Canis lupus familiaris OX=9615 GN=LPGAT1 PE=3 SV=1;
25.4023666381836	25.4184761047363	25.3977394104004	26.6762676239014	26.5653190612793	26.6551265716553	26.9136486053467	26.7101707458496	26.4523525238037	26.6469135284424	26.6699314117432	26.6336727142334	9	9	9	76,7	76,7	76,7	10,142	0	159,51	6921700000	6	182	A0A8I3MRB3;A0A8I3S990;A0A8P0NSL4;A0A8I3PYW0;A0A8I3RTA5	A0A8I3MRB3;A0A8I3S990	LOC119866325	387	tr|A0A8I3MRB3|A0A8I3MRB3_CANLF Cytochrome c oxidase subunit OS=Canis lupus familiaris OX=9615 GN=LOC612644 PE=3 SV=1;tr|A0A8I3S990|A0A8I3S990_CANLF Cytochrome c oxidase subunit OS=Canis lupus familiaris OX=9615 GN=LOC119866325 PE=3 SV=1
27.9101638793945	28.1121234893799	28.1290798187256	27.4501819610596	27.3477325439453	27.4330863952637	26.8998889923096	26.9338207244873	27.8464317321777	27.9119358062744	27.8536472320557	26.8469696044922	22	22	22	82,4	82,4	82,4	35,731	0	323,31	27718000000	15	563	A0A8I3MRC0;A0A8I3RSQ9;A0A8P0TTA0	A0A8I3MRC0		388	tr|A0A8I3MRC0|A0A8I3MRC0_CANLF Prostaglandin reductase 1 OS=Canis lupus familiaris OX=9615 GN=PTGR1 PE=3 SV=1
24.9032039642334	24.6918430328369	24.2775325775146	25.3774280548096	25.4936275482178	25.1195335388184	25.2022094726563	25.4383487701416	24.4283504486084	24.8211402893066	21.6856956481934	21.0992412567139	4	4	4	35,4	35,4	35,4	10,875	0	30,704	1188200000	7	29	A0A8I3MRD6	A0A8I3MRD6		389	tr|A0A8I3MRD6|A0A8I3MRD6_CANLF NADH dehydrogenase [ubiquinone] 1 alpha subcomplex subunit 2 OS=Canis lupus familiaris OX=9615 GN=NDUFA2 PE=3 SV=1
22.7673835754395	21.6105327606201	22.8722648620605	22.5096702575684	21.4326267242432	21.8791694641113	26.5990352630615	26.6639728546143	20.6371250152588	21.7961273193359	21.4902076721191	26.6389274597168	3	3	3	35	35	35	11,776	0	28,617	942300000	6	26	A0A8I3MRE6	A0A8I3MRE6		390	tr|A0A8I3MRE6|A0A8I3MRE6_CANLF Protein S100 OS=Canis lupus familiaris OX=9615 GN=S100A16 PE=3 SV=1
22.8115615844727	21.905216217041	21.1173439025879	22.408016204834	22.1837787628174	22.3158493041992	22.5650253295898	21.1354637145996	21.2360649108887	21.7258110046387	22.031436920166	21.5819263458252	3	3	3	6,2	6,2	6,2	71,23	0	8,7009	127660000	38	21	A0A8I3MRN5;A0A8I3MWH6	A0A8I3MRN5;A0A8I3MWH6	EXD2	392	tr|A0A8I3MRN5|A0A8I3MRN5_CANLF Exonuclease 3-5 domain containing 2 OS=Canis lupus familiaris OX=9615 GN=EXD2 PE=4 SV=1;tr|A0A8I3MWH6|A0A8I3MWH6_CANLF Exonuclease 3-5 domain containing 2 OS=Canis lupus familiaris OX=9615 GN=EXD2 PE=4 SV=1
25.7434253692627	25.3568935394287	26.018310546875	25.2777099609375	25.5029411315918	25.7987480163574	25.7538394927979	25.7713012695313	25.7560558319092	25.7296447753906	25.5120754241943	25.7577095031738	9	9	9	15	15	15	86,331	0	23,295	2097300000	29	62	A0A8I3MRT4;A0A8I3MRS0;A0A8I3N0P3	A0A8I3MRT4;A0A8I3MRS0;A0A8I3N0P3	BCLAF1	395	tr|A0A8I3MRT4|A0A8I3MRT4_CANLF BCL2 associated transcription factor 1 OS=Canis lupus familiaris OX=9615 GN=BCLAF1 PE=3 SV=1;tr|A0A8I3MRS0|A0A8I3MRS0_CANLF BCL2 associated transcription factor 1 OS=Canis lupus familiaris OX=9615 GN=BCLAF1 PE=3 SV=1;tr|A0A8I
22.8890743255615	23.4660034179688	23.9050884246826	22.7127819061279	21.8676605224609	22.9707260131836	22.7458515167236	21.0541858673096	22.065559387207	21.6239490509033	22.450439453125	21.6049365997314	4	4	4	20,4	20,4	20,4	35,656	0	10,552	140360000	13	10	A0A8P0TQ17;A0A8I3MSI3;A0A8P0NDM1;A0A8I3MRS1	A0A8P0TQ17;A0A8I3MSI3;A0A8P0NDM1;A0A8I3MRS1	NGDN	396	tr|A0A8P0TQ17|A0A8P0TQ17_CANLF Neuroguidin OS=Canis lupus familiaris OX=9615 GN=NGDN PE=4 SV=1;tr|A0A8I3MSI3|A0A8I3MSI3_CANLF Neuroguidin OS=Canis lupus familiaris OX=9615 GN=NGDN PE=4 SV=1;tr|A0A8P0NDM1|A0A8P0NDM1_CANLF Neuroguidin OS=Canis lupus familiar
23.1232414245605	23.074275970459	23.1092319488525	21.7209930419922	21.422981262207	22.815034866333	21.9048309326172	23.1528968811035	22.4020385742188	22.790901184082	21.904109954834	22.4911422729492	3	3	3	6,2	6,2	6,2	85,572	0	5,5857	93449000	44	10	A0A8P0NTJ7;A0A8I3MRU1;A0A8I3MVH1;A0A8I3RT00	A0A8P0NTJ7;A0A8I3MRU1;A0A8I3MVH1;A0A8I3RT00	CUL5	397	tr|A0A8P0NTJ7|A0A8P0NTJ7_CANLF Cullin 5 OS=Canis lupus familiaris OX=9615 GN=CUL5 PE=4 SV=1;tr|A0A8I3MRU1|A0A8I3MRU1_CANLF Cullin 5 OS=Canis lupus familiaris OX=9615 GN=CUL5 PE=3 SV=1;tr|A0A8I3MVH1|A0A8I3MVH1_CANLF Cullin 5 OS=Canis lupus familiaris OX=961
26.1851806640625	26.1284122467041	25.9767284393311	24.8789539337158	24.8611698150635	24.8590850830078	25.0422649383545	25.3974132537842	25.1396560668945	25.0689487457275	25.2170810699463	25.1526718139648	17	17	1	42,1	42,1	4,3	64,615	0	152,63	3180900000	31	118	A0A8I3MRU4	A0A8I3MRU4		398	tr|A0A8I3MRU4|A0A8I3MRU4_CANLF SUMO-activating enzyme subunit 2 OS=Canis lupus familiaris OX=9615 GN=UBA2 PE=3 SV=1
27.0625	26.9395484924316	26.886812210083	27.5012722015381	27.4662208557129	27.4703388214111	27.7661666870117	28.0419731140137	27.235897064209	27.3984394073486	27.2588062286377	27.9362392425537	6	6	6	36,1	36,1	36,1	18,328	0	26,726	7765800000	9	92	A0A8I3MRV5;A0A8I3MW16;A0A8I3MX58	A0A8I3MRV5;A0A8I3MW16;A0A8I3MX58	COX4I1	399	tr|A0A8I3MRV5|A0A8I3MRV5_CANLF Cytochrome c oxidase subunit 4 OS=Canis lupus familiaris OX=9615 GN=COX4I1 PE=3 SV=1;tr|A0A8I3MW16|A0A8I3MW16_CANLF Cytochrome c oxidase subunit 4 OS=Canis lupus familiaris OX=9615 GN=COX4I1 PE=3 SV=1;tr|A0A8I3MX58|A0A8I3MX58
24.5959949493408	24.7189483642578	24.4097633361816	23.921070098877	24.0663642883301	24.1357879638672	24.3183097839355	24.1823787689209	23.8425884246826	24.1692848205566	24.0935363769531	24.3280029296875	14	14	14	21,9	21,9	21,9	116,66	0	64,647	1343100000	55	78	A0A8I3MRV7;A0A8P0N868	A0A8I3MRV7;A0A8P0N868	PITRM1	400	tr|A0A8I3MRV7|A0A8I3MRV7_CANLF Presequence protease, mitochondrial OS=Canis lupus familiaris OX=9615 GN=PITRM1 PE=4 SV=1;tr|A0A8P0N868|A0A8P0N868_CANLF Pitrilysin metallopeptidase 1 OS=Canis lupus familiaris OX=9615 GN=PITRM1 PE=4 SV=1
24.0994091033936	24.0474338531494	24.3021507263184	24.3253288269043	24.3027782440186	24.0261421203613	23.8935623168945	24.2199268341064	24.4337711334229	24.3320388793945	24.4930171966553	24.3637924194336	12	12	12	9,7	9,7	9,7	249,02	0	33,356	1124200000	82	71	A0A8I3MRX2;A0A8I3RUA0	A0A8I3MRX2;A0A8I3RUA0	SEC16A	402	tr|A0A8I3MRX2|A0A8I3MRX2_CANLF Protein transport protein sec16 OS=Canis lupus familiaris OX=9615 GN=SEC16A PE=3 SV=1;tr|A0A8I3RUA0|A0A8I3RUA0_CANLF Protein transport protein sec16 OS=Canis lupus familiaris OX=9615 GN=SEC16A PE=3 SV=1
23.3771629333496	24.559642791748	25.1455764770508	25.503002166748	25.1542186737061	25.3282070159912	25.7477836608887	25.723876953125	25.8548603057861	26.084623336792	25.9512710571289	25.3305683135986	10	10	9	59,7	59,7	53,9	21,258	0	109,39	2594200000	9	117	P60952;A0A8I3MRX7;A0A8I3MX28;A0A8I3P5T9;A0A8I3P5H7	P60952;A0A8I3MRX7;A0A8I3MX28;A0A8I3P5T9		403	sp|P60952|CDC42_CANLF Cell division control protein 42 homolog OS=Canis lupus familiaris OX=9615 GN=CDC42 PE=2 SV=2;tr|A0A8I3MRX7|A0A8I3MRX7_CANLF Cell division control protein 42 homolog OS=Canis lupus familiaris OX=9615 PE=3 SV=1;tr|A0A8I3MX28|A0A8I3MX28
21.886173248291	22.3235301971436	21.6280708312988	21.9984912872314	22.034330368042	21.8129539489746	21.9738502502441	21.7513446807861	21.97239112854	21.965784072876	22.3368797302246	21.4073600769043	2	2	2	16,8	16,8	16,8	20,274	0	28,691	103780000	7	7	A0A8I3MRZ7;A0A8I3RQG8;A0A8P0NEB1	A0A8I3MRZ7;A0A8I3RQG8;A0A8P0NEB1	HDDC3	404	tr|A0A8I3MRZ7|A0A8I3MRZ7_CANLF HD domain containing 3 OS=Canis lupus familiaris OX=9615 GN=HDDC3 PE=4 SV=1;tr|A0A8I3RQG8|A0A8I3RQG8_CANLF HD domain containing 3 OS=Canis lupus familiaris OX=9615 GN=HDDC3 PE=4 SV=1;tr|A0A8P0NEB1|A0A8P0NEB1_CANLF HD domain c
23.7728366851807	24.0496788024902	24.3108425140381	23.8231830596924	23.7681999206543	23.7330379486084	22.0287094116211	21.3852729797363	23.5019092559814	23.1982498168945	24.0881271362305	21.4766826629639	5	5	5	33,1	33,1	33,1	31,429	0	25,178	360130000	14	43	A0A8I3RSP9;A0A8I3MS03	A0A8I3RSP9;A0A8I3MS03	POLR2C	405	tr|A0A8I3RSP9|A0A8I3RSP9_CANLF RNA polymerase II subunit C OS=Canis lupus familiaris OX=9615 GN=POLR2C PE=3 SV=1;tr|A0A8I3MS03|A0A8I3MS03_CANLF RNA polymerase II subunit C OS=Canis lupus familiaris OX=9615 GN=POLR2C PE=3 SV=1
24.4655685424805	23.2965602874756	23.2245998382568	23.4630126953125	23.4460697174072	23.3892936706543	22.793306350708	22.8161659240723	23.0999546051025	23.1241569519043	23.0595817565918	21.7000141143799	5	5	5	12,8	12,8	12,8	52,33	0	6,9913	352540000	24	20	A0A8I3MS09;A0A8I3N2P7	A0A8I3MS09;A0A8I3N2P7	DCTN4	406	tr|A0A8I3MS09|A0A8I3MS09_CANLF Dynactin subunit 4 OS=Canis lupus familiaris OX=9615 GN=DCTN4 PE=4 SV=1;tr|A0A8I3N2P7|A0A8I3N2P7_CANLF Dynactin subunit 4 OS=Canis lupus familiaris OX=9615 GN=DCTN4 PE=4 SV=1
22.6800537109375	21.8805332183838	22.3488941192627	23.2280406951904	23.2570991516113	23.1605567932129	23.5942306518555	23.6152648925781	23.408727645874	23.5610408782959	23.3646621704102	24.0458526611328	15	15	15	13	13	13	199,62	0	47,556	1124800000	90	92	A0A8P0P3L7;A0A8I3MS32;A0A8P0N422;A0A8I3MW05;A0A8P0T5V4;A0A8I3NAM8;A0A8P0SSR9;A0A8I3MU64;A0A8P0PDW6;A0A8I3RTY3	A0A8P0P3L7;A0A8I3MS32;A0A8P0N422;A0A8I3MW05;A0A8P0T5V4;A0A8I3NAM8;A0A8P0SSR9;A0A8I3MU64;A0A8P0PDW6;A0A8I3RTY3	AFDN	407	tr|A0A8P0P3L7|A0A8P0P3L7_CANLF Afadin, adherens junction formation factor OS=Canis lupus familiaris OX=9615 GN=AFDN PE=4 SV=1;tr|A0A8I3MS32|A0A8I3MS32_CANLF Afadin OS=Canis lupus familiaris OX=9615 GN=AFDN PE=4 SV=1;tr|A0A8P0N422|A0A8P0N422_CANLF Afadin, a
29.2919769287109	29.1592559814453	29.2522792816162	29.5235958099365	29.5547008514404	29.5701313018799	29.6797103881836	29.6762180328369	29.3815021514893	29.311206817627	29.3705673217773	29.6958599090576	19	19	19	60,7	60,7	60,7	35,449	0	323,31	111880000000	21	1207	A0A8I3MS45;A0A8I3S3J3;A0A8P0T0V8;A0A8I3PHB7;A0A8P0PPR7;A0A8I3S5A9	A0A8I3MS45;A0A8I3S3J3;A0A8P0T0V8;A0A8I3PHB7		408	tr|A0A8I3MS45|A0A8I3MS45_CANLF Malate dehydrogenase OS=Canis lupus familiaris OX=9615 GN=MDH2 PE=3 SV=1;tr|A0A8I3S3J3|A0A8I3S3J3_CANLF Malate dehydrogenase OS=Canis lupus familiaris OX=9615 PE=3 SV=1;tr|A0A8P0T0V8|A0A8P0T0V8_CANLF Uncharacterized protein O
22.5134601593018	22.105640411377	22.1928749084473	23.9939498901367	23.730863571167	24.4359340667725	22.2216167449951	21.5746841430664	24.0765933990479	23.873706817627	24.3123664855957	22.3809986114502	7	6	6	41,3	38,3	38,3	38,809	0	131,64	466020000	19	46	A0A8I3MS60	A0A8I3MS60		410	tr|A0A8I3MS60|A0A8I3MS60_CANLF Fructose-bisphosphatase OS=Canis lupus familiaris OX=9615 GN=FBP2 PE=3 SV=1
25.9427738189697	25.3057041168213	25.8653297424316	25.4067192077637	25.4511737823486	25.3889980316162	25.6782302856445	25.7674674987793	25.9960842132568	26.0516510009766	25.7242412567139	25.5415000915527	9	7	7	31,6	28,9	28,9	29,116	0	74,627	3806100000	9	151	A0A8I3MS70;A0A8I3MUS3	A0A8I3MS70;A0A8I3MUS3	ANP32	411	tr|A0A8I3MS70|A0A8I3MS70_CANLF Acidic nuclear phosphoprotein 32 family member B OS=Canis lupus familiaris OX=9615 GN=ANP32B PE=3 SV=1;tr|A0A8I3MUS3|A0A8I3MUS3_CANLF Acidic nuclear phosphoprotein 32 family member B OS=Canis lupus familiaris OX=9615 GN=ANP32
26.659215927124	26.7466316223145	26.8979301452637	27.5940589904785	27.4969367980957	27.6391353607178	27.5474548339844	27.3891143798828	27.2083435058594	27.2802085876465	27.308952331543	27.532299041748	46	46	1	58,3	58,3	1,7	107,32	0	323,31	26412000000	56	907	A0A8I3MS75;A0A8I3RSG3;A0A8P0NEE5;A0A8I3NN24;A0A8P0P4I4;A0A8I3NNV3;A0A8I3RRI0;A0A8I3RSZ6;A0A8I3MMD7	A0A8I3MS75;A0A8I3RSG3	ACTN4	412	tr|A0A8I3MS75|A0A8I3MS75_CANLF Actinin alpha 4 OS=Canis lupus familiaris OX=9615 GN=ACTN4 PE=3 SV=1;tr|A0A8I3RSG3|A0A8I3RSG3_CANLF Actinin alpha 4 OS=Canis lupus familiaris OX=9615 GN=ACTN4 PE=3 SV=1
25.8146266937256	25.9156341552734	26.2263736724854	25.3292350769043	25.0060749053955	25.2098140716553	25.4904174804688	25.3526229858398	25.3873558044434	25.4991436004639	25.209888458252	25.547779083252	9	9	9	25,7	25,7	25,7	48,197	0	106,05	3592000000	11	129	A0A8I3MSA0;A0A8I3MWN2;A0A8I3N1E8;A0A8I3MTR8;A0A8I3N4D2	A0A8I3MSA0;A0A8I3MWN2		414	tr|A0A8I3MSA0|A0A8I3MSA0_CANLF KH RNA binding domain containing, signal transduction associated 1 OS=Canis lupus familiaris OX=9615 GN=KHDRBS1 PE=3 SV=1;tr|A0A8I3MWN2|A0A8I3MWN2_CANLF KH RNA binding domain containing, signal transduction associated 1 OS=Ca
24.7729377746582	24.5724792480469	24.4111881256104	24.9699172973633	25.1252212524414	25.1647281646729	24.5511569976807	24.3930320739746	25.7748985290527	26.0200290679932	25.79736328125	24.7065143585205	24	24	18	36,7	36,7	27,8	93,453	0	137,59	3026400000	53	167	A0A8I3RRB6;A0A8P0TDS1;A0A8I3MSB9;A0A8I3N518;A0A8I3MLJ9	A0A8I3RRB6;A0A8P0TDS1;A0A8I3MSB9;A0A8I3N518;A0A8I3MLJ9	PYGL	415	tr|A0A8I3RRB6|A0A8I3RRB6_CANLF Alpha-1,4 glucan phosphorylase OS=Canis lupus familiaris OX=9615 GN=PYGL PE=3 SV=1;tr|A0A8P0TDS1|A0A8P0TDS1_CANLF Glycogen phosphorylase L OS=Canis lupus familiaris OX=9615 GN=PYGL PE=4 SV=1;tr|A0A8I3MSB9|A0A8I3MSB9_CANLF Alp
20.9182090759277	21.6709403991699	22.0928592681885	22.2584095001221	21.1571044921875	22.0753746032715	22.734546661377	23.415319442749	21.6723747253418	21.9868659973145	22.5036087036133	22.6238403320313	5	5	5	4	4	4	249,48	0	24,458	203870000	112	19	A0A8P0P187;A0A8I3MT42;A0A8P0PDS8;A0A8I3N5Z1;A0A8P0T5B9;A0A8I3RUT6;A0A8P0NN41;A0A8I3MSC3	A0A8P0P187;A0A8I3MT42;A0A8P0PDS8;A0A8I3N5Z1;A0A8P0T5B9;A0A8I3RUT6;A0A8P0NN41;A0A8I3MSC3	AHCTF1	416	tr|A0A8P0P187|A0A8P0P187_CANLF AT-hook containing transcription factor 1 OS=Canis lupus familiaris OX=9615 GN=AHCTF1 PE=4 SV=1;tr|A0A8I3MT42|A0A8I3MT42_CANLF Protein ELYS OS=Canis lupus familiaris OX=9615 GN=AHCTF1 PE=4 SV=1;tr|A0A8P0PDS8|A0A8P0PDS8_CANLF
23.8513851165771	23.6549091339111	23.4298191070557	20.927864074707	20.4348430633545	21.917293548584	21.6338920593262	21.5940761566162	21.237907409668	21.448205947876	21.7561359405518	20.6958751678467	2	2	2	4,2	4,2	4,2	70,519	0	4,2413	145420000	25	4	A0A8I3MSC6;A0A8I3MT60;A0A8I3MU93;A0A8I3N850	A0A8I3MSC6;A0A8I3MT60;A0A8I3MU93;A0A8I3N850	HEATR3	417	tr|A0A8I3MSC6|A0A8I3MSC6_CANLF HEAT repeat containing 3 OS=Canis lupus familiaris OX=9615 GN=HEATR3 PE=4 SV=1;tr|A0A8I3MT60|A0A8I3MT60_CANLF HEAT repeat containing 3 OS=Canis lupus familiaris OX=9615 GN=HEATR3 PE=4 SV=1;tr|A0A8I3MU93|A0A8I3MU93_CANLF HEAT
24.485237121582	24.162540435791	24.1455383300781	25.3904762268066	25.3466167449951	25.3493881225586	24.9973125457764	24.9612865447998	25.5057315826416	25.5934314727783	25.1270351409912	24.8670291900635	13	13	13	34,8	34,8	34,8	68,473	0	99,453	2127000000	35	86	A0A8I3MSC7	A0A8I3MSC7		418	tr|A0A8I3MSC7|A0A8I3MSC7_CANLF Phosphoglucomutase 2 OS=Canis lupus familiaris OX=9615 GN=PGM2 PE=3 SV=1
21.3105735778809	22.6792182922363	22.215124130249	22.1740455627441	22.0350532531738	21.020601272583	20.7271480560303	21.4880275726318	23.5917205810547	22.8153457641602	23.3175525665283	22.488094329834	10	8	8	42,9	36,5	36,5	30,196	0	77,558	378850000	18	15	P02648;A0A8I3MSG4	P02648;A0A8I3MSG4	APOA1	419	sp|P02648|APOA1_CANLF Apolipoprotein A-I OS=Canis lupus familiaris OX=9615 GN=APOA1 PE=1 SV=2;tr|A0A8I3MSG4|A0A8I3MSG4_CANLF Apolipoprotein A-I OS=Canis lupus familiaris OX=9615 GN=APOA1 PE=3 SV=1
21.442268371582	20.2961006164551	21.9258766174316	21.295015335083	20.9181575775146	22.3780574798584	20.7910442352295	22.0529403686523	21.2054767608643	21.7941417694092	23.1914577484131	20.8575420379639	4	4	4	42,9	42,9	42,9	20,802	0	25,892	248830000	10	20	A0A8I3MSH5;A0A8P0PMV7	A0A8I3MSH5;A0A8P0PMV7	GNPNAT1	420	tr|A0A8I3MSH5|A0A8I3MSH5_CANLF Glucosamine 6-phosphate N-acetyltransferase OS=Canis lupus familiaris OX=9615 GN=GNPNAT1 PE=3 SV=1;tr|A0A8P0PMV7|A0A8P0PMV7_CANLF Glucosamine-phosphate N-acetyltransferase 1 OS=Canis lupus familiaris OX=9615 GN=GNPNAT1 PE=4 S
22.8139972686768	21.9467353820801	22.928409576416	23.082275390625	23.4235496520996	23.1743240356445	23.9683361053467	23.658073425293	23.4392356872559	23.6163864135742	22.9987602233887	23.5826778411865	16	16	16	13,8	13,8	13,8	205,15	0	23,548	1155400000	87	68	A0A8I3MSI1;A0A8I3NCH8;A0A8P0PKY7	A0A8I3MSI1;A0A8I3NCH8;A0A8P0PKY7	PLXNB2	421	tr|A0A8I3MSI1|A0A8I3MSI1_CANLF Plexin B2 OS=Canis lupus familiaris OX=9615 GN=PLXNB2 PE=3 SV=1;tr|A0A8I3NCH8|A0A8I3NCH8_CANLF Plexin B2 OS=Canis lupus familiaris OX=9615 GN=PLXNB2 PE=3 SV=1;tr|A0A8P0PKY7|A0A8P0PKY7_CANLF Plexin B2 OS=Canis lupus familiaris
26.1083106994629	26.1364326477051	25.8935623168945	24.562032699585	24.4089221954346	24.3497581481934	22.6517810821533	21.844295501709	24.5720729827881	24.6199722290039	24.5094814300537	22.4153461456299	22	22	22	59,2	59,2	59,2	60,204	0	323,31	3066300000	30	146	A0A8I3RTL0;A0A8I3MSM0;A0A8I3MN63	A0A8I3RTL0;A0A8I3MSM0;A0A8I3MN63	UGDH	422	tr|A0A8I3RTL0|A0A8I3RTL0_CANLF UDP-glucose 6-dehydrogenase OS=Canis lupus familiaris OX=9615 GN=UGDH PE=3 SV=1;tr|A0A8I3MSM0|A0A8I3MSM0_CANLF UDP-glucose 6-dehydrogenase OS=Canis lupus familiaris OX=9615 GN=UGDH PE=3 SV=1;tr|A0A8I3MN63|A0A8I3MN63_CANLF UDP
23.1470756530762	23.2651348114014	23.0435009002686	23.1979503631592	23.5185737609863	23.5327892303467	21.9290733337402	21.5643444061279	22.7075881958008	23.210994720459	22.9418468475342	22.2774238586426	8	8	8	12,7	12,7	12,7	120,53	0	30,052	274940000	50	23	A0A8I3RS47;A0A8I3MSR1	A0A8I3RS47;A0A8I3MSR1	SUPT5H	424	tr|A0A8I3RS47|A0A8I3RS47_CANLF Transcription elongation factor SPT5 OS=Canis lupus familiaris OX=9615 GN=SUPT5H PE=3 SV=1;tr|A0A8I3MSR1|A0A8I3MSR1_CANLF Transcription elongation factor SPT5 OS=Canis lupus familiaris OX=9615 GN=SUPT5H PE=3 SV=1
25.2883110046387	25.3716239929199	25.9041004180908	24.6188526153564	24.5639533996582	24.5533275604248	22.8529663085938	23.6684989929199	24.8706531524658	24.7489356994629	24.6492729187012	22.996452331543	2	2	2	31,2	31,2	31,2	13,989	0	82,027	1084600000	9	67	A0A8I3MSR7	A0A8I3MSR7		425	tr|A0A8I3MSR7|A0A8I3MSR7_CANLF 14 kDa phosphohistidine phosphatase OS=Canis lupus familiaris OX=9615 GN=PHPT1 PE=3 SV=1
27.789363861084	28.1385345458984	28.5388240814209	27.696704864502	27.8757247924805	28.099588394165	28.3324909210205	28.1227264404297	28.304780960083	28.3354320526123	28.1920642852783	28.2575931549072	9	9	9	39,8	39,8	39,8	24,289	0	191,4	16611000000	9	178	A0A8I3MST1;A0A8I3MMQ3	A0A8I3MST1;A0A8I3MMQ3	RPL13	426	tr|A0A8I3MST1|A0A8I3MST1_CANLF 60S ribosomal protein L13 OS=Canis lupus familiaris OX=9615 GN=RPL13 PE=3 SV=1;tr|A0A8I3MMQ3|A0A8I3MMQ3_CANLF 60S ribosomal protein L13 OS=Canis lupus familiaris OX=9615 GN=RPL13 PE=3 SV=1
21.8388023376465	21.3596572875977	21.4589900970459	24.5137634277344	24.6702289581299	24.75852394104	21.9952697753906	21.4749889373779	24.75026512146	24.4441738128662	24.6408042907715	22.4616146087646	10	10	10	63,2	63,2	63,2	31,892	0	119,88	3008000000	16	149	A0A8I3MSU3;A0A8I3MU73;A0A8P0NLZ1;A0A8I3MTH9;A0A8P0TQS7;A0A8I3PN41;A0A8I3MNF6	A0A8I3MSU3;A0A8I3MU73;A0A8P0NLZ1;A0A8I3MTH9;A0A8P0TQS7;A0A8I3PN41;A0A8I3MNF6	CRYZ	427	tr|A0A8I3MSU3|A0A8I3MSU3_CANLF Crystallin zeta OS=Canis lupus familiaris OX=9615 GN=CRYZ PE=3 SV=1;tr|A0A8I3MU73|A0A8I3MU73_CANLF Crystallin zeta OS=Canis lupus familiaris OX=9615 GN=CRYZ PE=3 SV=1;tr|A0A8P0NLZ1|A0A8P0NLZ1_CANLF Crystallin zeta OS=Canis lu
27.6682415008545	27.8461933135986	28.0139827728271	27.4342021942139	27.2995510101318	27.3030395507813	27.4071407318115	27.56565284729	27.6887912750244	27.7200584411621	27.5052165985107	27.4319725036621	13	13	13	67,2	67,2	67,2	21,863	0	323,31	15454000000	9	405	A0A8I3MSX4;A0A8I3N5V6	A0A8I3MSX4		429	tr|A0A8I3MSX4|A0A8I3MSX4_CANLF 60S ribosomal protein L9 OS=Canis lupus familiaris OX=9615 GN=RPL9 PE=3 SV=1
27.7418823242188	27.9329204559326	28.0127048492432	25.4122867584229	25.5435676574707	25.5528869628906	24.9212970733643	25.0180549621582	26.0292434692383	25.5657844543457	25.8565464019775	25.1191387176514	15	13	13	70,1	67,3	67,3	42,081	0	323,31	4173300000	14	121	A0A8I3RT11;A0A8I3MZS7;A0A8I3MSY1;A0A8I3N3B5;A0A8I3N2W1;A0A8I3MXI7	A0A8I3RT11;A0A8I3MZS7;A0A8I3MSY1;A0A8I3N3B5;A0A8I3N2W1;A0A8I3MXI7	NAP1L1	430	tr|A0A8I3RT11|A0A8I3RT11_CANLF Nucleosome assembly protein 1 like 1 OS=Canis lupus familiaris OX=9615 GN=NAP1L1 PE=3 SV=1;tr|A0A8I3MZS7|A0A8I3MZS7_CANLF Nucleosome assembly protein 1 like 1 OS=Canis lupus familiaris OX=9615 GN=NAP1L1 PE=3 SV=1;tr|A0A8I3MSY
24.7307071685791	24.597188949585	24.2860908508301	25.1167602539063	25.2477149963379	25.3301239013672	25.198917388916	24.9477081298828	25.2095165252686	25.3696956634521	25.0824127197266	25.0408039093018	11	11	11	38,2	38,2	38,2	47,893	0	225,77	1919500000	20	125	A0A8I3MT01;A0A8I3RTD5;A0A8P0SXA8;A0A8P0S8Q8;A0A8I3RTG7;A0A8I3N0H1;A0A8I3N0G6;A0A8I3MST6;A0A8I3MSR5	A0A8I3MT01;A0A8I3RTD5;A0A8P0SXA8;A0A8P0S8Q8;A0A8I3RTG7;A0A8I3N0H1;A0A8I3N0G6;A0A8I3MST6	DBNL	433	tr|A0A8I3MT01|A0A8I3MT01_CANLF Drebrin like OS=Canis lupus familiaris OX=9615 GN=DBNL PE=3 SV=1;tr|A0A8I3RTD5|A0A8I3RTD5_CANLF Drebrin like OS=Canis lupus familiaris OX=9615 GN=DBNL PE=3 SV=1;tr|A0A8P0SXA8|A0A8P0SXA8_CANLF AE binding protein 1 OS=Canis lup
28.2894287109375	28.2010688781738	27.8415813446045	27.2689228057861	27.1015930175781	27.1807289123535	25.0949459075928	26.1239604949951	26.9229774475098	26.9431304931641	27.0432262420654	25.5479850769043	14	11	11	63,6	53,8	53,8	28,302	0	323,31	8937900000	16	262	A0A8I3MT06	A0A8I3MT06		434	tr|A0A8I3MT06|A0A8I3MT06_CANLF Tyrosine 3-monooxygenase/tryptophan 5-monooxygenase activation protein gamma OS=Canis lupus familiaris OX=9615 GN=YWHAG PE=3 SV=1
22.8162059783936	23.0405445098877	22.1633396148682	22.663143157959	22.7594680786133	22.4854202270508	22.3422088623047	22.7900466918945	23.3022899627686	23.3638591766357	23.6615562438965	22.6762027740479	4	4	4	10,6	10,6	10,6	60,709	0	6,62	322000000	36	22	A0A8I3MT18;A0A8I3N0I7	A0A8I3MT18;A0A8I3N0I7	RABGGT	435	tr|A0A8I3MT18|A0A8I3MT18_CANLF Geranylgeranyl transferase type-2 subunit alpha OS=Canis lupus familiaris OX=9615 GN=RABGGTA PE=3 SV=1;tr|A0A8I3N0I7|A0A8I3N0I7_CANLF Geranylgeranyl transferase type-2 subunit alpha OS=Canis lupus familiaris OX=9615 GN=RABGGT
25.5590000152588	25.395845413208	25.6608486175537	25.5354919433594	26.1791534423828	25.9127140045166	26.5259819030762	26.45166015625	24.913969039917	25.0575504302979	25.1179103851318	26.2284297943115	7	6	6	39,9	39,9	39,9	27,689	0	83,592	3055500000	15	152	A0A8I3MT19;A0A8P0SMW7;A0A8I3MVB2	A0A8I3MT19;A0A8P0SMW7;A0A8I3MVB2	VAPA	436	tr|A0A8I3MT19|A0A8I3MT19_CANLF VAMP associated protein A OS=Canis lupus familiaris OX=9615 GN=VAPA PE=4 SV=1;tr|A0A8P0SMW7|A0A8P0SMW7_CANLF VAMP associated protein A OS=Canis lupus familiaris OX=9615 GN=VAPA PE=4 SV=1;tr|A0A8I3MVB2|A0A8I3MVB2_CANLF VAMP as
24.4172534942627	24.1213150024414	24.8672637939453	21.5437812805176	24.4969215393066	24.6051254272461	23.9611988067627	22.3942947387695	24.3842296600342	23.9956760406494	24.2220668792725	23.7785625457764	6	6	2	49	49	17,2	17,447	0	19,762	473570000	7	26	A0A8I3MT35	A0A8I3MT35		437	tr|A0A8I3MT35|A0A8I3MT35_CANLF E2 ubiquitin-conjugating enzyme OS=Canis lupus familiaris OX=9615 GN=UBE2K PE=3 SV=1
24.0615940093994	23.9583683013916	23.6500949859619	24.1245517730713	23.9141521453857	24.049596786499	23.9300346374512	23.6790637969971	24.5409698486328	24.0500946044922	24.5045795440674	23.9607563018799	4	4	4	14,3	14,3	14,3	36,564	0	12,506	698710000	11	31	A0A8I3RUY1;A0A8I3MT52;A0A8I3MYK8;A0A8I3N3H0	A0A8I3RUY1;A0A8I3MT52;A0A8I3MYK8;A0A8I3N3H0	IST1	438	tr|A0A8I3RUY1|A0A8I3RUY1_CANLF IST1 homolog OS=Canis lupus familiaris OX=9615 GN=IST1 PE=3 SV=1;tr|A0A8I3MT52|A0A8I3MT52_CANLF IST1 homolog OS=Canis lupus familiaris OX=9615 GN=IST1 PE=3 SV=1;tr|A0A8I3MYK8|A0A8I3MYK8_CANLF IST1 homolog OS=Canis lupus famil
24.0675964355469	24.1175136566162	23.8627796173096	23.2944583892822	23.1034641265869	23.4834537506104	23.0295829772949	21.9346752166748	23.4819774627686	23.6625347137451	23.7007064819336	23.9652557373047	10	10	10	15,1	15,1	15,1	104,76	0	19,395	517660000	45	28	A0A8I3MVG3;A0A8I3MT63;A0A8I3N015	A0A8I3MVG3;A0A8I3MT63;A0A8I3N015	MSH2	440	tr|A0A8I3MVG3|A0A8I3MVG3_CANLF DNA mismatch repair protein OS=Canis lupus familiaris OX=9615 GN=MSH2 PE=3 SV=1;tr|A0A8I3MT63|A0A8I3MT63_CANLF DNA mismatch repair protein OS=Canis lupus familiaris OX=9615 GN=MSH2 PE=3 SV=1;tr|A0A8I3N015|A0A8I3N015_CANLF DNA
22.912727355957	20.4803104400635	21.7783679962158	23.6405277252197	22.1741409301758	22.2032699584961	23.9727230072021	23.7355194091797	23.4561328887939	23.3763675689697	23.7767581939697	23.9213428497314	8	4	4	11,7	8	8	123,73	0	52,566	483830000	51	41	A0A8I3N6P6;A0A8I3MTA0;A0A8P0P6Y7	A0A8I3N6P6;A0A8I3MTA0;A0A8P0P6Y7		442	tr|A0A8I3N6P6|A0A8I3N6P6_CANLF SWI/SNF related, matrix associated, actin dependent regulator of chromatin subfamily c member 2 OS=Canis lupus familiaris OX=9615 GN=SMARCC2 PE=4 SV=1;tr|A0A8I3MTA0|A0A8I3MTA0_CANLF SWI/SNF related, matrix associated, actin d
21.8085327148438	22.3720169067383	21.1929130554199	22.6052379608154	23.3262195587158	22.9834976196289	23.1031436920166	22.1623859405518	23.3659973144531	23.239143371582	22.8286743164063	22.0628852844238	5	5	5	11,8	11,8	11,8	65,84	0	7,6455	351320000	20	29	A0A8P0TLM5;A0A8I3RUJ1;A0A8I3MYN9;A0A8I3MYJ6;A0A8I3MTA1;A0A8I3RUJ4;A0A8P0S6A1;A0A8I3MR63	A0A8P0TLM5;A0A8I3RUJ1;A0A8I3MYN9;A0A8I3MYJ6;A0A8I3MTA1;A0A8I3RUJ4;A0A8P0S6A1;A0A8I3MR63	MAP7	443	tr|A0A8P0TLM5|A0A8P0TLM5_CANLF Microtubule associated protein 7 OS=Canis lupus familiaris OX=9615 GN=MAP7 PE=4 SV=1;tr|A0A8I3RUJ1|A0A8I3RUJ1_CANLF Microtubule associated protein 7 OS=Canis lupus familiaris OX=9615 GN=MAP7 PE=3 SV=1;tr|A0A8I3MYN9|A0A8I3MYN9
24.2290534973145	24.4885501861572	24.2814292907715	23.6967849731445	24.1269950866699	23.7176418304443	24.4365062713623	24.6808891296387	23.5132808685303	23.7193145751953	23.8138198852539	24.213191986084	8	8	8	16,2	16,2	16,2	95,808	0	68,676	779740000	35	54	A0A8I3MTA2	A0A8I3MTA2		444	tr|A0A8I3MTA2|A0A8I3MTA2_CANLF Heterogeneous nuclear ribonucleoprotein U like 1 OS=Canis lupus familiaris OX=9615 GN=HNRNPUL1 PE=4 SV=1
25.8955974578857	25.8047904968262	25.5351066589355	24.7624835968018	24.3895568847656	24.661828994751	24.9532260894775	25.0515880584717	24.8857173919678	24.7057228088379	25.0322513580322	25.0913600921631	15	15	2	39,7	39,7	3,3	75,047	0	173,91	2177400000	34	104	A0A8I3MTD1	A0A8I3MTD1		446	tr|A0A8I3MTD1|A0A8I3MTD1_CANLF RNA helicase OS=Canis lupus familiaris OX=9615 GN=DDX18 PE=3 SV=1
21.7141304016113	21.5223045349121	21.3001861572266	21.0837116241455	22.044361114502	24.0910358428955	22.1183376312256	23.8801689147949	24.318172454834	24.2664947509766	24.1116371154785	21.7467193603516	3	3	2	22,2	22,2	17,8	20,693	0	11,904	343720000	9	14	A0A8P0TEE2;A0A8I3MTE1;A0A8I3PEQ1;A0A8I3PR07;A0A8I3S655	A0A8P0TEE2;A0A8I3MTE1;A0A8I3PEQ1;A0A8I3PR07	LOC119879793	449	tr|A0A8P0TEE2|A0A8P0TEE2_CANLF Uncharacterized protein OS=Canis lupus familiaris OX=9615 GN=LOC100686524 PE=4 SV=1;tr|A0A8I3MTE1|A0A8I3MTE1_CANLF U2 small nuclear ribonucleoprotein B OS=Canis lupus familiaris OX=9615 GN=LOC119879793 PE=4 SV=1;tr|A0A8I3PE
21.9806785583496	21.5661182403564	21.8543090820313	22.8845729827881	23.0005149841309	22.414623260498	24.6458148956299	24.3798751831055	22.3471374511719	22.878044128418	21.7525024414063	24.8961524963379	5	5	5	22,1	22,1	22,1	36,537	0	11,559	329030000	16	25	A0A8P0TT63;A0A8I3MTE4	A0A8P0TT63;A0A8I3MTE4	TACSTD2	450	tr|A0A8P0TT63|A0A8P0TT63_CANLF Uncharacterized protein OS=Canis lupus familiaris OX=9615 GN=TACSTD2 PE=4 SV=1;tr|A0A8I3MTE4|A0A8I3MTE4_CANLF Tumor associated calcium signal transducer 2 OS=Canis lupus familiaris OX=9615 GN=TACSTD2 PE=3 SV=1
21.2533073425293	21.5215721130371	22.5781402587891	21.8929653167725	21.1611442565918	21.6218929290771	21.6998901367188	21.5426902770996	21.6363105773926	22.3794612884521	21.9550075531006	22.4831504821777	4	4	4	12,2	12,2	12,2	40,618	0	5,4266	285870000	16	11	A0A8I3MUG3;A0A8I3N8F7;A0A8P0P176;A0A8I3MTE7	A0A8I3MUG3;A0A8I3N8F7;A0A8P0P176;A0A8I3MTE7	TMEM120A	451	tr|A0A8I3MUG3|A0A8I3MUG3_CANLF Transmembrane protein 120A OS=Canis lupus familiaris OX=9615 GN=TMEM120A PE=3 SV=1;tr|A0A8I3N8F7|A0A8I3N8F7_CANLF Transmembrane protein 120A OS=Canis lupus familiaris OX=9615 GN=TMEM120A PE=3 SV=1;tr|A0A8P0P176|A0A8P0P176_CAN
22.1027088165283	20.9982070922852	22.7573337554932	22.178918838501	20.8243255615234	20.4715023040771	21.9701919555664	22.8237457275391	21.0022430419922	22.3261642456055	22.4743957519531	21.6812553405762	5	5	5	28	28	28	27,082	0	9,4457	223440000	16	15	A0A8I3MXP5;A0A8I3MTH4	A0A8I3MXP5;A0A8I3MTH4	RNASET2	452	tr|A0A8I3MXP5|A0A8I3MXP5_CANLF Ribonuclease T2 OS=Canis lupus familiaris OX=9615 GN=RNASET2 PE=3 SV=1;tr|A0A8I3MTH4|A0A8I3MTH4_CANLF Ribonuclease T2 OS=Canis lupus familiaris OX=9615 GN=RNASET2 PE=3 SV=1
22.472339630127	22.534143447876	21.7264633178711	30.52121925354	30.4302177429199	30.2097854614258	30.2735328674316	30.4968605041504	29.5289325714111	29.5371589660645	29.3058261871338	30.0663795471191	37	37	37	26,9	26,9	26,9	177,52	0	323,31	101610000000	74	983	A0A8I3MTJ9;A0A8P0SI27;A0A8I3PD32	A0A8I3MTJ9;A0A8P0SI27	LAMC1	453	tr|A0A8I3MTJ9|A0A8I3MTJ9_CANLF Laminin subunit gamma 1 OS=Canis lupus familiaris OX=9615 GN=LAMC1 PE=4 SV=1;tr|A0A8P0SI27|A0A8P0SI27_CANLF Laminin subunit gamma 1 OS=Canis lupus familiaris OX=9615 GN=LAMC1 PE=4 SV=1
25.0532474517822	24.8852062225342	25.0279998779297	24.7045097351074	24.8532905578613	24.6961479187012	24.7641048431396	24.6328964233398	24.7320022583008	24.4630756378174	24.8316631317139	24.8601760864258	13	13	1	25,9	25,9	2,6	84,403	0	78,624	2124600000	35	130	A0A8I3MTK0;A0A8I3MTK7;A0A8I3RS56	A0A8I3MTK0;A0A8I3MTK7;A0A8I3RS56	USP10	454	tr|A0A8I3MTK0|A0A8I3MTK0_CANLF Ubiquitin carboxyl-terminal hydrolase OS=Canis lupus familiaris OX=9615 GN=USP10 PE=3 SV=1;tr|A0A8I3MTK7|A0A8I3MTK7_CANLF Ubiquitin carboxyl-terminal hydrolase OS=Canis lupus familiaris OX=9615 GN=USP10 PE=3 SV=1;tr|A0A8I3RS5
23.1327323913574	24.3158950805664	24.7610130310059	26.9841365814209	26.3442821502686	27.3485774993896	26.7176418304443	26.0480575561523	27.5178070068359	27.2472610473633	26.7055644989014	25.8798427581787	5	5	5	37,5	37,5	37,5	15,741	0	42,37	2524900000	8	44	A0A8P0SSW4;E2R8G3;A0A8I3MTK1;A0A8I3N6Y5;A0A8P0PM80;A0A8I3NRD8;A0A8I3N0R0;A0A8P0TR44;A0A8I3S923;A0A8I3MXN4;A0A8P0NQJ1;A0A8I3PCR9;A0A8I3S3I3;A0A8I3MIL1;A0A8I3NC27;A0A8I3MFN0;A0A8I3MWI7;A0A8I3N2Q9;A0A8I3RRP2;A0A8I3Q654;A0A8I3MWU9;A0A8P0ST82;A0A8I3RXM3;A0A8I3P3T5;A0A8P0SUX6;A0A8P0SVH7	A0A8P0SSW4;E2R8G3;A0A8I3MTK1;A0A8I3N6Y5;A0A8P0PM80;A0A8I3NRD8;A0A8I3N0R0;A0A8P0TR44;A0A8I3S923;A0A8I3MXN4;A0A8P0NQJ1;A0A8I3PCR9;A0A8I3S3I3;A0A8I3MIL1;A0A8I3NC27;A0A8I3MFN0;A0A8I3MWI7	LOC607833	455	tr|A0A8P0SSW4|A0A8P0SSW4_CANLF Uncharacterized protein OS=Canis lupus familiaris OX=9615 GN=LOC607833 PE=4 SV=1;tr|E2R8G3|E2R8G3_CANLF 60S ribosomal protein L31 OS=Canis lupus familiaris OX=9615 GN=LOC607833 PE=3 SV=1;tr|A0A8I3MTK1|A0A8I3MTK1_CANLF 60S rib
22.9175243377686	21.6698894500732	22.4612464904785	25.0911979675293	24.8425884246826	25.191255569458	26.2073764801025	25.7051963806152	24.6897659301758	24.540319442749	24.753942489624	25.966157913208	9	9	7	39,9	39,9	31,7	24,542	0	23,195	1506000000	13	64	A0A8I3MTM0;A0A8I3MNF4	A0A8I3MTM0;A0A8I3MNF4	RAB27B	456	tr|A0A8I3MTM0|A0A8I3MTM0_CANLF Small monomeric GTPase OS=Canis lupus familiaris OX=9615 GN=RAB27B PE=3 SV=1;tr|A0A8I3MNF4|A0A8I3MNF4_CANLF Small monomeric GTPase OS=Canis lupus familiaris OX=9615 GN=RAB27B PE=3 SV=1
24.7920837402344	24.4518013000488	24.3748435974121	24.3692626953125	24.5246238708496	23.9525146484375	24.7202014923096	24.8780651092529	24.3567600250244	24.3831100463867	24.51442527771	24.8857173919678	12	12	12	16,5	16,5	16,5	129,76	0	28,168	1108500000	46	62	A0A8I3RSD7;A0A8I3RSC8;A0A8I3N2S1;A0A8I3MTP6;A0A8I3RQT4	A0A8I3RSD7;A0A8I3RSC8;A0A8I3N2S1;A0A8I3MTP6	CCAR1	457	tr|A0A8I3RSD7|A0A8I3RSD7_CANLF Cell division cycle and apoptosis regulator 1 OS=Canis lupus familiaris OX=9615 GN=CCAR1 PE=4 SV=1;tr|A0A8I3RSC8|A0A8I3RSC8_CANLF Cell division cycle and apoptosis regulator 1 OS=Canis lupus familiaris OX=9615 GN=CCAR1 PE=4 S
22.3917579650879	22.5801849365234	22.4538707733154	21.5440807342529	22.1759719848633	23.4797592163086	24.0206432342529	24.2143783569336	22.7067031860352	21.8103942871094	23.4303302764893	24.2531356811523	3	3	3	11,2	11,2	11,2	41,268	0	8,46	364330000	18	26	A0A8I3MTT1	A0A8I3MTT1		458	tr|A0A8I3MTT1|A0A8I3MTT1_CANLF Ubiquinone biosynthesis O-methyltransferase, mitochondrial OS=Canis lupus familiaris OX=9615 GN=COQ3 PE=3 SV=1
28.0983848571777	27.8189105987549	28.041711807251	24.1837425231934	20.9980373382568	23.4499778747559	23.6143665313721	21.5604152679443	24.0325469970703	23.0177745819092	22.5790901184082	22.4644832611084	12	12	12	44,2	44,2	44,2	36,543	0	323,31	3575300000	17	102	A0A8I3MVU0;A0A8I3MTT3;A0A8I3N4Q7;A0A8I3RV52	A0A8I3MVU0;A0A8I3MTT3	TSFM	459	tr|A0A8I3MVU0|A0A8I3MVU0_CANLF Elongation factor Ts, mitochondrial OS=Canis lupus familiaris OX=9615 GN=TSFM PE=3 SV=1;tr|A0A8I3MTT3|A0A8I3MTT3_CANLF Elongation factor Ts, mitochondrial OS=Canis lupus familiaris OX=9615 GN=TSFM PE=3 SV=1
22.103479385376	21.0154590606689	21.7563304901123	24.8873462677002	24.4564476013184	24.6734676361084	21.7908973693848	22.5442409515381	24.1428146362305	23.7541961669922	23.656436920166	20.6820201873779	5	5	5	59,3	59,3	59,3	19,814	0	8,1758	320520000	7	22	A0A8I3MTV8;A0A8I3MLH7;A0A8I3S5N9;A0A8P0P8V0	A0A8I3MTV8;A0A8I3MLH7	LOC119869994	461	tr|A0A8I3MTV8|A0A8I3MTV8_CANLF MARCKS like 1 OS=Canis lupus familiaris OX=9615 GN=MARCKSL1 PE=3 SV=1;tr|A0A8I3MLH7|A0A8I3MLH7_CANLF MARCKS like 1 OS=Canis lupus familiaris OX=9615 GN=LOC119869994 PE=3 SV=1
23.8528137207031	23.7052478790283	24.0129928588867	24.1010131835938	24.4069137573242	24.2309589385986	23.8680648803711	23.4303302764893	24.4811153411865	24.4232940673828	24.4580135345459	23.3428592681885	7	7	7	50	50	50	16,713	0	87,578	780940000	9	45	A0A8I3MTV9;A0A8I3N8X8;A0A8I3MVG4;A0A8I3MUL5;A0A8I3MXF6	A0A8I3MTV9		462	tr|A0A8I3MTV9|A0A8I3MTV9_CANLF Glia maturation factor OS=Canis lupus familiaris OX=9615 GN=GMFB PE=3 SV=1
22.3674716949463	22.3093090057373	21.5006370544434	22.351188659668	23.0143566131592	23.0430164337158	23.4475841522217	23.0726909637451	22.7535438537598	22.6513214111328	22.5956649780273	23.1123218536377	9	9	9	12,6	12,6	12,6	107	0	10,188	347510000	43	27	A0A8I3MTW3;A0A8I3NC02;A0A8P0TPD0;A0A8I3MXA7;A0A8P0PH34;A0A8P0PH17;A0A8P0TSF1	A0A8I3MTW3;A0A8I3NC02;A0A8P0TPD0;A0A8I3MXA7;A0A8P0PH34;A0A8P0PH17;A0A8P0TSF1	KIAA1522	463	tr|A0A8I3MTW3|A0A8I3MTW3_CANLF KIAA1522 OS=Canis lupus familiaris OX=9615 GN=KIAA1522 PE=4 SV=1;tr|A0A8I3NC02|A0A8I3NC02_CANLF KIAA1522 OS=Canis lupus familiaris OX=9615 GN=KIAA1522 PE=4 SV=1;tr|A0A8P0TPD0|A0A8P0TPD0_CANLF Uncharacterized protein OS=Canis
23.2214031219482	23.1444644927979	22.706787109375	25.2892971038818	24.9804592132568	24.5370044708252	23.2589683532715	23.7619247436523	25.1286087036133	25.0448112487793	25.0888957977295	23.7140827178955	4	4	4	25,7	25,7	25,7	29,238	0	72,115	639830000	12	33	A0A8I3RSD9;A0A8I3MW77;A0A8I3MYA0;A0A8I3NAA8;A0A8P0PBA4;A0A8I3MTW7	A0A8I3RSD9;A0A8I3MW77;A0A8I3MYA0;A0A8I3NAA8;A0A8P0PBA4;A0A8I3MTW7	IMPA2	464	tr|A0A8I3RSD9|A0A8I3RSD9_CANLF Inositol-1-monophosphatase OS=Canis lupus familiaris OX=9615 GN=IMPA2 PE=3 SV=1;tr|A0A8I3MW77|A0A8I3MW77_CANLF Inositol-1-monophosphatase OS=Canis lupus familiaris OX=9615 GN=IMPA2 PE=3 SV=1;tr|A0A8I3MYA0|A0A8I3MYA0_CANLF Ino
22.2831592559814	22.1235637664795	22.3131847381592	24.2216987609863	23.9518928527832	24.1335945129395	24.3875865936279	24.3884410858154	23.8585166931152	23.8050861358643	23.9547348022461	24.5511569976807	27	27	27	40,2	40,2	40,2	129,43	0	179,9	2962700000	62	195	A0A8P0SGL5;A0A8I3MTX6;A0A8P0T362;A0A8I3MJT0	A0A8P0SGL5;A0A8I3MTX6;A0A8P0T362;A0A8I3MJT0	LAMB3	465	tr|A0A8P0SGL5|A0A8P0SGL5_CANLF Laminin subunit beta 3 OS=Canis lupus familiaris OX=9615 GN=LAMB3 PE=4 SV=1;tr|A0A8I3MTX6|A0A8I3MTX6_CANLF Laminin subunit beta 3 OS=Canis lupus familiaris OX=9615 GN=LAMB3 PE=4 SV=1;tr|A0A8P0T362|A0A8P0T362_CANLF Laminin sub
23.300895690918	23.5663948059082	23.5550842285156	25.9617500305176	25.8988285064697	25.8584213256836	24.9338207244873	24.8111267089844	25.9307346343994	25.7908916473389	26.0491809844971	24.7645606994629	14	14	14	63,1	63,1	63,1	28,691	0	112,4	4429700000	15	223	A0A8I3MU16;A0A8I3RS43;A0A8I3NL89	A0A8I3MU16		466	tr|A0A8I3MU16|A0A8I3MU16_CANLF Proteasome activator subunit 1 OS=Canis lupus familiaris OX=9615 GN=PSME1 PE=3 SV=1
22.2557506561279	21.5734577178955	20.5087375640869	24.7251529693604	24.4838848114014	24.5872058868408	24.9767932891846	25.0206851959229	24.1320266723633	20.5138854980469	24.186767578125	24.9479312896729	2	2	2	18,2	18,2	18,2	19,155	0	19,721	459970000	2	32	A0A8I3MU52	A0A8I3MU52		467	tr|A0A8I3MU52|A0A8I3MU52_CANLF Mal, T cell differentiation protein 2 OS=Canis lupus familiaris OX=9615 GN=MAL2 PE=4 SV=1
27.199104309082	27.0328617095947	27.0671234130859	26.5796031951904	26.5265941619873	26.5008926391602	27.0960731506348	26.9624557495117	26.7609100341797	26.7186870574951	26.8628978729248	27.1361389160156	30	29	29	46,7	45,7	45,7	109,19	0	323,31	9500500000	51	381	A0A8I3N096;A0A8I3MU66	A0A8I3N096;A0A8I3MU66		468	tr|A0A8I3N096|A0A8I3N096_CANLF 116 kDa U5 small nuclear ribonucleoprotein component OS=Canis lupus familiaris OX=9615 GN=EFTUD2 PE=3 SV=1;tr|A0A8I3MU66|A0A8I3MU66_CANLF 116 kDa U5 small nuclear ribonucleoprotein component OS=Canis lupus familiaris OX=9615
23.7552165985107	23.7206726074219	24.0859413146973	24.9848976135254	24.8438358306885	25.0777759552002	23.8377857208252	21.9165592193604	25.3415355682373	25.1534061431885	25.2886276245117	23.3465156555176	11	11	11	66,7	66,7	66,7	31,392	0	100,56	1945400000	14	112	A0A8I3MU76	A0A8I3MU76		470	tr|A0A8I3MU76|A0A8I3MU76_CANLF S-formylglutathione hydrolase OS=Canis lupus familiaris OX=9615 GN=ESD PE=3 SV=1
23.7943172454834	23.9477081298828	24.5959949493408	21.8914813995361	21.8612251281738	21.879711151123	22.200611114502	22.1391429901123	21.5482425689697	22.2572174072266	20.8642768859863	21.4023704528809	9	9	9	25,1	25,1	25,1	63,069	0	31,872	269640000	28	15	A0A8I3MU79	A0A8I3MU79		471	tr|A0A8I3MU79|A0A8I3MU79_CANLF Taxilin alpha OS=Canis lupus familiaris OX=9615 GN=TXLNA PE=3 SV=1
23.3542060852051	23.199104309082	23.7549095153809	23.356086730957	22.463737487793	23.108736038208	22.9937763214111	22.7974090576172	23.1765155792236	23.3954524993896	23.311466217041	23.2649917602539	12	12	11	27	27	25	70,179	0	19,267	643480000	27	41	A0A8I3MU82;A0A8I3NBL1;A0A8I3MVL9;A0A8I3MTB0;A0A8P0NUI3;A0A8I3MWV1;A0A8P0NX70;A0A8P0P8T2;A0A8I3MWU3;A0A8I3Q2T2;A0A8P0NFV2;A0A8I3PZ02;A0A8I3PZJ3	A0A8I3MU82		472	tr|A0A8I3MU82|A0A8I3MU82_CANLF Serine/threonine-protein phosphatase 2A 56 kDa regulatory subunit OS=Canis lupus familiaris OX=9615 GN=PPP2R5D PE=3 SV=1
23.6133556365967	23.8103923797607	23.9426174163818	23.6108798980713	23.640308380127	23.4576377868652	24.2163047790527	24.5379524230957	24.1070137023926	23.4817314147949	23.7702178955078	24.435489654541	6	6	6	23,6	23,6	23,6	40,279	0	39,877	930740000	17	55	A0A8I3MU85;A0A8P0NMY1;A0A8I3RTN2	A0A8I3MU85;A0A8P0NMY1;A0A8I3RTN2		473	tr|A0A8I3MU85|A0A8I3MU85_CANLF Mitochondrial import inner membrane translocase subunit TIM50 OS=Canis lupus familiaris OX=9615 GN=TIMM50 PE=3 SV=1;tr|A0A8P0NMY1|A0A8P0NMY1_CANLF Translocase of inner mitochondrial membrane 50 OS=Canis lupus familiaris OX=96
23.8163623809814	23.7787628173828	23.6834602355957	24.2859497070313	24.3761692047119	24.3430633544922	24.60964012146	24.7146053314209	24.2071723937988	24.3086929321289	24.1191787719727	24.9427967071533	6	6	6	36	36	36	29,74	0	66,633	1165800000	11	57	A0A8I3MUA1;A0A8I3MY30;A0A8I3RTN0;A0A8I3MV58;A0A8I3MNH2	A0A8I3MUA1;A0A8I3MY30;A0A8I3RTN0;A0A8I3MV58;A0A8I3MNH2	STX7	475	tr|A0A8I3MUA1|A0A8I3MUA1_CANLF Syntaxin 7 OS=Canis lupus familiaris OX=9615 GN=STX7 PE=3 SV=1;tr|A0A8I3MY30|A0A8I3MY30_CANLF t-SNARE coiled-coil homology domain-containing protein OS=Canis lupus familiaris OX=9615 GN=STX7 PE=3 SV=1;tr|A0A8I3RTN0|A0A8I3RTN0
21.8035087585449	22.5065650939941	22.189022064209	23.2628440856934	23.2615528106689	23.3528594970703	21.4300994873047	23.4298191070557	23.3725204467773	23.034646987915	22.9804668426514	23.3521862030029	4	4	4	13,6	13,6	13,6	51,086	0	19,079	386450000	26	39	A0A8I3NCE3;A0A8I3MUC7;A0A8I3N0L5	A0A8I3NCE3;A0A8I3MUC7;A0A8I3N0L5	MICU1	476	tr|A0A8I3NCE3|A0A8I3NCE3_CANLF Mitochondrial calcium uptake 1 OS=Canis lupus familiaris OX=9615 GN=MICU1 PE=4 SV=1;tr|A0A8I3MUC7|A0A8I3MUC7_CANLF Mitochondrial calcium uptake 1 OS=Canis lupus familiaris OX=9615 GN=MICU1 PE=4 SV=1;tr|A0A8I3N0L5|A0A8I3N0L5_C
23.693811416626	23.2404689788818	23.537654876709	23.1680603027344	23.0965003967285	23.7748489379883	23.8259010314941	23.5425052642822	23.4330081939697	23.4967994689941	23.3099422454834	23.6409702301025	5	5	5	30,6	30,6	30,6	33,726	0	42,555	676710000	14	53	A0A8I3MUD3	A0A8I3MUD3		477	tr|A0A8I3MUD3|A0A8I3MUD3_CANLF Synthesis of cytochrome C oxidase 1 OS=Canis lupus familiaris OX=9615 GN=SCO1 PE=3 SV=1
23.5667419433594	24.7168579101563	23.4618892669678	26.3795604705811	26.4181709289551	26.4041366577148	24.8169956207275	25.2014617919922	26.3684463500977	26.4940395355225	26.7002830505371	24.9454765319824	7	7	7	40,2	40,2	40,2	27,347	0	313,62	3367700000	14	99	A0A8I3MUE2;A0A8I3RTP1	A0A8I3MUE2;A0A8I3RTP1	PSME2	479	tr|A0A8I3MUE2|A0A8I3MUE2_CANLF Proteasome activator subunit 2 OS=Canis lupus familiaris OX=9615 GN=PSME2 PE=3 SV=1;tr|A0A8I3RTP1|A0A8I3RTP1_CANLF Proteasome activator subunit 2 OS=Canis lupus familiaris OX=9615 GN=PSME2 PE=3 SV=1
26.6329784393311	26.6664142608643	26.7708988189697	26.9388771057129	27.0343322753906	26.8460140228271	26.1982803344727	26.3419952392578	27.0528945922852	27.0494709014893	27.0159511566162	26.5163955688477	26	26	21	58,1	58,1	47,4	65,322	0	323,31	8834800000	32	395	A0A8I3MUF0;A0A8I3MLL5;A0A8I3RS70	A0A8I3MUF0;A0A8I3MLL5;A0A8I3RS70	PPP2R1A	480	tr|A0A8I3MUF0|A0A8I3MUF0_CANLF Protein phosphatase 2 scaffold subunit Aalpha OS=Canis lupus familiaris OX=9615 GN=PPP2R1A PE=4 SV=1;tr|A0A8I3MLL5|A0A8I3MLL5_CANLF Protein phosphatase 2 scaffold subunit Aalpha OS=Canis lupus familiaris OX=9615 GN=PPP2R1A PE
28.3065204620361	28.1834297180176	28.5449523925781	28.0497303009033	28.0099334716797	28.0875511169434	28.0975818634033	28.0823822021484	28.2285308837891	28.2591209411621	28.0663547515869	27.9948024749756	19	19	19	52,7	52,7	52,7	29,945	0	281,29	26435000000	17	462	A0A8I3MUG5;A0A8P0TSE6;A0A8P0PQB0;A0A8I3S3L3;A0A8I3NJ42;A0A8I3RU62;A0A8P0T3L5;A0A8I3SAX6;A0A8P0TSC6;A0A8I3PED6;A0A8I3NMC4;A0A8I3NLH1;A0A8I3QNU6;A0A8I3MHP2;A0A8I3S4D4;A0A8P0NSF8;A0A8I3PAB7;A0A8P0SVV7	A0A8I3MUG5;A0A8P0TSE6;A0A8P0PQB0;A0A8I3S3L3;A0A8I3NJ42;A0A8I3RU62		481	tr|A0A8I3MUG5|A0A8I3MUG5_CANLF 40S ribosomal protein S3a OS=Canis lupus familiaris OX=9615 GN=RPS3A PE=3 SV=1;tr|A0A8P0TSE6|A0A8P0TSE6_CANLF Uncharacterized protein OS=Canis lupus familiaris OX=9615 PE=4 SV=1;tr|A0A8P0PQB0|A0A8P0PQB0_CANLF Uncharacterized
22.0213222503662	21.6694641113281	22.3768825531006	21.2694625854492	21.4263744354248	22.246789932251	22.2773017883301	21.7094211578369	23.5413227081299	23.2875709533691	23.8123512268066	21.4499950408936	7	7	7	16,1	16,1	16,1	117,36	0	26,953	355700000	36	27	A0A8I3MUG9;A0A8I3RTZ0;A0A8P0TBX8	A0A8I3MUG9;A0A8I3RTZ0;A0A8P0TBX8	FCSK	482	tr|A0A8I3MUG9|A0A8I3MUG9_CANLF Fucose kinase OS=Canis lupus familiaris OX=9615 GN=FCSK PE=4 SV=1;tr|A0A8I3RTZ0|A0A8I3RTZ0_CANLF Fucose kinase OS=Canis lupus familiaris OX=9615 GN=FCSK PE=4 SV=1;tr|A0A8P0TBX8|A0A8P0TBX8_CANLF Fucose kinase OS=Canis lupus fa
23.0286064147949	22.919563293457	22.8603935241699	21.4721984863281	22.1835899353027	22.8610877990723	22.4466247558594	22.4223289489746	22.5438499450684	22.0458698272705	22.6470012664795	22.9483318328857	10	10	10	5,2	5,2	5,2	319,03	0	15,379	352050000	140	25	A0A8P0N9H3;A0A8I3MUJ3	A0A8P0N9H3;A0A8I3MUJ3	UTP20	483	tr|A0A8P0N9H3|A0A8P0N9H3_CANLF UTP20 small subunit processome component OS=Canis lupus familiaris OX=9615 GN=UTP20 PE=4 SV=1;tr|A0A8I3MUJ3|A0A8I3MUJ3_CANLF UTP20 small subunit processome component OS=Canis lupus familiaris OX=9615 GN=UTP20 PE=4 SV=1
23.0013217926025	22.9591827392578	22.923412322998	22.1477737426758	21.6574115753174	22.2450275421143	20.5191097259521	22.0884666442871	22.073371887207	20.5550708770752	21.9457454681396	21.9737911224365	7	7	7	1,6	1,6	1,6	1004,1	0	29,005	319260000	485	11	A0A8P0SVA7;A0A8I3RNW5;A0A8P0N3R3;A0A8I3MUK8;A0A8I3MES5	A0A8P0SVA7;A0A8I3RNW5;A0A8P0N3R3;A0A8I3MUK8		484	tr|A0A8P0SVA7|A0A8P0SVA7_CANLF Spectrin repeat containing nuclear envelope protein 1 OS=Canis lupus familiaris OX=9615 GN=SYNE1 PE=4 SV=1;tr|A0A8I3RNW5|A0A8I3RNW5_CANLF Spectrin repeat containing nuclear envelope protein 1 OS=Canis lupus familiaris OX=9615
21.2356643676758	21.1043395996094	22.5832901000977	23.8245429992676	23.7094612121582	23.7968940734863	21.2072429656982	23.5656967163086	23.688591003418	23.9242458343506	23.8961524963379	22.6907405853271	2	2	2	8,1	8,1	8,1	25,162	0,0038269	1,6606	142790000	9	8	A0A8I3MUN9	A0A8I3MUN9		486	tr|A0A8I3MUN9|A0A8I3MUN9_CANLF Charged multivesicular body protein 2A OS=Canis lupus familiaris OX=9615 GN=CHMP2A PE=3 SV=1
23.6295642852783	23.6736831665039	24.0199642181396	23.7666835784912	23.7412910461426	21.968620300293	24.1342220306396	24.3037548065186	23.7540950775146	23.8103923797607	23.8489055633545	24.3213424682617	7	7	7	26,9	26,9	26,9	55,441	0	35,24	822470000	21	77	A0A8I3MUP2;A0A8I3N782	A0A8I3MUP2;A0A8I3N782	PRPF31	487	tr|A0A8I3MUP2|A0A8I3MUP2_CANLF U4/U6 small nuclear ribonucleoprotein Prp31 OS=Canis lupus familiaris OX=9615 GN=PRPF31 PE=3 SV=1;tr|A0A8I3N782|A0A8I3N782_CANLF U4/U6 small nuclear ribonucleoprotein Prp31 OS=Canis lupus familiaris OX=9615 GN=PRPF31 PE=3 SV=
25.5218105316162	25.4472999572754	25.8074226379395	24.1802558898926	23.9227962493896	24.1153717041016	25.1254978179932	25.0319576263428	23.780065536499	23.8664627075195	23.9026985168457	25.0077857971191	12	12	12	38	38	38	54,795	0	74,242	2311000000	25	113	A0A8I3RUR8;A0A8I3MUQ3;A0A8I3RT71;A0A8I3MYN6;A0A8I3N143;A0A8I3RUN8	A0A8I3RUR8;A0A8I3MUQ3;A0A8I3RT71;A0A8I3MYN6;A0A8I3N143;A0A8I3RUN8	ATL3	490	tr|A0A8I3RUR8|A0A8I3RUR8_CANLF Atlastin GTPase 3 OS=Canis lupus familiaris OX=9615 GN=ATL3 PE=3 SV=1;tr|A0A8I3MUQ3|A0A8I3MUQ3_CANLF Atlastin GTPase 3 OS=Canis lupus familiaris OX=9615 GN=ATL3 PE=3 SV=1;tr|A0A8I3RT71|A0A8I3RT71_CANLF Atlastin GTPase 3 OS=Ca
24.48166847229	24.6670913696289	25.0260162353516	24.4001522064209	24.3617191314697	24.2846088409424	24.8135757446289	24.4996013641357	23.7057762145996	23.9086647033691	23.9338207244873	24.4547538757324	11	11	11	31,1	31,1	31,1	42,982	0	79,431	1289200000	17	85	A0A8I3MUT4;A0A8I3NUP4	A0A8I3MUT4		492	tr|A0A8I3MUT4|A0A8I3MUT4_CANLF Ly1 antibody reactive OS=Canis lupus familiaris OX=9615 GN=LYAR PE=4 SV=1
21.3597106933594	21.9942817687988	22.0642147064209	30.0617523193359	30.2443389892578	30.1651878356934	30.2182426452637	30.3846340179443	28.7165966033936	28.8298969268799	29.1691131591797	30.1792583465576	10	10	9	9,9	9,9	9,1	136,41	0	323,31	37886000000	51	311	A0A8P0P645;A0A8I3MUT8;A0A8P0PBQ9;A0A8I3MND5	A0A8P0P645;A0A8I3MUT8;A0A8P0PBQ9;A0A8I3MND5	NID1	493	tr|A0A8P0P645|A0A8P0P645_CANLF Nidogen 1 OS=Canis lupus familiaris OX=9615 GN=NID1 PE=4 SV=1;tr|A0A8I3MUT8|A0A8I3MUT8_CANLF Nidogen 1 OS=Canis lupus familiaris OX=9615 GN=NID1 PE=4 SV=1;tr|A0A8P0PBQ9|A0A8P0PBQ9_CANLF Nidogen 1 OS=Canis lupus familiaris OX=
24.5501003265381	24.4964962005615	24.441707611084	23.1443557739258	22.3904228210449	21.6090812683105	21.9092407226563	21.2293605804443	23.1072692871094	22.7066822052002	22.8714542388916	22.7133903503418	6	6	6	15,1	15,1	15,1	71,751	0	53,965	457320000	31	22	A0A8I3MUW8;A0A8I3MPD7;A0A8I3MNM6	A0A8I3MUW8;A0A8I3MPD7;A0A8I3MNM6	KIFBP	495	tr|A0A8I3MUW8|A0A8I3MUW8_CANLF KIF-binding protein OS=Canis lupus familiaris OX=9615 GN=KIFBP PE=3 SV=1;tr|A0A8I3MPD7|A0A8I3MPD7_CANLF KIF-binding protein OS=Canis lupus familiaris OX=9615 GN=KIFBP PE=3 SV=1;tr|A0A8I3MNM6|A0A8I3MNM6_CANLF KIF-binding prote
24.6711463928223	24.3515110015869	24.6535968780518	24.594799041748	24.7816677093506	25.0765533447266	25.1807479858398	25.0151214599609	25.3783874511719	25.1679458618164	25.4128036499023	25.2519454956055	10	10	10	44,8	44,8	44,8	42,028	0	90,972	1517900000	15	60	Q8HZM5;A0A8I3MUX9;A0A8I3MWJ7	Q8HZM5;A0A8I3MUX9;A0A8I3MWJ7	GLUL	496	sp|Q8HZM5|GLNA_CANLF Glutamine synthetase OS=Canis lupus familiaris OX=9615 GN=GLUL PE=1 SV=3;tr|A0A8I3MUX9|A0A8I3MUX9_CANLF Glutamine synthetase OS=Canis lupus familiaris OX=9615 GN=GLUL PE=3 SV=1;tr|A0A8I3MWJ7|A0A8I3MWJ7_CANLF Glutamine synthetase OS=Can
23.6776657104492	23.1917304992676	23.4337711334229	23.7336578369141	21.6649417877197	21.4085388183594	21.3812160491943	21.7465114593506	23.6287860870361	23.5540313720703	23.3509731292725	23.6811027526855	5	5	5	29,1	29,1	29,1	28,281	0	18,502	551860000	13	18	A0A8I3MUZ6;A0A8P0NHR0;A0A8I3MNE0;A0A8I3MQK3	A0A8I3MUZ6;A0A8P0NHR0;A0A8I3MNE0	ATP6V1D	497	tr|A0A8I3MUZ6|A0A8I3MUZ6_CANLF V-type proton ATPase subunit D OS=Canis lupus familiaris OX=9615 GN=ATP6V1D PE=3 SV=1;tr|A0A8P0NHR0|A0A8P0NHR0_CANLF ATPase H+ transporting V1 subunit D OS=Canis lupus familiaris OX=9615 GN=ATP6V1D PE=4 SV=1;tr|A0A8I3MNE0|A0A
25.7326240539551	25.4811153411865	24.748628616333	25.570858001709	25.4507007598877	25.5169525146484	25.4090518951416	25.4184436798096	25.0236492156982	25.2892971038818	25.3737831115723	25.3539695739746	10	10	10	57	57	57	28,082	0	152,23	2327000000	11	108	A0A8I3MV04;A0A8P0NSM9;A0A8I3MEZ7;A0A8I3RP16;A0A8P0SYH5	A0A8I3MV04;A0A8P0NSM9;A0A8I3MEZ7;A0A8I3RP16;A0A8P0SYH5	CAPNS1	498	tr|A0A8I3MV04|A0A8I3MV04_CANLF Calpain small subunit 1 OS=Canis lupus familiaris OX=9615 GN=CAPNS1 PE=4 SV=1;tr|A0A8P0NSM9|A0A8P0NSM9_CANLF Calpain small subunit 1 OS=Canis lupus familiaris OX=9615 GN=CAPNS1 PE=4 SV=1;tr|A0A8I3MEZ7|A0A8I3MEZ7_CANLF Calpain
26.5195178985596	26.2480754852295	26.421802520752	26.0156326293945	26.0731029510498	26.15944480896	25.9102897644043	25.8433322906494	26.1106224060059	26.0314311981201	25.8556213378906	25.9110679626465	25	25	25	74,9	74,9	74,9	36,108	0	141,71	5263500000	22	177	A0A8I3MV19	A0A8I3MV19		500	tr|A0A8I3MV19|A0A8I3MV19_CANLF Eukaryotic translation initiation factor 2 subunit 1 OS=Canis lupus familiaris OX=9615 GN=EIF2S1 PE=3 SV=1
22.3744564056396	21.3971195220947	21.2662010192871	21.6867561340332	21.0606803894043	21.7379817962646	21.6565589904785	21.9794864654541	21.9282474517822	21.9317226409912	21.9367160797119	22.9601535797119	4	4	4	16,3	16,3	16,3	46,727	0	9,2732	131880000	15	11	A0A8I3MV48;A0A8I3MK21;A0A8I3RRB8	A0A8I3MV48;A0A8I3MK21;A0A8I3RRB8		502	tr|A0A8I3MV48|A0A8I3MV48_CANLF Ankyrin repeat and sterile alpha motif domain containing 4B OS=Canis lupus familiaris OX=9615 GN=LDAF1 PE=4 SV=1;tr|A0A8I3MK21|A0A8I3MK21_CANLF Ankyrin repeat and sterile alpha motif domain containing 4B OS=Canis lupus famili
27.7912902832031	27.9323577880859	28.1157989501953	27.5477504730225	27.7229919433594	27.707145690918	28.5098667144775	28.4390468597412	27.8069801330566	27.7021999359131	27.6491069793701	28.4004783630371	35	35	3	54,1	54,1	6,3	77,576	0	323,31	23381000000	47	588	A0A8I3MV65;A0A8P0TED0;A0A8I3N2Q6;A0A8I3NEL9;A0A8I3MRY0;A0A8P0P146;A0A8I3MYW3;A0A8I3N2P6;A0A8I3MZZ5	A0A8I3MV65;A0A8P0TED0;A0A8I3N2Q6;A0A8I3NEL9;A0A8I3MRY0;A0A8P0P146;A0A8I3MYW3;A0A8I3N2P6;A0A8I3MZZ5	HNRNPM	503	tr|A0A8I3MV65|A0A8I3MV65_CANLF Heterogeneous nuclear ribonucleoprotein M OS=Canis lupus familiaris OX=9615 GN=HNRNPM PE=4 SV=1;tr|A0A8P0TED0|A0A8P0TED0_CANLF Heteroous nuclear ribonucleoprotein M OS=Canis lupus familiaris OX=9615 GN=HNRNPM PE=4 SV=1;tr|A0A
21.7852554321289	21.1548080444336	21.2843532562256	22.0830459594727	21.4103832244873	22.3314666748047	24.203441619873	21.0637149810791	21.3569068908691	22.8233375549316	21.5966510772705	24.0143566131592	2	2	2	7,6	7,6	7,6	33,165	0	3,7585	377030000	12	14	A0A8I3MWE5;A0A8I3MV86;A0A8I3MWF4	A0A8I3MWE5;A0A8I3MV86;A0A8I3MWF4	SPARC	504	tr|A0A8I3MWE5|A0A8I3MWE5_CANLF SPARC OS=Canis lupus familiaris OX=9615 GN=SPARC PE=3 SV=1;tr|A0A8I3MV86|A0A8I3MV86_CANLF SPARC OS=Canis lupus familiaris OX=9615 GN=SPARC PE=3 SV=1;tr|A0A8I3MWF4|A0A8I3MWF4_CANLF SPARC OS=Canis lupus familiaris OX=9615 GN=SP
22.3348293304443	21.9133129119873	21.910041809082	25.9147911071777	25.8662033081055	25.9410057067871	25.0899047851563	25.2001152038574	24.6237163543701	25.0353603363037	25.1827583312988	25.4455966949463	5	5	5	16,7	16,7	16,7	45,582	0	58,223	1321100000	26	67	A0A8I3NB36;A0A8P0T011;A0A8I3MVA9;A0A8P0N4I4	A0A8I3NB36;A0A8P0T011;A0A8I3MVA9;A0A8P0N4I4	GOLM1	505	tr|A0A8I3NB36|A0A8I3NB36_CANLF Golgi membrane protein 1 OS=Canis lupus familiaris OX=9615 GN=GOLM1 PE=3 SV=1;tr|A0A8P0T011|A0A8P0T011_CANLF Golgi membrane protein 1 OS=Canis lupus familiaris OX=9615 GN=GOLM1 PE=4 SV=1;tr|A0A8I3MVA9|A0A8I3MVA9_CANLF Golgi m
24.6368274688721	24.4323062896729	24.5495128631592	24.4720916748047	24.5593509674072	24.5979270935059	24.2639904022217	24.4118328094482	24.3950595855713	24.6914176940918	24.610767364502	24.3325157165527	9	9	9	20,6	20,6	20,6	69,734	0	65,378	1547800000	29	105	A0A8P0T9Q9;A0A8I3MVB5;A0A8I3MYZ6;A0A8P0P156;A0A8I3MZM5	A0A8P0T9Q9;A0A8I3MVB5;A0A8I3MYZ6;A0A8P0P156;A0A8I3MZM5	ADSS2	506	tr|A0A8P0T9Q9|A0A8P0T9Q9_CANLF Adenylosuccinate synthase 2 OS=Canis lupus familiaris OX=9615 GN=ADSS2 PE=4 SV=1;tr|A0A8I3MVB5|A0A8I3MVB5_CANLF Adenylosuccinate synthetase isozyme 2 OS=Canis lupus familiaris OX=9615 GN=ADSS2 PE=3 SV=1;tr|A0A8I3MYZ6|A0A8I3MY
26.2249393463135	26.2739105224609	26.0910968780518	26.4029674530029	26.5427417755127	26.5413818359375	27.148120880127	27.1299648284912	26.4869556427002	26.4551467895508	26.581615447998	27.091136932373	6	6	6	41,5	41,5	41,5	32,749	0	101,58	3481100000	12	87	A0A8I3MVB8;A0A8I3MNK9;A0A8I3RSU6	A0A8I3MVB8;A0A8I3MNK9;A0A8I3RSU6	PABPN1	507	tr|A0A8I3MVB8|A0A8I3MVB8_CANLF BCL2 like 2 OS=Canis lupus familiaris OX=9615 GN=PABPN1 PE=4 SV=1;tr|A0A8I3MNK9|A0A8I3MNK9_CANLF BCL2 like 2 OS=Canis lupus familiaris OX=9615 GN=PABPN1 PE=3 SV=1;tr|A0A8I3RSU6|A0A8I3RSU6_CANLF BCL2 like 2 OS=Canis lupus fami
22.9721450805664	21.9837837219238	23.4678707122803	24.917797088623	24.7337608337402	25.0484733581543	25.433708190918	25.3764667510986	25.0219135284424	24.7732391357422	24.9542922973633	25.5154190063477	8	8	8	38,7	38,7	38,7	35,23	0	139,02	2841600000	13	115	A0A8I3N0X4;A0A8I3MY34;A0A8I3MVC3;A0A8I3MWZ1;A0A8I3N0W5;A0A8P0NGD9	A0A8I3N0X4;A0A8I3MY34;A0A8I3MVC3;A0A8I3MWZ1;A0A8I3N0W5;A0A8P0NGD9	MCU	508	tr|A0A8I3N0X4|A0A8I3N0X4_CANLF Calcium uniporter protein OS=Canis lupus familiaris OX=9615 GN=MCU PE=3 SV=1;tr|A0A8I3MY34|A0A8I3MY34_CANLF Calcium uniporter protein OS=Canis lupus familiaris OX=9615 GN=MCU PE=3 SV=1;tr|A0A8I3MVC3|A0A8I3MVC3_CANLF Calcium u
23.9642868041992	24.4100875854492	23.8086261749268	20.7025089263916	21.3691902160645	21.5397624969482	25.3501625061035	25.6297588348389	25.508544921875	25.1994781494141	25.6728458404541	24.947395324707	2	2	2	21,6	21,6	21,6	10,28	0	5,1569	695840000	4	29	J9PBC9;A0A8I3N0R2;A0A8I3MVC6;A0A8I3N678;A0A8I3PUD1;A0A8I3MB71	J9PBC9;A0A8I3N0R2;A0A8I3MVC6;A0A8I3N678;A0A8I3PUD1;A0A8I3MB71		509	tr|J9PBC9|J9PBC9_CANLF ATP synthase subunit f, mitochondrial OS=Canis lupus familiaris OX=9615 GN=ATP5J2 PE=3 SV=1;tr|A0A8I3N0R2|A0A8I3N0R2_CANLF ATP synthase subunit f, mitochondrial OS=Canis lupus familiaris OX=9615 PE=3 SV=1;tr|A0A8I3MVC6|A0A8I3MVC6_CAN
25.6759719848633	25.96022605896	26.474723815918	26.1523628234863	26.1343383789063	26.3078594207764	26.1869945526123	25.7470149993896	26.1488571166992	25.9238834381104	26.0167598724365	25.7180347442627	9	9	8	33,1	33,1	26,9	41,063	0	97,695	4807700000	18	157	A0A8I3MVD4	A0A8I3MVD4		511	tr|A0A8I3MVD4|A0A8I3MVD4_CANLF Actin-related protein 2/3 complex subunit OS=Canis lupus familiaris OX=9615 GN=ARPC1B PE=3 SV=1
21.7587699890137	21.4530563354492	21.4056358337402	27.2388153076172	27.1685390472412	27.3336429595947	26.7993412017822	26.855073928833	26.7567176818848	26.8098030090332	26.6726303100586	26.4884433746338	13	13	13	31,4	31,4	31,4	34,135	0	323,31	13329000000	15	305	A0A8I3RSK1;A0A8I3MVD9;A0A8I3MNS0	A0A8I3RSK1;A0A8I3MVD9;A0A8I3MNS0	EPCAM	512	tr|A0A8I3RSK1|A0A8I3RSK1_CANLF Epithelial cell adhesion molecule OS=Canis lupus familiaris OX=9615 GN=EPCAM PE=3 SV=1;tr|A0A8I3MVD9|A0A8I3MVD9_CANLF Epithelial cell adhesion molecule OS=Canis lupus familiaris OX=9615 GN=EPCAM PE=3 SV=1;tr|A0A8I3MNS0|A0A8I3
21.3103694915771	21.7596416473389	21.4317874908447	29.272087097168	29.3688220977783	28.9260063171387	22.3719444274902	23.1847839355469	28.8684425354004	29.2919330596924	28.5474185943604	22.8163661956787	8	8	8	14	14	14	87,304	0	12,812	9402200000	35	95	A0A8I3MVE0	A0A8I3MVE0		513	tr|A0A8I3MVE0|A0A8I3MVE0_CANLF AP-1 complex subunit gamma OS=Canis lupus familiaris OX=9615 GN=AP1G2 PE=3 SV=1
23.1806945800781	22.9843330383301	22.9023303985596	23.8094100952148	23.52587890625	23.7110385894775	23.4708518981934	24.4118976593018	25.4866790771484	25.6706600189209	25.1944160461426	23.4487190246582	5	5	5	32,7	32,7	32,7	25,3	0	27,48	1339600000	13	52	A0A8I3MVE3	A0A8I3MVE3		514	tr|A0A8I3MVE3|A0A8I3MVE3_CANLF Transmembrane p24 trafficking protein 7 OS=Canis lupus familiaris OX=9615 GN=TMED7 PE=3 SV=1
24.2555866241455	24.4919776916504	25.0282516479492	20.28737449646	21.8646774291992	21.3405132293701	24.8416767120361	22.503604888916	21.725154876709	24.5640697479248	24.3396015167236	24.3871917724609	4	4	4	30,8	30,8	30,8	25,868	0	71,506	489980000	15	21	A0A8P0T8Y2;A0A8I3MVE4	A0A8P0T8Y2;A0A8I3MVE4	MESD	515	tr|A0A8P0T8Y2|A0A8P0T8Y2_CANLF Uncharacterized protein OS=Canis lupus familiaris OX=9615 GN=MESD PE=4 SV=1;tr|A0A8I3MVE4|A0A8I3MVE4_CANLF LRP chaperone MESD OS=Canis lupus familiaris OX=9615 GN=MESD PE=3 SV=1
22.2124938964844	21.5613975524902	20.7336807250977	22.7402629852295	22.73801612854	22.7225704193115	21.7466297149658	21.1654815673828	22.87428855896	22.9703731536865	22.6971244812012	21.5164928436279	4	4	4	15,9	15,9	15,9	34,815	0	4,2936	191080000	13	18	A0A8I3MVH4;A0A8P0NH08;A0A8P0PD27	A0A8I3MVH4;A0A8P0NH08;A0A8P0PD27	GPA33	517	tr|A0A8I3MVH4|A0A8I3MVH4_CANLF Glycoprotein A33 OS=Canis lupus familiaris OX=9615 GN=GPA33 PE=4 SV=1;tr|A0A8P0NH08|A0A8P0NH08_CANLF Glycoprotein A33 OS=Canis lupus familiaris OX=9615 GN=GPA33 PE=4 SV=1;tr|A0A8P0PD27|A0A8P0PD27_CANLF Glycoprotein A33 OS=Can
21.6503391265869	21.154052734375	21.7002086639404	23.6828174591064	21.3675079345703	20.9615573883057	22.190013885498	21.5628662109375	24.3384456634521	23.7794647216797	23.7750492095947	22.7351913452148	6	6	2	5,7	5,7	1,6	141,12	0	7,0606	294330000	57	11	A0A8I3MVI8;A0A8I3RT17;A0A8I3RT10	A0A8I3MVI8;A0A8I3RT17;A0A8I3RT10	MINK1	518	tr|A0A8I3MVI8|A0A8I3MVI8_CANLF Misshapen like kinase 1 OS=Canis lupus familiaris OX=9615 GN=MINK1 PE=4 SV=1;tr|A0A8I3RT17|A0A8I3RT17_CANLF Misshapen like kinase 1 OS=Canis lupus familiaris OX=9615 GN=MINK1 PE=4 SV=1;tr|A0A8I3RT10|A0A8I3RT10_CANLF Misshapen
26.2857036590576	26.3066596984863	26.2290172576904	25.0725116729736	25.2620544433594	25.2057552337646	25.0687026977539	24.8475666046143	25.1276245117188	25.0579624176025	25.1464710235596	24.8586120605469	26	26	23	42,7	42,7	39,3	98,761	0	323,31	5218800000	42	220	A0A8P0P700;A0A8I3RP51;A0A8I3MVJ2	A0A8P0P700;A0A8I3RP51;A0A8I3MVJ2	TNPO1	519	tr|A0A8P0P700|A0A8P0P700_CANLF Transportin 1 OS=Canis lupus familiaris OX=9615 GN=TNPO1 PE=4 SV=1;tr|A0A8I3RP51|A0A8I3RP51_CANLF Transportin 1 OS=Canis lupus familiaris OX=9615 GN=TNPO1 PE=4 SV=1;tr|A0A8I3MVJ2|A0A8I3MVJ2_CANLF Transportin 1 OS=Canis lupus
23.8327732086182	23.9377765655518	23.9760494232178	23.3790149688721	23.3544750213623	23.5764636993408	23.27880859375	23.5687141418457	23.5333843231201	23.3886375427246	23.3095245361328	23.5560207366943	16	16	16	14,7	14,7	14,7	197,67	0	34,031	768940000	88	62	A0A8P0TIQ6;A0A8I3MVJ4;A0A8P0S8X0;A0A8P0PQS3;A0A8I3NBG7;A0A8I3MVJ9;A0A8P0TV29;A0A8I3MZ85;A0A8P0TTJ7;A0A8I3RSM1	A0A8P0TIQ6;A0A8I3MVJ4;A0A8P0S8X0;A0A8P0PQS3;A0A8I3NBG7;A0A8I3MVJ9;A0A8P0TV29;A0A8I3MZ85;A0A8P0TTJ7;A0A8I3RSM1	ECPAS	520	tr|A0A8P0TIQ6|A0A8P0TIQ6_CANLF Ecm29 proteasome adaptor and scaffold OS=Canis lupus familiaris OX=9615 GN=ECPAS PE=4 SV=1;tr|A0A8I3MVJ4|A0A8I3MVJ4_CANLF Ecm29 proteasome adaptor and scaffold OS=Canis lupus familiaris OX=9615 GN=ECPAS PE=4 SV=1;tr|A0A8P0S8X
21.6756858825684	21.8201065063477	21.4402236938477	21.5675868988037	22.3880500793457	22.244140625	22.2858772277832	21.0581455230713	23.4082088470459	23.3783550262451	20.5449562072754	21.8781623840332	8	3	3	22,4	12	12	55,161	0	9,8579	182840000	21	15	A0A8I3MVP1	A0A8I3MVP1		524	tr|A0A8I3MVP1|A0A8I3MVP1_CANLF Histone deacetylase 1 OS=Canis lupus familiaris OX=9615 GN=HDAC1 PE=3 SV=1
25.8679008483887	25.7153911590576	25.7429618835449	26.6734409332275	26.650203704834	26.8300189971924	26.4982929229736	26.5748195648193	26.7850646972656	26.9139919281006	26.7038497924805	26.4977283477783	16	16	16	80,6	80,6	80,6	32,761	0	300,74	6572000000	17	208	A0A8I3MVP9;A0A8I3MKA2	A0A8I3MVP9;A0A8I3MKA2	PPA1	527	tr|A0A8I3MVP9|A0A8I3MVP9_CANLF Inorganic diphosphatase OS=Canis lupus familiaris OX=9615 GN=PPA1 PE=3 SV=1;tr|A0A8I3MKA2|A0A8I3MKA2_CANLF Inorganic diphosphatase OS=Canis lupus familiaris OX=9615 GN=PPA1 PE=3 SV=1
23.2507820129395	21.3073272705078	22.2385406494141	22.9284820556641	23.0533294677734	23.4158363342285	22.1590232849121	23.6277847290039	23.3209972381592	22.9909057617188	23.1931285858154	23.9196166992188	3	3	3	5,5	5,5	5,5	99,227	0	41,488	332180000	43	26	A0A8I3MVQ3	A0A8I3MVQ3		528	tr|A0A8I3MVQ3|A0A8I3MVQ3_CANLF Rhodanese domain-containing protein OS=Canis lupus familiaris OX=9615 GN=PDPR PE=3 SV=1
23.390344619751	23.3516464233398	23.3308773040771	21.003734588623	22.3338871002197	21.8281078338623	23.2732696533203	23.437967300415	23.1731796264648	23.1652870178223	22.9263648986816	23.3832416534424	2	2	2	16,7	16,7	16,7	17,689	0	6,7762	425430000	7	16	A0A8I3MVR8;A0A8I3PWE7;A0A8P0TPX3;A0A8I3N3U1;A0A8P0T0Q9;A0A8I3P1J6;A0A8I3MKK5;A0A8I3NRQ5;A0A8I3P8W7	A0A8I3MVR8;A0A8I3PWE7;A0A8P0TPX3;A0A8I3N3U1;A0A8P0T0Q9;A0A8I3P1J6;A0A8I3MKK5;A0A8I3NRQ5;A0A8I3P8W7		529	tr|A0A8I3MVR8|A0A8I3MVR8_CANLF MICOS complex subunit OS=Canis lupus familiaris OX=9615 PE=3 SV=1;tr|A0A8I3PWE7|A0A8I3PWE7_CANLF MICOS complex subunit OS=Canis lupus familiaris OX=9615 PE=3 SV=1;tr|A0A8P0TPX3|A0A8P0TPX3_CANLF Uncharacterized protein OS=Cani
23.5135231018066	23.6095275878906	23.4601402282715	23.4436683654785	22.0560092926025	22.9352245330811	22.7191467285156	21.8414001464844	21.9624977111816	22.2318458557129	21.2344627380371	21.1458320617676	9	9	9	12,4	12,4	12,4	120,24	0	24,89	354580000	54	23	A0A8I3MVS4	A0A8I3MVS4		530	tr|A0A8I3MVS4|A0A8I3MVS4_CANLF Receptor protein-tyrosine kinase OS=Canis lupus familiaris OX=9615 GN=EPHA2 PE=4 SV=1
26.063404083252	26.4363479614258	26.5673656463623	26.7940196990967	27.1134662628174	27.0815181732178	27.1249465942383	27.1220855712891	27.0239028930664	26.9829406738281	27.0277042388916	27.1321239471436	16	16	16	53,2	53,2	53,2	64,075	0	323,31	10531000000	20	312	A0A8I3MVT0	A0A8I3MVT0		531	tr|A0A8I3MVT0|A0A8I3MVT0_CANLF Heteroous nuclear ribonucleoprotein L OS=Canis lupus familiaris OX=9615 GN=HNRNPL PE=4 SV=1
26.2621803283691	26.1100635528564	26.2768058776855	24.0971584320068	24.2776031494141	24.1587696075439	23.9262390136719	23.4477100372314	24.662914276123	24.4478359222412	24.3183097839355	23.0388717651367	31	31	31	44,3	44,3	44,3	108,4	0	323,31	3134300000	48	176	A0A8I3MVT5;A0A8I3NAD6;A0A8I3MTZ3;A0A8I3RTW3	A0A8I3MVT5;A0A8I3NAD6;A0A8I3MTZ3;A0A8I3RTW3	AARS1	532	tr|A0A8I3MVT5|A0A8I3MVT5_CANLF Alanine--tRNA ligase OS=Canis lupus familiaris OX=9615 GN=AARS1 PE=3 SV=1;tr|A0A8I3NAD6|A0A8I3NAD6_CANLF Alanine--tRNA ligase OS=Canis lupus familiaris OX=9615 GN=AARS1 PE=3 SV=1;tr|A0A8I3MTZ3|A0A8I3MTZ3_CANLF Alanine--tRNA l
26.9666423797607	26.9557113647461	27.0383148193359	25.9041690826416	25.9014091491699	25.8170948028564	25.4912433624268	25.4872627258301	25.4065246582031	25.5749340057373	25.3480701446533	25.7141876220703	11	10	10	28,2	26,7	26,7	53,175	0	216,72	3311600000	23	108	A0A8I3MZK7;A0A8I3MVW5;A0A8I3N1K6	A0A8I3MZK7;A0A8I3MVW5;A0A8I3N1K6	ANXA7	534	tr|A0A8I3MZK7|A0A8I3MZK7_CANLF Annexin OS=Canis lupus familiaris OX=9615 GN=ANXA7 PE=3 SV=1;tr|A0A8I3MVW5|A0A8I3MVW5_CANLF Annexin OS=Canis lupus familiaris OX=9615 GN=ANXA7 PE=3 SV=1;tr|A0A8I3N1K6|A0A8I3N1K6_CANLF Annexin OS=Canis lupus familiaris OX=9615
23.497896194458	22.7198791503906	25.4242553710938	22.4184055328369	21.7290687561035	21.4830989837646	19.9757518768311	21.6946334838867	21.0497970581055	21.9269599914551	22.2343444824219	19.6035690307617	9	9	9	11,5	11,5	11,5	145,79	0	24,033	423590000	72	20	A0A8I3MVZ1;A0A8I3N870;A0A8I3N1A8;A0A8I3MVM8;A0A8I3RU09	A0A8I3MVZ1;A0A8I3N870;A0A8I3N1A8;A0A8I3MVM8;A0A8I3RU09	TCOF1	535	tr|A0A8I3MVZ1|A0A8I3MVZ1_CANLF Treacle ribosome biosis factor 1 OS=Canis lupus familiaris OX=9615 GN=TCOF1 PE=4 SV=1;tr|A0A8I3N870|A0A8I3N870_CANLF Treacle ribosome biosis factor 1 OS=Canis lupus familiaris OX=9615 GN=TCOF1 PE=4 SV=1;tr|A0A8I3N1A8|A0A8I3N1
22.0458030700684	20.3053207397461	22.8074569702148	22.646297454834	22.4043941497803	22.4701309204102	21.4487018585205	22.243293762207	22.8034515380859	21.3325309753418	22.8583641052246	21.2490062713623	4	4	4	5,1	5,1	5,1	124,24	0	7,3919	183090000	58	15	A0A8I3RT29;A0A8P0T563;A0A8P0NQZ4;A0A8I3MVZ2;A0A8I3ND51	A0A8I3RT29;A0A8P0T563;A0A8P0NQZ4;A0A8I3MVZ2;A0A8I3ND51	WASHC4	536	tr|A0A8I3RT29|A0A8I3RT29_CANLF WASH complex subunit 4 OS=Canis lupus familiaris OX=9615 GN=WASHC4 PE=4 SV=1;tr|A0A8P0T563|A0A8P0T563_CANLF WASH complex subunit 4 OS=Canis lupus familiaris OX=9615 GN=WASHC4 PE=4 SV=1;tr|A0A8P0NQZ4|A0A8P0NQZ4_CANLF WASH comp
25.6397285461426	25.8818740844727	25.5970458984375	25.7260875701904	25.7783126831055	26.0691738128662	26.6788215637207	26.7093830108643	25.6098651885986	25.8719234466553	25.7583961486816	26.6351947784424	9	9	8	51,2	51,2	45,8	23,189	0	93,237	2740300000	13	88	A0A8I3MW04;A0A8I3N6R6;A0A8I3NIE3;A0A8I3Q5R4;A0A8P0SUE1;A0A8I3N6U0;A0A8I3N6P1;A0A8P0PP37	A0A8I3MW04;A0A8I3N6R6;A0A8I3NIE3;A0A8I3Q5R4;A0A8P0SUE1	RAB6A	537	tr|A0A8I3MW04|A0A8I3MW04_CANLF RAB6A, member RAS onco family OS=Canis lupus familiaris OX=9615 GN=RAB6A PE=4 SV=1;tr|A0A8I3N6R6|A0A8I3N6R6_CANLF RAB6A, member RAS onco family OS=Canis lupus familiaris OX=9615 GN=RAB6A PE=4 SV=1;tr|A0A8I3NIE3|A0A8I3NIE3_CAN
25.0386295318604	24.8962440490723	24.8061695098877	24.8276958465576	24.7039813995361	24.6864566802979	24.4003467559814	24.3540706634521	25.3525218963623	25.0452270507813	25.1849899291992	24.5303497314453	20	20	20	39,5	39,5	39,5	88,769	0	96,706	2825700000	51	161	A0A8I3MW39;A0A8I3N6A3;A0A8I3N6C8;A0A8P0N6I7	A0A8I3MW39;A0A8I3N6A3;A0A8I3N6C8;A0A8P0N6I7	PREP	538	tr|A0A8I3MW39|A0A8I3MW39_CANLF Prolyl endopeptidase OS=Canis lupus familiaris OX=9615 GN=PREP PE=3 SV=1;tr|A0A8I3N6A3|A0A8I3N6A3_CANLF Prolyl endopeptidase OS=Canis lupus familiaris OX=9615 GN=PREP PE=3 SV=1;tr|A0A8I3N6C8|A0A8I3N6C8_CANLF Prolyl endopeptid
24.1832122802734	23.4938716888428	23.8852062225342	21.5069484710693	21.5324039459229	22.2745170593262	23.2459030151367	23.482837677002	23.3866653442383	23.1173725128174	22.9918575286865	23.7730388641357	4	4	4	22,4	22,4	22,4	28,289	0	23,176	280140000	11	21	A0A8I3MW71	A0A8I3MW71		539	tr|A0A8I3MW71|A0A8I3MW71_CANLF RNase_PH domain-containing protein OS=Canis lupus familiaris OX=9615 GN=EXOSC6 PE=4 SV=1
23.845272064209	23.3622550964355	23.5561370849609	23.6292304992676	23.2901058197021	23.8540515899658	23.4092464447021	22.3191661834717	23.9298534393311	24.0443515777588	23.7065143585205	23.2086162567139	6	6	6	38,8	38,8	38,8	24,131	0	26,809	828110000	14	46	A0A8I3MW76	A0A8I3MW76		540	tr|A0A8I3MW76|A0A8I3MW76_CANLF Guanylate kinase OS=Canis lupus familiaris OX=9615 GN=GUK1 PE=3 SV=1
21.8987636566162	21.9412212371826	21.469913482666	21.5402851104736	22.1829319000244	21.5819034576416	22.3712043762207	22.0100841522217	23.6167240142822	24.1566886901855	23.3539352416992	21.6553478240967	5	5	5	29,6	29,6	29,6	28,277	0	13,505	520510000	13	19	A0A8I3MW81	A0A8I3MW81		541	tr|A0A8I3MW81|A0A8I3MW81_CANLF Superoxide dismutase [Cu-Zn] OS=Canis lupus familiaris OX=9615 GN=SOD3 PE=3 SV=1
23.3761024475098	23.5473384857178	23.2477874755859	23.2844676971436	23.2170143127441	23.6303424835205	24.1494979858398	24.4118976593018	23.5816440582275	23.447961807251	23.5221710205078	24.3438758850098	26	26	26	12,5	12,5	12,5	357,41	0	88,027	2045800000	185	107	A0A8I3RVQ7;A0A8I3MW93;A0A8I3N9Q4;A0A8I3MY67	A0A8I3RVQ7;A0A8I3MW93	RANBP2	542	tr|A0A8I3RVQ7|A0A8I3RVQ7_CANLF RAN binding protein 2 OS=Canis lupus familiaris OX=9615 GN=RANBP2 PE=4 SV=1;tr|A0A8I3MW93|A0A8I3MW93_CANLF RAN binding protein 2 OS=Canis lupus familiaris OX=9615 GN=RANBP2 PE=4 SV=1
23.7918357849121	23.8371124267578	24.1089286804199	24.4856052398682	24.1161670684814	24.2868671417236	24.6181812286377	24.4512367248535	24.4857273101807	24.6219863891602	24.7312774658203	24.4714088439941	11	11	11	24,9	24,9	24,9	56,02	0	24,753	1793400000	27	91	A0A8I3MWB8	A0A8I3MWB8		543	tr|A0A8I3MWB8|A0A8I3MWB8_CANLF Regulator of chromosome condensation 2 OS=Canis lupus familiaris OX=9615 GN=RCC2 PE=4 SV=1
24.9960632324219	24.7414970397949	24.6837825775146	25.2878189086914	25.261302947998	25.3445873260498	25.3924751281738	25.4978046417236	25.5392532348633	25.4607639312744	25.4821929931641	25.4158039093018	30	30	3	45,6	45,6	3,7	99,184	0	199,29	5177500000	50	245	A0A8I3MWF6;A0A8I3RTT7	A0A8I3MWF6;A0A8I3RTT7	AP2A2	544	tr|A0A8I3MWF6|A0A8I3MWF6_CANLF AP-2 complex subunit alpha OS=Canis lupus familiaris OX=9615 GN=AP2A2 PE=3 SV=1;tr|A0A8I3RTT7|A0A8I3RTT7_CANLF Adaptor related protein complex 2 subunit alpha 2 OS=Canis lupus familiaris OX=9615 GN=AP2A2 PE=3 SV=1
26.353364944458	26.141040802002	25.3666973114014	25.3981952667236	25.2304458618164	25.3039627075195	24.9952869415283	24.8677825927734	25.1596183776855	25.1564197540283	25.1121139526367	25.1020946502686	7	7	7	33,3	33,3	33,3	26,867	0	119,98	2358200000	12	96	A0A8I3N2G4;A0A8I3MWG3;A0A8I3NH52;A0A8I3MWN9;A0A8I3MUQ5	A0A8I3N2G4;A0A8I3MWG3;A0A8I3NH52;A0A8I3MWN9;A0A8I3MUQ5	PSME3	545	tr|A0A8I3N2G4|A0A8I3N2G4_CANLF Proteasome activator subunit 3 OS=Canis lupus familiaris OX=9615 GN=PSME3 PE=3 SV=1;tr|A0A8I3MWG3|A0A8I3MWG3_CANLF Proteasome activator subunit 3 OS=Canis lupus familiaris OX=9615 GN=PSME3 PE=3 SV=1;tr|A0A8I3NH52|A0A8I3NH52_C
24.3751087188721	23.8762397766113	24.4289245605469	23.1236515045166	23.4209823608398	23.1565036773682	23.1243152618408	21.6524505615234	22.9023857116699	22.9364833831787	22.6219635009766	23.3533973693848	5	5	5	13	13	13	60,714	0	9,6742	387570000	31	14	A0A8I3RS05;A0A8I3MWI3;A0A8I3MKV9	A0A8I3RS05;A0A8I3MWI3;A0A8I3MKV9	PPP5C	547	tr|A0A8I3RS05|A0A8I3RS05_CANLF Serine/threonine-protein phosphatase OS=Canis lupus familiaris OX=9615 GN=PPP5C PE=3 SV=1;tr|A0A8I3MWI3|A0A8I3MWI3_CANLF Serine/threonine-protein phosphatase OS=Canis lupus familiaris OX=9615 GN=PPP5C PE=3 SV=1;tr|A0A8I3MKV9|
25.1770267486572	25.3008613586426	25.2156009674072	23.5808391571045	22.8508701324463	23.0349655151367	24.1676788330078	24.8453197479248	24.4625759124756	24.4270076751709	24.5909214019775	24.0616760253906	11	11	11	33,1	33,1	33,1	58,318	0	57,926	964010000	27	58	A0A8I3MWJ8	A0A8I3MWJ8		548	tr|A0A8I3MWJ8|A0A8I3MWJ8_CANLF Solute carrier family 3 member 2 OS=Canis lupus familiaris OX=9615 GN=SLC3A2 PE=4 SV=1
21.8816356658936	22.6339836120605	22.15549659729	29.8404865264893	29.8266887664795	29.8936252593994	29.8482990264893	29.7854709625244	28.4265441894531	28.421215057373	28.3342819213867	29.9201107025146	11	10	9	3,1	2,9	2,9	337,14	0	33,451	32215000000	164	340	A0A8P0NJZ0;A0A8I3MWM3	A0A8P0NJZ0;A0A8I3MWM3	LAMA1	549	tr|A0A8P0NJZ0|A0A8P0NJZ0_CANLF Laminin subunit alpha 1 OS=Canis lupus familiaris OX=9615 GN=LAMA1 PE=4 SV=1;tr|A0A8I3MWM3|A0A8I3MWM3_CANLF Laminin subunit alpha 1 OS=Canis lupus familiaris OX=9615 GN=LAMA1 PE=4 SV=1
23.6026363372803	23.5726528167725	23.7179565429688	24.5615653991699	24.7158622741699	24.8362941741943	23.7161769866943	22.1522789001465	25.1110801696777	25.6161918640137	25.1868419647217	24.1167221069336	2	2	2	3	3	3	58,723	0	9,7795	628830000	13	19	A0A8I3MYZ9;A0A8I3MWP5;A0A8P0T1P3;A0A8P0SKX9;A0A8I3NA66;A0A8I3RUK1	A0A8I3MYZ9;A0A8I3MWP5;A0A8P0T1P3;A0A8P0SKX9;A0A8I3NA66;A0A8I3RUK1	UBQLN1	550	tr|A0A8I3MYZ9|A0A8I3MYZ9_CANLF Ubiquilin 1 OS=Canis lupus familiaris OX=9615 GN=UBQLN1 PE=4 SV=1;tr|A0A8I3MWP5|A0A8I3MWP5_CANLF Ubiquilin 1 OS=Canis lupus familiaris OX=9615 GN=UBQLN1 PE=4 SV=1;tr|A0A8P0T1P3|A0A8P0T1P3_CANLF Ubiquilin 1 OS=Canis lupus fami
22.0972213745117	21.6115264892578	22.36403465271	22.7362422943115	22.9157752990723	23.0126533508301	21.8433494567871	21.2487545013428	22.6993293762207	22.9547538757324	23.4806213378906	20.3441467285156	3	3	3	4,6	4,6	4,6	98,861	0	5,8967	161440000	49	14	A0A8P0SWL1;A0A8I3N252;A0A8P0P493;A0A8I3MWQ7;A0A8P0NUF5	A0A8P0SWL1;A0A8I3N252;A0A8P0P493;A0A8I3MWQ7;A0A8P0NUF5	USP15	551	tr|A0A8P0SWL1|A0A8P0SWL1_CANLF Ubiquitin specific peptidase 15 OS=Canis lupus familiaris OX=9615 GN=USP15 PE=4 SV=1;tr|A0A8I3N252|A0A8I3N252_CANLF Ubiquitin carboxyl-terminal hydrolase OS=Canis lupus familiaris OX=9615 GN=USP15 PE=3 SV=1;tr|A0A8P0P493|A0A8
24.2239093780518	24.3615188598633	24.3617191314697	23.7628383636475	23.7743453979492	23.6655731201172	22.8998260498047	23.7733402252197	23.8984603881836	23.7391300201416	24.1164836883545	23.2558040618896	8	8	8	52,1	52,1	52,1	33,515	0	105	1399700000	15	92	A0A8I3MWR4;A0A8I3RTY0;A0A8P0PBL9;A0A8I3PI41;A0A8I3RQG3;A0A8I3MQ35;A0A8P0NY20	A0A8I3MWR4;A0A8I3RTY0	WDR61	552	tr|A0A8I3MWR4|A0A8I3MWR4_CANLF WD repeat domain 61 OS=Canis lupus familiaris OX=9615 GN=WDR61 PE=4 SV=1;tr|A0A8I3RTY0|A0A8I3RTY0_CANLF WD repeat domain 61 OS=Canis lupus familiaris OX=9615 GN=WDR61 PE=4 SV=1
22.0972518920898	21.9285316467285	22.2479305267334	23.2302856445313	22.3759098052979	21.4756298065186	22.168773651123	23.0275440216064	22.9013919830322	22.2711048126221	22.1006698608398	22.8560485839844	2	2	2	21	21	21	15,912	0	3,5227	178270000	8	6	A0A8I3MWS6	A0A8I3MWS6		553	tr|A0A8I3MWS6|A0A8I3MWS6_CANLF Mitochondrial ribosomal protein L54 OS=Canis lupus familiaris OX=9615 GN=MRPL54 PE=3 SV=1
21.5128192901611	22.4214324951172	22.4628620147705	23.0733451843262	22.8924331665039	22.6285190582275	22.0385494232178	21.870491027832	23.796199798584	23.8793277740479	24.0124816894531	22.5360660552979	11	11	11	12,4	12,4	12,4	148,29	0	19,208	409880000	57	33	A0A8I3MWT8;A0A8P0TL74;A0A8P0TI97	A0A8I3MWT8;A0A8P0TL74;A0A8P0TI97	OPLAH	554	tr|A0A8I3MWT8|A0A8I3MWT8_CANLF 5-oxoprolinase, ATP-hydrolysing OS=Canis lupus familiaris OX=9615 GN=OPLAH PE=3 SV=1;tr|A0A8P0TL74|A0A8P0TL74_CANLF 5-oxoprolinase, ATP-hydrolysing OS=Canis lupus familiaris OX=9615 GN=OPLAH PE=4 SV=1;tr|A0A8P0TI97|A0A8P0TI97
21.8005065917969	21.8223934173584	22.4749794006348	23.4865264892578	23.2901058197021	23.8588008880615	24.1903133392334	21.9101486206055	23.9369678497314	23.7873592376709	23.7942180633545	24.1782054901123	4	4	4	12,6	12,6	12,6	50,54	0	14,123	566950000	24	21	A0A8I3N3I4;A0A8I3NIW2;A0A8I3MWW3;A0A8I3N701;A0A8I3RU74	A0A8I3N3I4;A0A8I3NIW2;A0A8I3MWW3;A0A8I3N701;A0A8I3RU74	ERLEC1	555	tr|A0A8I3N3I4|A0A8I3N3I4_CANLF Endoplasmic reticulum lectin 1 OS=Canis lupus familiaris OX=9615 GN=ERLEC1 PE=4 SV=1;tr|A0A8I3NIW2|A0A8I3NIW2_CANLF Endoplasmic reticulum lectin 1 OS=Canis lupus familiaris OX=9615 GN=ERLEC1 PE=4 SV=1;tr|A0A8I3MWW3|A0A8I3MWW3
24.9920043945313	24.8981380462646	24.2540740966797	24.5542068481445	24.5198936462402	24.4602642059326	24.5995178222656	25.0864276885986	24.9386291503906	24.8122043609619	24.8244457244873	24.6301212310791	13	13	13	19,3	19,3	19,3	101,49	0	61,206	1550800000	44	74	A0A8I3MWW9	A0A8I3MWW9		556	tr|A0A8I3MWW9|A0A8I3MWW9_CANLF Arsenite-resistance protein 2 OS=Canis lupus familiaris OX=9615 GN=SRRT PE=3 SV=1
24.8496685028076	24.5747318267822	24.6547451019287	24.2016487121582	24.9648151397705	24.5456314086914	24.5086345672607	24.598949432373	24.4340267181396	24.0992469787598	24.7443237304688	24.586519241333	8	8	8	23,9	23,9	23,9	45,305	0	35,544	1009800000	26	51	A0A8I3MWX4;A0A8I3N023;A0A8I3MQX0	A0A8I3MWX4;A0A8I3N023;A0A8I3MQX0	ACAD8	557	tr|A0A8I3MWX4|A0A8I3MWX4_CANLF Acyl-CoA dehydrogenase family member 8 OS=Canis lupus familiaris OX=9615 GN=ACAD8 PE=3 SV=1;tr|A0A8I3N023|A0A8I3N023_CANLF Acyl-CoA dehydrogenase family member 8 OS=Canis lupus familiaris OX=9615 GN=ACAD8 PE=3 SV=1;tr|A0A8I3M
24.0654602050781	24.9734687805176	25.0144844055176	26.0859413146973	26.1955223083496	26.3337783813477	26.9611320495605	27.0781631469727	26.0970592498779	26.3388195037842	26.3053379058838	27.0136108398438	10	10	10	46,4	46,4	46,4	31,646	0	66,982	4801100000	18	93	A0A8I3S1H7;A0A8I3MX02	A0A8I3S1H7;A0A8I3MX02		558	tr|A0A8I3S1H7|A0A8I3S1H7_CANLF Succinate dehydrogenase [ubiquinone] iron-sulfur subunit, mitochondrial OS=Canis lupus familiaris OX=9615 PE=3 SV=1;tr|A0A8I3MX02|A0A8I3MX02_CANLF Succinate dehydrogenase [ubiquinone] iron-sulfur subunit, mitochondrial OS=Can
23.7457084655762	23.6664409637451	23.9851150512695	22.0335597991943	21.0185356140137	22.2090721130371	21.9031524658203	22.3180847167969	22.4167404174805	21.2691383361816	21.6923351287842	21.5763149261475	4	4	4	11	11	11	81,779	0	36,886	152480000	33	10	A0A8I3MX23;A0A8P0TDU2	A0A8I3MX23;A0A8P0TDU2	NCAPH	559	tr|A0A8I3MX23|A0A8I3MX23_CANLF Condensin complex subunit 2 OS=Canis lupus familiaris OX=9615 GN=NCAPH PE=3 SV=1;tr|A0A8P0TDU2|A0A8P0TDU2_CANLF Non-SMC condensin I complex subunit H OS=Canis lupus familiaris OX=9615 GN=NCAPH PE=4 SV=1
24.6039943695068	24.8800296783447	24.9319744110107	24.0180130004883	23.227071762085	23.9514484405518	23.6870975494385	23.8847408294678	23.3110504150391	23.926420211792	23.5067596435547	23.5130405426025	2	2	2	18,2	18,2	18,2	16,368	0	33,893	511210000	9	30	A0A8I3MX31;A0A8I3MNH8	A0A8I3MX31;A0A8I3MNH8	EDF1	560	tr|A0A8I3MX31|A0A8I3MX31_CANLF Endothelial differentiation related factor 1 OS=Canis lupus familiaris OX=9615 GN=EDF1 PE=4 SV=1;tr|A0A8I3MNH8|A0A8I3MNH8_CANLF Endothelial differentiation related factor 1 OS=Canis lupus familiaris OX=9615 GN=EDF1 PE=4 SV=1
23.7635478973389	23.2968406677246	22.5147018432617	20.9212417602539	21.2268447875977	21.2213268280029	21.6184864044189	21.8286056518555	20.8909091949463	21.5431652069092	21.3037128448486	21.7313709259033	2	2	2	5,5	5,5	5,5	60,438	0	12,287	107350000	19	12	A0A8I3MXA4	A0A8I3MXA4		565	tr|A0A8I3MXA4|A0A8I3MXA4_CANLF RNA polymerase I subunit G OS=Canis lupus familiaris OX=9615 GN=POLR1G PE=4 SV=1
24.5227699279785	24.4724025726318	24.6222648620605	25.1852169036865	25.2511863708496	25.400411605835	25.2307395935059	25.1226978302002	24.7562351226807	24.6932258605957	24.8499069213867	24.8776912689209	17	17	16	56,9	56,9	54,2	49,648	0	322,1	2942200000	20	205	A0A8I3RTZ2;A0A8P0P3Q1;A0A8P0P416;A0A8I3MXB3;A0A8P0PAQ4;A0A8I3RSH4;A0A8I3NAV0;A0A8I3MNA7;A0A8P0NJA1	A0A8I3RTZ2;A0A8P0P3Q1;A0A8P0P416;A0A8I3MXB3;A0A8P0PAQ4;A0A8I3RSH4;A0A8I3NAV0;A0A8I3MNA7;A0A8P0NJA1	G3BP1	566	tr|A0A8I3RTZ2|A0A8I3RTZ2_CANLF G3BP stress granule assembly factor 1 OS=Canis lupus familiaris OX=9615 GN=G3BP1 PE=4 SV=1;tr|A0A8P0P3Q1|A0A8P0P3Q1_CANLF G3BP stress granule assembly factor 1 OS=Canis lupus familiaris OX=9615 GN=G3BP1 PE=4 SV=1;tr|A0A8P0P41
23.2124805450439	23.1620483398438	24.5842838287354	21.8349494934082	22.8844985961914	22.6763114929199	22.5731048583984	23.0370121002197	22.7296199798584	22.7933521270752	22.4875812530518	22.2442150115967	5	5	5	21,8	21,8	21,8	41,082	0	18,086	326050000	20	16	A0A8I3MXB4	A0A8I3MXB4		567	tr|A0A8I3MXB4|A0A8I3MXB4_CANLF Ribosome biogenesis protein BRX1 homolog OS=Canis lupus familiaris OX=9615 GN=BRIX1 PE=3 SV=1
26.2413272857666	26.4693145751953	26.4263210296631	26.3869781494141	26.2949504852295	26.2936172485352	26.4411544799805	26.2320766448975	26.1428146362305	26.110502243042	26.2807388305664	26.5214214324951	18	18	18	56,5	56,5	56,5	54,451	0	323,31	9790300000	25	280	A0A8I3MXC4	A0A8I3MXC4		569	tr|A0A8I3MXC4|A0A8I3MXC4_CANLF Fumarate hydratase, mitochondrial OS=Canis lupus familiaris OX=9615 GN=FH PE=3 SV=1
29.0185813903809	29.1857471466064	29.3111209869385	28.471658706665	28.5068435668945	28.53537940979	28.6474952697754	28.7383117675781	28.593132019043	28.5997447967529	28.6607131958008	28.7570362091064	26	26	2	59,4	59,4	8	50,976	0	323,31	46081000000	23	996	A0A8I3RU88;A0A8I3MXC5	A0A8I3RU88;A0A8I3MXC5	HNRNPK	570	tr|A0A8I3RU88|A0A8I3RU88_CANLF Heterogeneous nuclear ribonucleoprotein K OS=Canis lupus familiaris OX=9615 GN=HNRNPK PE=4 SV=1;tr|A0A8I3MXC5|A0A8I3MXC5_CANLF Heterogeneous nuclear ribonucleoprotein K OS=Canis lupus familiaris OX=9615 GN=HNRNPK PE=4 SV=1
23.1156578063965	23.4014549255371	23.5760021209717	21.6503486633301	22.0577926635742	22.0684356689453	23.4001522064209	22.5076293945313	21.9707775115967	21.2511386871338	21.5376777648926	21.7912311553955	5	4	4	3,3	2,9	2,9	238,29	0	8,7474	119150000	106	9	A0A8I3MXD4;A0A8I3RSG7;A0A8I3RSH7;A0A8P0SZC1;A0A8I3MJQ9;A0A8P0S7T2;A0A8P0P0E7;A0A8I3MME8;A0A8P0P9W7;A0A8I3MJ97;A0A8I3MID0	A0A8I3MXD4;A0A8I3RSG7;A0A8I3RSH7	DOCK7	571	tr|A0A8I3MXD4|A0A8I3MXD4_CANLF Dedicator of cytokinesis 7 OS=Canis lupus familiaris OX=9615 GN=DOCK7 PE=3 SV=1;tr|A0A8I3RSG7|A0A8I3RSG7_CANLF Dedicator of cytokinesis 7 OS=Canis lupus familiaris OX=9615 GN=DOCK7 PE=3 SV=1;tr|A0A8I3RSH7|A0A8I3RSH7_CANLF Ded
21.96457862854	22.505500793457	21.8254718780518	22.5899848937988	22.176456451416	22.3692760467529	23.9129638671875	23.1640453338623	23.3779563903809	22.2847785949707	22.8318271636963	23.4189262390137	5	5	5	62,2	62,2	62,2	12,533	0	13,479	493640000	7	34	A0A8I3MXD8;A0A8I3RU30;A0A8I3MXF3;A0A8I3Q587	A0A8I3MXD8;A0A8I3RU30;A0A8I3MXF3;A0A8I3Q587	SLIRP	572	tr|A0A8I3MXD8|A0A8I3MXD8_CANLF SRA stem-loop interacting RNA binding protein OS=Canis lupus familiaris OX=9615 GN=SLIRP PE=4 SV=1;tr|A0A8I3RU30|A0A8I3RU30_CANLF RRM domain-containing protein OS=Canis lupus familiaris OX=9615 GN=SLIRP PE=4 SV=1;tr|A0A8I3MXF
22.0072212219238	20.7525730133057	21.2549476623535	21.6807041168213	22.2136821746826	21.0812015533447	21.5121612548828	21.6766662597656	21.5577430725098	22.9053630828857	21.7460250854492	22.9098377227783	4	4	4	35,2	35,2	35,2	24,817	0	13,787	255630000	11	11	A0A8I3MXF1	A0A8I3MXF1		573	tr|A0A8I3MXF1|A0A8I3MXF1_CANLF Mitochondrial ribosomal protein L24 OS=Canis lupus familiaris OX=9615 GN=MRPL24 PE=3 SV=1
24.4358711242676	24.7552165985107	24.8238620758057	24.7031898498535	24.7604541778564	24.9313888549805	24.931884765625	24.9354400634766	24.5379524230957	24.6626968383789	24.612455368042	24.9079780578613	9	9	9	22	22	22	74,319	0	167,03	1266000000	26	78	A0A8I3N1R6;A0A8I3MXF9;A0A8I3RU23;A0A8I3RVS6;A0A8I3N505;A0A8I3NB26;A0A8P0T8D3;A0A8I3NMJ4;A0A8I3NAM2;A0A8I3RYX1;A0A8I3RYU9;A0A8I3NF22	A0A8I3N1R6;A0A8I3MXF9;A0A8I3RU23;A0A8I3RVS6;A0A8I3N505		574	tr|A0A8I3N1R6|A0A8I3N1R6_CANLF Phosphatidylinositol binding clathrin assembly protein OS=Canis lupus familiaris OX=9615 GN=PICALM PE=3 SV=1;tr|A0A8I3MXF9|A0A8I3MXF9_CANLF Phosphatidylinositol binding clathrin assembly protein OS=Canis lupus familiaris OX=9
23.7931270599365	23.7526664733887	24.6480655670166	21.2632217407227	23.424654006958	22.1156463623047	22.2188930511475	22.2739677429199	21.5461044311523	21.87864112854	20.8603744506836	21.6378555297852	19	12	12	16,6	12,4	12,4	163,31	0	79,176	390920000	76	30	A0A8I3MZ20;A0A8I3MXG1;A0A8I3N3P1	A0A8I3MZ20;A0A8I3MXG1;A0A8I3N3P1	TOP2A	575	tr|A0A8I3MZ20|A0A8I3MZ20_CANLF DNA topoisomerase 2 OS=Canis lupus familiaris OX=9615 GN=TOP2A PE=3 SV=1;tr|A0A8I3MXG1|A0A8I3MXG1_CANLF DNA topoisomerase 2 OS=Canis lupus familiaris OX=9615 GN=TOP2A PE=3 SV=1;tr|A0A8I3N3P1|A0A8I3N3P1_CANLF DNA topoisomerase
25.3253631591797	25.2434711456299	25.5097217559814	25.9389209747314	26.0068225860596	26.1945095062256	26.3587055206299	26.2622165679932	25.8666744232178	25.5880641937256	25.7054862976074	26.4055500030518	17	17	17	53,6	53,6	53,6	45,514	0	323,31	5429800000	28	196	A0A8I3MXG8;A0A8P0S8S4;A0A8I3RT69;A0A8I3N0Z7;A0A8P0TT42;A0A8I3RT80;A0A8I3RT66;A0A8I3N4S2	A0A8I3MXG8;A0A8P0S8S4;A0A8I3RT69;A0A8I3N0Z7;A0A8P0TT42;A0A8I3RT80;A0A8I3RT66	HSDL2	576	tr|A0A8I3MXG8|A0A8I3MXG8_CANLF Hydroxysteroid dehydrogenase like 2 OS=Canis lupus familiaris OX=9615 GN=HSDL2 PE=4 SV=1;tr|A0A8P0S8S4|A0A8P0S8S4_CANLF Hydroxysteroid dehydrogenase like 2 OS=Canis lupus familiaris OX=9615 GN=HSDL2 PE=4 SV=1;tr|A0A8I3RT69|A0
25.252197265625	25.5558452606201	24.8568553924561	24.3293724060059	24.3310813903809	24.3861389160156	23.8930072784424	23.8326759338379	24.5140647888184	24.5709743499756	24.7071990966797	24.0610980987549	11	11	10	30,1	30,1	28,4	48,162	0	104,07	1689700000	27	123	A0A8I3NCC5;A0A8I3MXL7;A0A8P0P1K1;A0A8I3MZ00	A0A8I3NCC5;A0A8I3MXL7;A0A8P0P1K1	BZW2	578	tr|A0A8I3NCC5|A0A8I3NCC5_CANLF Basic leucine zipper and W2 domains 2 OS=Canis lupus familiaris OX=9615 GN=BZW2 PE=3 SV=1;tr|A0A8I3MXL7|A0A8I3MXL7_CANLF Basic leucine zipper and W2 domains 2 OS=Canis lupus familiaris OX=9615 GN=BZW2 PE=3 SV=1;tr|A0A8P0P1K1|
23.8380737304688	23.993257522583	23.8642921447754	24.3129901885986	24.4756832122803	24.3302612304688	24.6008224487305	24.6958293914795	24.8188991546631	24.8010940551758	24.821626663208	24.5902366638184	20	20	20	44	44	44	63,023	0	110,8	2096900000	40	133	A0A8I3MXN7;A0A8I3RU42;A0A8P0PLL3;A0A8I3MP16	A0A8I3MXN7;A0A8I3RU42;A0A8P0PLL3;A0A8I3MP16	YARS1	579	tr|A0A8I3MXN7|A0A8I3MXN7_CANLF Tyrosine--tRNA ligase OS=Canis lupus familiaris OX=9615 GN=YARS1 PE=3 SV=1;tr|A0A8I3RU42|A0A8I3RU42_CANLF Tyrosine--tRNA ligase OS=Canis lupus familiaris OX=9615 GN=YARS1 PE=3 SV=1;tr|A0A8P0PLL3|A0A8P0PLL3_CANLF Tyrosyl-tRNA
28.0346984863281	28.0558452606201	28.5236148834229	27.8582801818848	27.8516826629639	27.7854404449463	27.7737312316895	27.5872783660889	28.0594596862793	28.2273826599121	27.85910987854	27.7669868469238	3	3	3	31,3	31,3	31,3	13,015	0	108,57	7229600000	5	90	A0A8I3ND98;A0A8I3MXT9	A0A8I3ND98;A0A8I3MXT9	RPS26	580	tr|A0A8I3ND98|A0A8I3ND98_CANLF 40S ribosomal protein S26 OS=Canis lupus familiaris OX=9615 GN=RPS26 PE=3 SV=1;tr|A0A8I3MXT9|A0A8I3MXT9_CANLF 40S ribosomal protein S26 OS=Canis lupus familiaris OX=9615 GN=RPS26 PE=3 SV=1
21.2148532867432	21.9985885620117	21.7759456634521	23.9802398681641	24.249813079834	23.9566860198975	22.9300708770752	23.8887405395508	23.4307136535645	23.353666305542	23.5669746398926	23.0698585510254	8	8	8	13,4	13,4	13,4	101,3	0	24,68	396640000	48	42	A0A8I3MXY4;A0A8I3N110;A0A8I3MS55;A0A8P0NQV9	A0A8I3MXY4;A0A8I3N110;A0A8I3MS55;A0A8P0NQV9	ZC3HAV1	582	tr|A0A8I3MXY4|A0A8I3MXY4_CANLF Zinc finger CCCH-type containing, antiviral 1 OS=Canis lupus familiaris OX=9615 GN=ZC3HAV1 PE=3 SV=1;tr|A0A8I3N110|A0A8I3N110_CANLF Zinc finger CCCH-type containing, antiviral 1 OS=Canis lupus familiaris OX=9615 GN=ZC3HAV1 PE
24.5279674530029	24.659215927124	24.4879360198975	24.5711479187012	24.4856052398682	24.3521175384521	23.9862442016602	23.7837677001953	24.9765300750732	24.885066986084	24.7136631011963	24.0969181060791	24	24	24	60,7	60,7	60,7	61,479	0	138,12	3864700000	33	251	A0A8I3MXZ7;A0A8I3MMJ8;A0A8I3NA64;A0A8I3MML3;A0A8I3MW25	A0A8I3MXZ7;A0A8I3MMJ8;A0A8I3NA64;A0A8I3MML3;A0A8I3MW25	PGM1	583	tr|A0A8I3MXZ7|A0A8I3MXZ7_CANLF Phosphoglucomutase 1 OS=Canis lupus familiaris OX=9615 GN=PGM1 PE=3 SV=1;tr|A0A8I3MMJ8|A0A8I3MMJ8_CANLF Phosphoglucomutase 1 OS=Canis lupus familiaris OX=9615 GN=PGM1 PE=3 SV=1;tr|A0A8I3NA64|A0A8I3NA64_CANLF Phosphoglucomutas
29.9857654571533	29.6602039337158	29.7268447875977	28.9353103637695	28.987907409668	28.9422645568848	28.3686122894287	28.1416549682617	29.3201236724854	29.1827201843262	29.2210578918457	28.5098285675049	28	7	6	79,8	21,4	17,9	47,635	0	323,31	29174000000	19	419	A0A8I3N467;A0A8I3N9K0;A0A8I3MY05;A0A8I3N7D2;A0A8P0NY47;A0A8I3RQM8;A0A8I3NIF5	A0A8I3N467;A0A8I3N9K0;A0A8I3MY05;A0A8I3N7D2	TUBB	584	tr|A0A8I3N467|A0A8I3N467_CANLF Tubulin beta chain OS=Canis lupus familiaris OX=9615 GN=TUBB PE=3 SV=1;tr|A0A8I3N9K0|A0A8I3N9K0_CANLF Tubulin beta chain OS=Canis lupus familiaris OX=9615 GN=TUBB PE=3 SV=1;tr|A0A8I3MY05|A0A8I3MY05_CANLF Tubulin beta chain OS
23.8187046051025	23.4058742523193	23.8336429595947	23.5008163452148	23.7383041381836	23.5239658355713	23.453498840332	20.8462562561035	23.8380737304688	23.7272319793701	23.7318992614746	23.8489055633545	8	8	8	13,7	13,7	13,7	116,4	0	36,78	460980000	56	43	A0A8I3RSC9;A0A8I3MY08;A0A8P0T866	A0A8I3RSC9;A0A8I3MY08;A0A8P0T866	LARP1	585	tr|A0A8I3RSC9|A0A8I3RSC9_CANLF La ribonucleoprotein 1, translational regulator OS=Canis lupus familiaris OX=9615 GN=LARP1 PE=4 SV=1;tr|A0A8I3MY08|A0A8I3MY08_CANLF La ribonucleoprotein 1, translational regulator OS=Canis lupus familiaris OX=9615 GN=LARP1 PE
23.6974220275879	23.9370574951172	23.6257801055908	24.1372737884521	24.4661273956299	24.4502925872803	23.6804599761963	23.6486682891846	24.6351680755615	24.6341152191162	24.6593265533447	23.6551265716553	13	13	13	36,5	36,5	36,5	59,121	0	50,732	1874900000	28	87	A0A8P0SPL3;A0A8I3MY15	A0A8P0SPL3;A0A8I3MY15	HEXB	586	tr|A0A8P0SPL3|A0A8P0SPL3_CANLF Hexosaminidase subunit beta OS=Canis lupus familiaris OX=9615 GN=HEXB PE=4 SV=1;tr|A0A8I3MY15|A0A8I3MY15_CANLF Beta-hexosaminidase OS=Canis lupus familiaris OX=9615 GN=HEXB PE=3 SV=1
23.436315536499	21.7006702423096	23.5152072906494	23.838939666748	23.9589881896973	23.5500431060791	23.7545032501221	21.5783977508545	23.5480442047119	23.2717037200928	23.7990703582764	23.8415336608887	8	8	8	32,1	32,1	32,1	45,968	0	40,994	690630000	19	57	A0A8I3MY57;A0A8I3N285	A0A8I3MY57;A0A8I3N285	PREB	588	tr|A0A8I3MY57|A0A8I3MY57_CANLF Prolactin regulatory element-binding protein OS=Canis lupus familiaris OX=9615 GN=PREB PE=3 SV=1;tr|A0A8I3N285|A0A8I3N285_CANLF Prolactin regulatory element-binding protein OS=Canis lupus familiaris OX=9615 GN=PREB PE=3 SV=1
22.5447235107422	23.1876735687256	22.5845375061035	22.4043426513672	21.8843173980713	22.7073783874512	21.991340637207	21.542932510376	22.0266494750977	22.297176361084	21.5941925048828	22.8369579315186	6	6	6	17,2	17,2	17,2	59,77	0	12,789	191780000	29	20	A0A8I3MY63	A0A8I3MY63		589	tr|A0A8I3MY63|A0A8I3MY63_CANLF RNA polymerase II-associated factor 1 homolog OS=Canis lupus familiaris OX=9615 GN=PAF1 PE=3 SV=1
24.3079986572266	23.8436431884766	23.7378921508789	23.9667530059814	23.8843688964844	23.5207328796387	23.646692276001	23.8996601104736	23.6185169219971	23.750316619873	23.8312282562256	22.4401607513428	4	4	4	30,4	30,4	30,4	19,595	0	12,904	531860000	10	47	A0A8I3N5U8;A0A8I3MY64;A0A8I3PYK8;A0A8I3PWW6;A0A8I3S9D1;A0A8P0SU44;A0A8I3MV07;A0A8P0TMM2;A0A8I3PKS4;A0A8I3MY45	A0A8I3N5U8;A0A8I3MY64;A0A8I3PYK8;A0A8I3PWW6;A0A8I3S9D1;A0A8P0SU44;A0A8I3MV07;A0A8P0TMM2;A0A8I3PKS4;A0A8I3MY45	MRPL21	590	tr|A0A8I3N5U8|A0A8I3N5U8_CANLF 39S ribosomal protein L21, mitochondrial OS=Canis lupus familiaris OX=9615 GN=MRPL21 PE=4 SV=1;tr|A0A8I3MY64|A0A8I3MY64_CANLF 39S ribosomal protein L21, mitochondrial OS=Canis lupus familiaris OX=9615 GN=MRPL21 PE=4 SV=1;tr|A
26.75608253479	22.9197483062744	21.8901882171631	31.7673034667969	31.3925361633301	31.499382019043	29.0221843719482	29.7785320281982	29.2576389312744	29.6594371795654	29.3137607574463	29.2110404968262	9	2	2	11,2	4,8	4,8	68,604	0	153,14	36326000000	39	208	P49822;A0A8I3MY68;A0A8P0P664;A0A8P0N604;A0A8I3MZG8;A0A8P0TKM1;A0A8I3MY51	P49822;A0A8I3MY68;A0A8P0P664;A0A8P0N604;A0A8I3MZG8;A0A8P0TKM1;A0A8I3MY51	ALB	591	sp|P49822|ALBU_CANLF Albumin OS=Canis lupus familiaris OX=9615 GN=ALB PE=1 SV=3;tr|A0A8I3MY68|A0A8I3MY68_CANLF Albumin OS=Canis lupus familiaris OX=9615 GN=ALB PE=4 SV=1;tr|A0A8P0P664|A0A8P0P664_CANLF Albumin OS=Canis lupus familiaris OX=9615 GN=ALB PE=4 S
21.4605484008789	21.9368953704834	21.7358417510986	22.2243976593018	21.6392612457275	21.9337329864502	22.3683776855469	22.13916015625	22.4300498962402	21.5623931884766	22.9936046600342	22.0235462188721	5	2	2	10,2	4,8	4,8	59,291	0	6,7549	98846000	33	13	A0A8I3MY77;A0A8I3N7B5;A0A8I3NIZ3;A0A8I3S1B7;A0A8I3PAC4;A0A8I3P532;A0A8I3P4G7;A0A8I3NY52;A0A8I3P5H9;A0A8I3P5S6;A0A8I3N7J2	A0A8I3MY77;A0A8I3N7B5;A0A8I3NIZ3;A0A8I3S1B7;A0A8I3PAC4;A0A8I3P532;A0A8I3P4G7;A0A8I3NY52;A0A8I3P5H9;A0A8I3P5S6	KLC4	592	tr|A0A8I3MY77|A0A8I3MY77_CANLF Kinesin light chain OS=Canis lupus familiaris OX=9615 GN=KLC4 PE=3 SV=1;tr|A0A8I3N7B5|A0A8I3N7B5_CANLF Kinesin light chain OS=Canis lupus familiaris OX=9615 GN=KLC4 PE=3 SV=1;tr|A0A8I3NIZ3|A0A8I3NIZ3_CANLF Kinesin light chain
23.5207328796387	23.8746452331543	23.5594081878662	23.4478359222412	23.5112323760986	23.6571998596191	24.3382415771484	24.3604488372803	23.8510990142822	24.1086101531982	23.9590759277344	24.5092391967773	14	14	14	27,1	27,1	27,1	89,114	0	77,769	1421600000	48	95	A0A8I3MY93;A0A8I3RW63	A0A8I3MY93;A0A8I3RW63	UFL1	593	tr|A0A8I3MY93|A0A8I3MY93_CANLF E3 UFM1-protein ligase 1 OS=Canis lupus familiaris OX=9615 GN=UFL1 PE=3 SV=1;tr|A0A8I3RW63|A0A8I3RW63_CANLF E3 UFM1-protein ligase 1 OS=Canis lupus familiaris OX=9615 GN=UFL1 PE=3 SV=1
25.2143783569336	25.0820064544678	25.405647277832	24.7562847137451	24.8269672393799	25.0798511505127	24.3601131439209	24.282772064209	24.5482788085938	24.375638961792	24.4727745056152	24.4537506103516	2	2	2	17,2	17,2	17,2	14,238	0	7,9631	555980000	8	17	A0A8I3MY97;A0A8P0T434;A0A8I3RU47;A0A8I3ML28	A0A8I3MY97;A0A8P0T434;A0A8I3RU47;A0A8I3ML28		594	tr|A0A8I3MY97|A0A8I3MY97_CANLF Prefoldin subunit 1 OS=Canis lupus familiaris OX=9615 GN=LOC102152612 PE=3 SV=1;tr|A0A8P0T434|A0A8P0T434_CANLF Uncharacterized protein OS=Canis lupus familiaris OX=9615 PE=4 SV=1;tr|A0A8I3RU47|A0A8I3RU47_CANLF Prefoldin subun
26.6778812408447	26.5223655700684	25.8352813720703	26.2973651885986	26.4722461700439	26.3885879516602	25.9352378845215	25.8611221313477	26.8209209442139	26.7380218505859	26.7192096710205	26.0200710296631	24	24	24	60,4	60,4	60,4	43,802	0	323,31	10617000000	22	351	A0A8I3MYE2	A0A8I3MYE2		595	tr|A0A8I3MYE2|A0A8I3MYE2_CANLF Proliferation-associated 2G4 OS=Canis lupus familiaris OX=9615 GN=PA2G4 PE=3 SV=1
26.0788135528564	27.1420936584473	27.7786884307861	23.8469944000244	23.9648151397705	24.28883934021	23.172248840332	22.3898983001709	23.61110496521	23.656436920166	24.2279529571533	23.379545211792	26	13	11	78	45,1	39,9	49,867	0	278,98	2483200000	20	77	A0A8I3MYG1;A0A8I3MW24;A0A8I3MPU8;CON__ENSEMBL:ENSBTAP00000025008	A0A8I3MYG1;A0A8I3MW24	TUBB6	597	tr|A0A8I3MYG1|A0A8I3MYG1_CANLF Tubulin beta chain OS=Canis lupus familiaris OX=9615 GN=TUBB6 PE=3 SV=1;tr|A0A8I3MW24|A0A8I3MW24_CANLF Tubulin beta chain OS=Canis lupus familiaris OX=9615 GN=TUBB6 PE=3 SV=1
21.9559497833252	20.7941379547119	21.3694629669189	24.1128311157227	24.150505065918	23.950647354126	21.5574855804443	22.6233863830566	23.7869606018066	24.1424255371094	24.0816402435303	23.5327892303467	5	5	5	21,7	21,7	21,7	38,791	0	10,56	345550000	21	19	A0A8I3MYG7	A0A8I3MYG7		598	tr|A0A8I3MYG7|A0A8I3MYG7_CANLF Queuosine salvage protein OS=Canis lupus familiaris OX=9615 GN=C1H9orf64 PE=3 SV=1
25.0001964569092	24.909122467041	24.7073574066162	24.996753692627	25.2314720153809	25.0035457611084	24.911958694458	24.7753505706787	25.1114387512207	25.1183471679688	25.2073211669922	25.3064002990723	4	4	4	62,1	62,1	62,1	13,363	0	60,992	1473700000	5	52	A0A8I3MYH8;A0A8P0T769;A0A8P0NNA4;A0A8I3NDW7;A0A8I3RUB0	A0A8I3MYH8;A0A8P0T769;A0A8P0NNA4;A0A8I3NDW7	NDUFA5	600	tr|A0A8I3MYH8|A0A8I3MYH8_CANLF NADH dehydrogenase [ubiquinone] 1 alpha subcomplex subunit 5 OS=Canis lupus familiaris OX=9615 GN=NDUFA5 PE=3 SV=1;tr|A0A8P0T769|A0A8P0T769_CANLF Uncharacterized protein OS=Canis lupus familiaris OX=9615 GN=NDUFA5 PE=4 SV=1;t
22.4811153411865	22.7390060424805	22.827278137207	21.8714694976807	20.4012355804443	22.4885711669922	21.1843414306641	22.3077182769775	22.1532669067383	21.5494689941406	21.1806488037109	21.8582859039307	6	6	6	26,5	26,5	26,5	45,113	0	8,6935	126220000	24	8	A0A8I3MYJ5	A0A8I3MYJ5		601	tr|A0A8I3MYJ5|A0A8I3MYJ5_CANLF DnaJ heat shock protein family (Hsp40) member B12 OS=Canis lupus familiaris OX=9615 GN=DNAJB12 PE=4 SV=1
21.765811920166	22.0874137878418	20.9977855682373	23.3638591766357	22.7783432006836	22.858003616333	23.5396690368652	21.9106197357178	22.8799629211426	22.7177467346191	22.7426280975342	23.1763954162598	7	7	7	39,3	39,3	39,3	32,101	0	45,593	570950000	14	49	A0A8P0SGH9;A0A8I3MYL2;A0A8I3MYP2	A0A8P0SGH9;A0A8I3MYL2;A0A8I3MYP2	MECR	602	tr|A0A8P0SGH9|A0A8P0SGH9_CANLF Mitochondrial trans-2-enoyl-CoA reductase OS=Canis lupus familiaris OX=9615 GN=MECR PE=4 SV=1;tr|A0A8I3MYL2|A0A8I3MYL2_CANLF Mitochondrial trans-2-enoyl-CoA reductase OS=Canis lupus familiaris OX=9615 GN=MECR PE=4 SV=1;tr|A0A
22.4862041473389	21.4834003448486	21.1069107055664	21.2000274658203	21.7819080352783	21.4615993499756	21.2127666473389	22.3559646606445	22.5928173065186	21.542573928833	22.6062545776367	22.0332717895508	5	5	5	4,3	4,3	4,3	196,99	0	8,2834	204380000	103	13	A0A8P0N708;A0A8I3MYM5;A0A8P0T642;A0A8I3RUQ9;A0A8P0P1R9;A0A8I3N4N6;A0A8P0PDR2;A0A8I3RT58;A0A8P0TDW8;A0A8I3RUI2;A0A8P0NYI6;A0A8I3N1N8;A0A8P0S9T5;A0A8I3RUG2;A0A8I3RUN6	A0A8P0N708;A0A8I3MYM5;A0A8P0T642;A0A8I3RUQ9;A0A8P0P1R9;A0A8I3N4N6;A0A8P0PDR2;A0A8I3RT58;A0A8P0TDW8;A0A8I3RUI2;A0A8P0NYI6;A0A8I3N1N8;A0A8P0S9T5;A0A8I3RUG2;A0A8I3RUN6	KIAA1217	603	tr|A0A8P0N708|A0A8P0N708_CANLF KIAA1217 OS=Canis lupus familiaris OX=9615 GN=KIAA1217 PE=4 SV=1;tr|A0A8I3MYM5|A0A8I3MYM5_CANLF KIAA1217 OS=Canis lupus familiaris OX=9615 GN=KIAA1217 PE=4 SV=1;tr|A0A8P0T642|A0A8P0T642_CANLF KIAA1217 OS=Canis lupus familiari
24.871265411377	24.8105392456055	24.65283203125	26.5372848510742	26.665599822998	26.5127849578857	27.4199714660645	27.3355178833008	26.0236911773682	26.0264167785645	26.1119556427002	27.3831920623779	12	12	12	74	74	74	27,8	0	136,9	14365000000	15	239	A0A8I3MYP1	A0A8I3MYP1		604	tr|A0A8I3MYP1|A0A8I3MYP1_CANLF ETHE1 persulfide dioxygenase OS=Canis lupus familiaris OX=9615 GN=ETHE1 PE=4 SV=1
21.5760440826416	23.6000289916992	23.582447052002	22.7042427062988	23.3185176849365	20.6713542938232	23.461763381958	23.423807144165	23.2126731872559	23.5015449523926	23.4795112609863	23.467248916626	2	2	2	6,3	6,3	6,3	35,869	0,00030248	2,3629	225530000	17	6	A0A8P0SPH5;A0A8I3MYP5	A0A8P0SPH5;A0A8I3MYP5	ZRANB2	605	tr|A0A8P0SPH5|A0A8P0SPH5_CANLF Zinc finger RANBP2-type containing 2 OS=Canis lupus familiaris OX=9615 GN=ZRANB2 PE=4 SV=1;tr|A0A8I3MYP5|A0A8I3MYP5_CANLF Zinc finger Ran-binding domain-containing protein 2 OS=Canis lupus familiaris OX=9615 GN=ZRANB2 PE=3 SV
24.5609245300293	23.926872253418	24.6173973083496	26.4235668182373	26.437967300415	26.4438419342041	26.0162715911865	25.958854675293	26.4577465057373	26.1875972747803	26.5207481384277	26.0904502868652	14	14	14	54,6	54,6	54,6	47,268	0	305,45	4860100000	17	158	A0A8I3MYR1;A0A8I3N0R4;A0A8I3NC77	A0A8I3MYR1;A0A8I3N0R4;A0A8I3NC77	GCAT	606	tr|A0A8I3MYR1|A0A8I3MYR1_CANLF Glycine C-acetyltransferase OS=Canis lupus familiaris OX=9615 GN=GCAT PE=3 SV=1;tr|A0A8I3N0R4|A0A8I3N0R4_CANLF Glycine C-acetyltransferase OS=Canis lupus familiaris OX=9615 GN=GCAT PE=3 SV=1;tr|A0A8I3NC77|A0A8I3NC77_CANLF Gly
27.9552669525146	27.928352355957	28.0599231719971	28.0982837677002	27.9428520202637	28.1649971008301	28.1747894287109	28.1639423370361	28.2860374450684	28.3682804107666	28.070198059082	28.0706081390381	9	9	9	49,3	49,3	49,3	15,798	0	56,523	15705000000	6	302	A0A8I3MYV4;Q9XSU7;A0A8I3Q483	A0A8I3MYV4;Q9XSU7;A0A8I3Q483	RPL27	607	tr|A0A8I3MYV4|A0A8I3MYV4_CANLF 60S ribosomal protein L27 OS=Canis lupus familiaris OX=9615 GN=RPL27 PE=3 SV=1;sp|Q9XSU7|RL27_CANLF 60S ribosomal protein L27 OS=Canis lupus familiaris OX=9615 GN=RPL27 PE=2 SV=3;tr|A0A8I3Q483|A0A8I3Q483_CANLF RL27 protein OS
21.8778514862061	21.482982635498	21.1674652099609	22.784086227417	21.6350345611572	21.3824558258057	22.0699520111084	21.161657333374	23.1606636047363	22.8285579681396	22.8122940063477	22.3234672546387	3	3	3	4,9	4,9	4,9	103,64	0	3,353	137600000	39	9	A0A8I3N0B1;A0A8I3NEM5;A0A8I3MZ27;A0A8P0NT68;A0A8P0TES9;A0A8I3MZH9;A0A8P0SEZ7	A0A8I3N0B1;A0A8I3NEM5;A0A8I3MZ27;A0A8P0NT68;A0A8P0TES9;A0A8I3MZH9;A0A8P0SEZ7	ST14	608	tr|A0A8I3N0B1|A0A8I3N0B1_CANLF ST14 transmembrane serine protease matriptase OS=Canis lupus familiaris OX=9615 GN=ST14 PE=4 SV=1;tr|A0A8I3NEM5|A0A8I3NEM5_CANLF ST14 transmembrane serine protease matriptase OS=Canis lupus familiaris OX=9615 GN=ST14 PE=4 SV=
22.3906555175781	20.4248085021973	22.5306377410889	25.2097015380859	25.3236103057861	25.0483493804932	24.5697574615479	24.4664402008057	25.7006530761719	25.5820178985596	25.639949798584	24.3929653167725	13	13	12	50	50	46,7	36,845	0	106,72	1654600000	21	67	A0A8I3MZ42;A0A8I3MWF0;A0A8I3MWI1;A0A8I3RTX1	A0A8I3MZ42;A0A8I3MWF0;A0A8I3MWI1	FBP1	609	tr|A0A8I3MZ42|A0A8I3MZ42_CANLF Fructose-bisphosphatase OS=Canis lupus familiaris OX=9615 GN=FBP1 PE=3 SV=1;tr|A0A8I3MWF0|A0A8I3MWF0_CANLF Fructose-bisphosphatase OS=Canis lupus familiaris OX=9615 GN=FBP1 PE=3 SV=1;tr|A0A8I3MWI1|A0A8I3MWI1_CANLF Fructose-bi
25.1634616851807	25.0293064117432	25.1055755615234	24.9504261016846	25.2302265167236	25.1168403625488	25.8764038085938	25.7970428466797	25.2990093231201	25.2099628448486	25.1546039581299	25.7051696777344	34	34	34	20,1	20,1	20,1	267,31	0	301,51	4453700000	109	284	A0A8I3MZ55;A0A8P0SI80;A0A8I3MWQ5	A0A8I3MZ55;A0A8P0SI80;A0A8I3MWQ5	TPR	610	tr|A0A8I3MZ55|A0A8I3MZ55_CANLF Nucleoprotein TPR OS=Canis lupus familiaris OX=9615 GN=TPR PE=3 SV=1;tr|A0A8P0SI80|A0A8P0SI80_CANLF Translocated promoter region, nuclear basket protein OS=Canis lupus familiaris OX=9615 GN=TPR PE=4 SV=1;tr|A0A8I3MWQ5|A0A8I3M
24.7487831115723	24.2537136077881	24.0481834411621	23.1555786132813	23.9039859771729	23.5507469177246	23.150821685791	23.2648487091064	23.9299449920654	23.7329349517822	24.2965602874756	22.149829864502	10	10	10	14,7	14,7	14,7	128,39	0	53,746	700850000	53	29	A0A8P0NGV9;A0A8I3MZ60	A0A8P0NGV9;A0A8I3MZ60	ANKFY1	611	tr|A0A8P0NGV9|A0A8P0NGV9_CANLF Ankyrin repeat and FYVE domain containing 1 OS=Canis lupus familiaris OX=9615 GN=ANKFY1 PE=4 SV=1;tr|A0A8I3MZ60|A0A8I3MZ60_CANLF Ankyrin repeat and FYVE domain containing 1 OS=Canis lupus familiaris OX=9615 GN=ANKFY1 PE=4 SV=
24.5468673706055	24.2229518890381	24.2167491912842	24.4664402008057	24.4227809906006	24.4204692840576	23.6627521514893	23.8040027618408	24.6747608184814	24.5764045715332	24.5375957489014	23.4738273620605	11	11	11	28,4	28,4	28,4	82,027	0	65,854	1450300000	31	108	A0A8I3MZD0;A0A8I3MZB9	A0A8I3MZD0;A0A8I3MZB9	PLA2G4A	612	tr|A0A8I3MZD0|A0A8I3MZD0_CANLF Phospholipase A2 OS=Canis lupus familiaris OX=9615 GN=PLA2G4A PE=4 SV=1;tr|A0A8I3MZB9|A0A8I3MZB9_CANLF Phospholipase A2 OS=Canis lupus familiaris OX=9615 GN=PLA2G4A PE=4 SV=1
25.432466506958	25.234582901001	25.0820064544678	24.877082824707	25.2618045806885	25.1100444793701	24.9858093261719	24.7111434936523	25.6368274688721	25.3998584747314	25.6218738555908	24.5126781463623	16	16	15	27,2	27,2	26,1	83,652	0	62,595	2689500000	41	118	A0A8I3MZD1;A0A8I3MZF6	A0A8I3MZD1;A0A8I3MZF6	TARS1	613	tr|A0A8I3MZD1|A0A8I3MZD1_CANLF Threonine--tRNA ligase OS=Canis lupus familiaris OX=9615 GN=TARS1 PE=3 SV=1;tr|A0A8I3MZF6|A0A8I3MZF6_CANLF Threonine--tRNA ligase OS=Canis lupus familiaris OX=9615 GN=TARS1 PE=3 SV=1
24.0677604675293	24.0585422515869	23.5407333374023	23.4162216186523	23.4485931396484	23.4914283752441	23.1756496429443	22.910623550415	23.7047214508057	23.6506423950195	23.3031272888184	23.2775325775146	13	13	12	22,8	22,8	21,2	84,715	0	36,778	740660000	43	67	A0A8I3MZE0;A0A8I3MUP6	A0A8I3MZE0;A0A8I3MUP6	PLOD3	614	tr|A0A8I3MZE0|A0A8I3MZE0_CANLF Procollagen-lysine 5-dioxygenase OS=Canis lupus familiaris OX=9615 GN=PLOD3 PE=4 SV=1;tr|A0A8I3MUP6|A0A8I3MUP6_CANLF Procollagen-lysine,2-oxoglutarate 5-dioxygenase 3 OS=Canis lupus familiaris OX=9615 GN=PLOD3 PE=4 SV=1
28.3429946899414	28.281623840332	28.4116325378418	29.4739627838135	29.485237121582	29.5020122528076	29.7603397369385	29.6837310791016	28.512279510498	28.5516052246094	28.5067672729492	29.7005462646484	275	275	4	60,1	60,1	0,6	528,4	0	323,31	226740000000	294	5163	A0A8P0T5V5;A0A8I3MZG2;A0A8P0T6R3;A0A8I3RV21;A0A8P0PAX1;A0A8I3N0U8;A0A8P0TCM9;A0A8P0TGU1;A0A8I3MYH9;A0A8P0ST76;A0A8I3MZF4;A0A8I3MVC5	A0A8P0T5V5;A0A8I3MZG2;A0A8P0T6R3;A0A8I3RV21;A0A8P0PAX1;A0A8I3N0U8;A0A8P0TCM9;A0A8P0TGU1;A0A8I3MYH9;A0A8P0ST76;A0A8I3MZF4;A0A8I3MVC5	PLEC	616	tr|A0A8P0T5V5|A0A8P0T5V5_CANLF Plectin OS=Canis lupus familiaris OX=9615 GN=PLEC PE=4 SV=1;tr|A0A8I3MZG2|A0A8I3MZG2_CANLF Plectin OS=Canis lupus familiaris OX=9615 GN=PLEC PE=4 SV=1;tr|A0A8P0T6R3|A0A8P0T6R3_CANLF Plectin OS=Canis lupus familiaris OX=9615 G
22.1949329376221	22.088451385498	21.4988651275635	22.6216773986816	21.1163787841797	20.7797260284424	21.7761421203613	20.809627532959	21.5198707580566	21.7567195892334	21.2870426177979	22.2498626708984	19	19	19	78,9	78,9	78,9	35,834	0	323,31	6985000000	18	202	A0A8I3MZG9;A0A8P0N557;A0A8P0NUS5	A0A8I3MZG9;A0A8P0N557;A0A8P0NUS5	SULT1C3	617	tr|A0A8I3MZG9|A0A8I3MZG9_CANLF Sulfotransferase OS=Canis lupus familiaris OX=9615 GN=SULT1C3 PE=3 SV=1;tr|A0A8P0N557|A0A8P0N557_CANLF Sulfotransferase family 1C member 3 OS=Canis lupus familiaris OX=9615 GN=SULT1C3 PE=4 SV=1;tr|A0A8P0NUS5|A0A8P0NUS5_CANLF
22.3177318572998	22.5631942749023	21.5302391052246	21.31272315979	22.1511096954346	21.0418224334717	21.6282596588135	21.4497127532959	22.786262512207	22.9612331390381	21.2345943450928	21.1161975860596	5	5	5	10,7	10,7	10,7	94,836	0	21,781	248380000	52	9	A0A8I3MZH7;A0A8P0NRK2;A0A8I3N0Z1	A0A8I3MZH7;A0A8P0NRK2;A0A8I3N0Z1	COG3	618	tr|A0A8I3MZH7|A0A8I3MZH7_CANLF Conserved oligomeric Golgi complex subunit 3 OS=Canis lupus familiaris OX=9615 GN=COG3 PE=3 SV=1;tr|A0A8P0NRK2|A0A8P0NRK2_CANLF Component of oligomeric golgi complex 3 OS=Canis lupus familiaris OX=9615 GN=COG3 PE=4 SV=1;tr|A0
23.9232482910156	23.7917366027832	23.7484760284424	22.6093921661377	22.8800754547119	22.6602935791016	22.7785034179688	22.7738437652588	23.8289051055908	23.5733451843262	23.9246997833252	23.2221546173096	14	14	14	19,4	19,4	19,4	120,98	0	46,546	757630000	51	57	A0A8I3MZI1;A0A8I3N3F9;A0A8I3N163;A0A8I3N1K4;A0A8I3N077	A0A8I3MZI1;A0A8I3N3F9;A0A8I3N163;A0A8I3N1K4	IPO4	619	tr|A0A8I3MZI1|A0A8I3MZI1_CANLF Importin 4 OS=Canis lupus familiaris OX=9615 GN=IPO4 PE=4 SV=1;tr|A0A8I3N3F9|A0A8I3N3F9_CANLF Importin 4 OS=Canis lupus familiaris OX=9615 GN=IPO4 PE=4 SV=1;tr|A0A8I3N163|A0A8I3N163_CANLF Importin 4 OS=Canis lupus familiaris
22.2167625427246	21.6385879516602	23.8489055633545	23.1432037353516	22.0346908569336	21.9286689758301	23.3768978118896	21.7281436920166	23.1559638977051	23.3475971221924	23.3200340270996	22.6051559448242	7	7	7	29,3	29,3	29,3	41,806	0	28,713	387140000	23	18	A0A8I3MZL6;A0A8I3N4V4;A0A8I3PW20	A0A8I3MZL6;A0A8I3N4V4	POLDIP2	621	tr|A0A8I3MZL6|A0A8I3MZL6_CANLF DNA polymerase delta interacting protein 2 OS=Canis lupus familiaris OX=9615 GN=POLDIP2 PE=4 SV=1;tr|A0A8I3N4V4|A0A8I3N4V4_CANLF DNA polymerase delta interacting protein 2 OS=Canis lupus familiaris OX=9615 GN=POLDIP2 PE=4 SV=
27.6590805053711	27.5387516021729	27.9672470092773	26.9649925231934	26.9702682495117	26.9434661865234	27.5596122741699	27.1033954620361	27.301383972168	27.3361988067627	27.2990264892578	27.354305267334	15	15	15	64,5	64,5	64,5	24,831	0	275,19	18647000000	10	340	A0A8I3MZL8;A0A8P0SZM3;A0A8I3NJD1;A0A8I3MNK3	A0A8I3MZL8;A0A8P0SZM3;A0A8I3NJD1		622	tr|A0A8I3MZL8|A0A8I3MZL8_CANLF Ribosomal protein OS=Canis lupus familiaris OX=9615 GN=RPL10A PE=3 SV=1;tr|A0A8P0SZM3|A0A8P0SZM3_CANLF Uncharacterized protein OS=Canis lupus familiaris OX=9615 PE=4 SV=1;tr|A0A8I3NJD1|A0A8I3NJD1_CANLF 60S ribosomal protein L
23.5386028289795	23.2725582122803	24.3661308288574	22.2075881958008	21.8458271026611	22.0746688842773	22.7146263122559	22.1943321228027	22.4764747619629	22.5901222229004	21.9734420776367	22.2604331970215	5	5	5	10,2	10,2	10,2	80,285	0	8,8221	320740000	32	19	A0A8I3NAG7;A0A8I3RWD8;A0A8I3MZL9;A0A8I3N606;A0A8I3RWB0	A0A8I3NAG7;A0A8I3RWD8;A0A8I3MZL9;A0A8I3N606;A0A8I3RWB0	UBTF	623	tr|A0A8I3NAG7|A0A8I3NAG7_CANLF Upstream binding transcription factor OS=Canis lupus familiaris OX=9615 GN=UBTF PE=4 SV=1;tr|A0A8I3RWD8|A0A8I3RWD8_CANLF Upstream binding transcription factor OS=Canis lupus familiaris OX=9615 GN=UBTF PE=4 SV=1;tr|A0A8I3MZL9|
23.475435256958	22.9821929931641	22.8197574615479	23.8699493408203	23.7903461456299	23.7661781311035	23.4013252258301	23.4191837310791	24.3084144592285	24.447078704834	24.5425643920898	23.4834537506104	9	9	9	10,8	10,8	10,8	121,09	0	23,54	767270000	55	60	A0A8I3N8P6;A0A8P0TD05;A0A8I3N509;A0A8P0NWU2;Q7YRF1;A0A8I3MZM3;A0A8P0T8V6;A0A8P0P2Y8;A0A8P0THP7;A0A8I3N660;A0A8I3N6Q5;A0A8I3N712;A0A8I3MSV6;A0A8I3MUK9;A0A8P0NV75;A0A8I3MUJ7;A0A8P0TI27;A0A8I3MQV2	A0A8I3N8P6;A0A8P0TD05;A0A8I3N509;A0A8P0NWU2;Q7YRF1;A0A8I3MZM3;A0A8P0T8V6;A0A8P0P2Y8;A0A8P0THP7;A0A8I3N660	AP3B1	624	tr|A0A8I3N8P6|A0A8I3N8P6_CANLF AP-3 complex subunit beta OS=Canis lupus familiaris OX=9615 GN=AP3B1 PE=3 SV=1;tr|A0A8P0TD05|A0A8P0TD05_CANLF AP-3 complex subunit beta-1 OS=Canis lupus familiaris OX=9615 GN=AP3B1 PE=4 SV=1;tr|A0A8I3N509|A0A8I3N509_CANLF AP-
23.1039600372314	22.4493980407715	22.9600315093994	24.1639232635498	24.3357906341553	24.1534461975098	24.6443843841553	24.2756862640381	24.594970703125	24.8035106658936	24.4848670959473	24.7711753845215	16	16	16	25,2	25,2	25,2	91,782	0	78,986	2051600000	35	140	A0A8I3N275;A0A8I3MZX3;A0A8I3MZR3;A0A8I3RUL0;A0A8I3MWU6	A0A8I3N275;A0A8I3MZX3;A0A8I3MZR3;A0A8I3RUL0;A0A8I3MWU6	AP1G1	626	tr|A0A8I3N275|A0A8I3N275_CANLF AP-1 complex subunit gamma OS=Canis lupus familiaris OX=9615 GN=AP1G1 PE=3 SV=1;tr|A0A8I3MZX3|A0A8I3MZX3_CANLF PH domain and leucine rich repeat protein phosphatase 2 OS=Canis lupus familiaris OX=9615 GN=AP1G1 PE=3 SV=1;tr|A0
24.8586120605469	25.4059066772461	24.7748489379883	24.8747863769531	24.7878570556641	24.9371032714844	25.6759452819824	25.5268630981445	24.8707008361816	24.79758644104	24.5849723815918	25.6203365325928	19	19	19	38,6	38,6	38,6	68,82	0	195,04	4197500000	35	183	A0A8I3MZS6;A0A8I3MGU8	A0A8I3MZS6;A0A8I3MGU8		627	tr|A0A8I3MZS6|A0A8I3MZS6_CANLF Acetyltransferase component of pyruvate dehydrogenase complex OS=Canis lupus familiaris OX=9615 GN=DLAT PE=3 SV=1;tr|A0A8I3MGU8|A0A8I3MGU8_CANLF Acetyltransferase component of pyruvate dehydrogenase complex OS=Canis lupus fam
23.6159381866455	23.5711479187012	23.1371326446533	20.9768943786621	21.0969791412354	21.0026798248291	20.6489639282227	21.899055480957	21.6911869049072	21.0060062408447	22.1921424865723	21.7547073364258	5	5	5	9,3	9,3	9,3	84,091	0	33,788	81993000	37	10	A0A8I3MZX0;A0A8I3NL14;A0A8I3N9P8	A0A8I3MZX0;A0A8I3NL14;A0A8I3N9P8	KIF2A	629	tr|A0A8I3MZX0|A0A8I3MZX0_CANLF Kinesin-like protein OS=Canis lupus familiaris OX=9615 GN=KIF2A PE=3 SV=1;tr|A0A8I3NL14|A0A8I3NL14_CANLF Kinesin-like protein OS=Canis lupus familiaris OX=9615 GN=KIF2A PE=3 SV=1;tr|A0A8I3N9P8|A0A8I3N9P8_CANLF Kinesin family
22.8588962554932	21.4964542388916	21.3455638885498	21.9370040893555	21.6775455474854	22.0443878173828	21.3004589080811	21.8303852081299	22.3049945831299	22.0360736846924	22.3007278442383	21.2336540222168	3	3	3	3,6	3,6	3,6	172,88	0	12,655	119470000	82	7	A0A8I3N7S5;A0A8I3NA39;A0A8I3N008;A0A8I3N513;A0A8I3NBE2	A0A8I3N7S5;A0A8I3NA39;A0A8I3N008;A0A8I3N513;A0A8I3NBE2	MROH1	632	tr|A0A8I3N7S5|A0A8I3N7S5_CANLF Maestro heat like repeat family member 1 OS=Canis lupus familiaris OX=9615 GN=MROH1 PE=4 SV=1;tr|A0A8I3NA39|A0A8I3NA39_CANLF Maestro heat like repeat family member 1 OS=Canis lupus familiaris OX=9615 GN=MROH1 PE=4 SV=1;tr|A0A
22.3319435119629	21.814338684082	20.5207443237305	23.9785842895508	24.1216297149658	24.1594638824463	23.6978454589844	23.8121566772461	23.3683967590332	23.1650733947754	23.4261131286621	24.0047035217285	7	7	7	27	27	27	52,139	0	28,109	735390000	24	46	A0A8P0THJ4;A0A8I3N026	A0A8P0THJ4;A0A8I3N026	NECTIN2	633	tr|A0A8P0THJ4|A0A8P0THJ4_CANLF Nectin cell adhesion molecule 2 OS=Canis lupus familiaris OX=9615 GN=NECTIN2 PE=4 SV=1;tr|A0A8I3N026|A0A8I3N026_CANLF Nectin cell adhesion molecule 2 OS=Canis lupus familiaris OX=9615 GN=NECTIN2 PE=4 SV=1
25.4845600128174	25.1122341156006	25.2824192047119	24.6688232421875	24.6449890136719	24.5877780914307	26.0072937011719	25.8226470947266	24.9649028778076	24.8147010803223	24.8028697967529	25.7728881835938	11	11	8	49,4	49,4	39,4	33,736	0	174,77	2548700000	17	136	A0A8I3N029;A0A8I3NAQ8;A0A8I3N7P0	A0A8I3N029;A0A8I3NAQ8;A0A8I3N7P0	PYCR2	634	tr|A0A8I3N029|A0A8I3N029_CANLF Pyrroline-5-carboxylate reductase OS=Canis lupus familiaris OX=9615 GN=PYCR2 PE=3 SV=1;tr|A0A8I3NAQ8|A0A8I3NAQ8_CANLF Pyrroline-5-carboxylate reductase OS=Canis lupus familiaris OX=9615 GN=PYCR2 PE=3 SV=1;tr|A0A8I3N7P0|A0A8I3
21.7301273345947	21.846658706665	20.725133895874	24.2264823913574	24.1777477264404	24.1467819213867	21.1837024688721	23.8475666046143	24.5794582366943	24.6545810699463	24.4361896514893	21.5142230987549	4	4	4	49,1	49,1	49,1	18,275	0	54,014	516970000	8	15	A0A8I3N037;A0A8I3NM46;A0A8I3NCW8;A0A8I3N7G0;P35521;A0A8I3Q9G0;A0A8I3PBG7;A0A8P0T439	A0A8I3N037;A0A8I3NM46;A0A8I3NCW8;A0A8I3N7G0;P35521	CLNS1A	635	tr|A0A8I3N037|A0A8I3N037_CANLF Methylosome subunit pICln OS=Canis lupus familiaris OX=9615 GN=CLNS1A PE=3 SV=1;tr|A0A8I3NM46|A0A8I3NM46_CANLF Methylosome subunit pICln OS=Canis lupus familiaris OX=9615 GN=CLNS1A PE=3 SV=1;tr|A0A8I3NCW8|A0A8I3NCW8_CANLF Met
26.1879005432129	26.2062034606934	26.3022041320801	27.3894424438477	27.4040565490723	27.6057605743408	26.9302158355713	26.2437610626221	27.7631931304932	27.7019348144531	27.885066986084	26.9313430786133	16	16	16	67,5	67,5	67,5	41,053	0	299,13	10699000000	16	237	A0A8I3N041	A0A8I3N041		636	tr|A0A8I3N041|A0A8I3N041_CANLF Acetyl-CoA acetyltransferase 2 OS=Canis lupus familiaris OX=9615 GN=ACAT2 PE=3 SV=1
20.5268535614014	21.2639865875244	22.128604888916	22.1521282196045	21.6738224029541	22.1735324859619	22.2771472930908	22.5182361602783	22.3642807006836	21.7413272857666	22.5125312805176	21.6399059295654	6	6	6	12,6	12,6	12,6	75,898	0	11,57	200560000	34	15	A0A8I3NGG9;A0A8I3N5B5;A0A8I3N3A7;A0A8P0PDL4;A0A8I3N066	A0A8I3NGG9;A0A8I3N5B5;A0A8I3N3A7;A0A8P0PDL4;A0A8I3N066	ACSBG1	637	tr|A0A8I3NGG9|A0A8I3NGG9_CANLF Acyl-CoA synthetase bubblegum family member 1 OS=Canis lupus familiaris OX=9615 GN=ACSBG1 PE=4 SV=1;tr|A0A8I3N5B5|A0A8I3N5B5_CANLF Acyl-CoA synthetase bubblegum family member 1 OS=Canis lupus familiaris OX=9615 GN=ACSBG1 PE=4
21.8427429199219	21.3424129486084	22.0279769897461	22.4115142822266	22.0778942108154	21.6106395721436	22.0285587310791	21.959602355957	21.2477703094482	22.6723918914795	22.4975318908691	22.2785625457764	2	2	2	8	8	8	34,564	0	4,5615	204900000	13	10	A0A8I3N070	A0A8I3N070		639	tr|A0A8I3N070|A0A8I3N070_CANLF Fumarylacetoacetate hydrolase domain containing 2A OS=Canis lupus familiaris OX=9615 GN=FAHD2A PE=3 SV=1
21.5299015045166	22.154504776001	21.3223934173584	22.6038360595703	21.21950340271	22.4851264953613	20.9194469451904	21.7132701873779	22.4067058563232	22.3755989074707	22.5047969818115	22.2535247802734	2	2	2	3,1	3,1	3,1	83,083	0	4,4649	185880000	23	19	A0A8P0T0E0;A0A8I3N5P9;A0A8I3N071;A0A8I3RUY2	A0A8P0T0E0;A0A8I3N5P9;A0A8I3N071;A0A8I3RUY2	YTHDC1	640	tr|A0A8P0T0E0|A0A8P0T0E0_CANLF YTH domain containing 1 OS=Canis lupus familiaris OX=9615 GN=YTHDC1 PE=4 SV=1;tr|A0A8I3N5P9|A0A8I3N5P9_CANLF YTH domain-containing protein OS=Canis lupus familiaris OX=9615 GN=YTHDC1 PE=4 SV=1;tr|A0A8I3N071|A0A8I3N071_CANLF Y
22.1906452178955	21.3398666381836	23.0568885803223	23.5090579986572	23.7996635437012	23.2562351226807	22.49831199646	22.0546836853027	23.8961524963379	24.0961933135986	24.2524871826172	23.3615856170654	4	4	4	19,8	19,8	19,8	35,461	0	59,116	614360000	18	39	A0A8I3N072;A0A8I3RUS4	A0A8I3N072;A0A8I3RUS4	SULT1C4	641	tr|A0A8I3N072|A0A8I3N072_CANLF Sulfotransferase OS=Canis lupus familiaris OX=9615 GN=SULT1C4 PE=3 SV=1;tr|A0A8I3RUS4|A0A8I3RUS4_CANLF Sulfotransferase OS=Canis lupus familiaris OX=9615 GN=SULT1C4 PE=3 SV=1
25.2278785705566	25.0657081604004	25.1199703216553	24.7496013641357	24.8577575683594	24.7564888000488	24.3712577819824	24.2877826690674	24.8004531860352	25.0250434875488	24.8942565917969	24.1823024749756	22	22	22	53,3	53,3	53,3	60,983	0	272,07	3616100000	29	215	A0A8I3NBV0;A0A8I3N087;A0A8I3MPB3;A0A8P0TMZ9;A0A8I3N0G3;A0A8P0TN07;A0A8P0T6W0;A0A8I3MAM2;A0A8I3P8X2;A0A8I3MTQ2	A0A8I3NBV0;A0A8I3N087;A0A8I3MPB3;A0A8P0TMZ9;A0A8I3N0G3;A0A8P0TN07;A0A8P0T6W0;A0A8I3MAM2		643	tr|A0A8I3NBV0|A0A8I3NBV0_CANLF Eukaryotic translation initiation factor 3 subunit L OS=Canis lupus familiaris OX=9615 GN=EIF3L PE=3 SV=1;tr|A0A8I3N087|A0A8I3N087_CANLF Eukaryotic translation initiation factor 3 subunit L OS=Canis lupus familiaris OX=9615 G
25.3405513763428	25.4342803955078	25.698429107666	22.2039241790771	21.3844966888428	21.4702091217041	21.62819480896	21.6777362823486	21.5344314575195	21.6212577819824	21.3930397033691	22.4002590179443	16	16	1	35,4	35,4	3,9	75,888	0	99,921	526100000	43	27	A0A8I3NCA7;A0A8I3N098;A0A8I3NC68;A0A8I3MU72	A0A8I3NCA7;A0A8I3N098;A0A8I3NC68;A0A8I3MU72	ANXA6	644	tr|A0A8I3NCA7|A0A8I3NCA7_CANLF Annexin OS=Canis lupus familiaris OX=9615 GN=ANXA6 PE=3 SV=1;tr|A0A8I3N098|A0A8I3N098_CANLF Annexin OS=Canis lupus familiaris OX=9615 GN=ANXA6 PE=3 SV=1;tr|A0A8I3NC68|A0A8I3NC68_CANLF Annexin OS=Canis lupus familiaris OX=9615
22.1954135894775	22.7279376983643	22.5328845977783	22.1062240600586	20.6654624938965	22.277135848999	22.1855278015137	21.3064670562744	21.3404903411865	22.5735759735107	21.0694236755371	21.9918537139893	2	2	2	17,6	17,6	17,6	18,132	0	3,4099	221200000	9	12	A0A8I3N0A3	A0A8I3N0A3		645	tr|A0A8I3N0A3|A0A8I3N0A3_CANLF 39S ribosomal protein L50, mitochondrial OS=Canis lupus familiaris OX=9615 GN=MRPL50 PE=3 SV=1
21.9405860900879	22.4900722503662	22.5195865631104	21.4754867553711	20.9628219604492	21.1117839813232	23.110315322876	23.2446403503418	23.6508617401123	23.7139778137207	23.4640102386475	22.097225189209	6	6	6	9,9	9,9	9,9	66,558	0	5,4483	322920000	26	12	A0A8I3N0A4	A0A8I3N0A4		646	tr|A0A8I3N0A4|A0A8I3N0A4_CANLF Polypeptide N-acetylgalactosaminyltransferase OS=Canis lupus familiaris OX=9615 GN=GALNT12 PE=3 SV=1
26.0849475860596	26.263256072998	26.4416923522949	25.841796875	25.6834335327148	25.8147487640381	26.293249130249	26.0010566711426	25.6056060791016	25.5902938842773	25.7450160980225	26.2444877624512	6	6	6	40,7	40,7	40,7	27,523	0	228,56	3760600000	14	138	A0A8I3N0B0	A0A8I3N0B0		647	tr|A0A8I3N0B0|A0A8I3N0B0_CANLF Aly/REF export factor OS=Canis lupus familiaris OX=9615 GN=ALYREF PE=4 SV=1
24.378023147583	24.1390705108643	24.237247467041	21.7569446563721	23.7384090423584	21.2337322235107	24.0862655639648	24.1548366546631	24.1774444580078	21.3019962310791	24.3685302734375	24.1104431152344	2	2	2	12,7	12,7	12,7	23,061	0	4,6397	441020000	11	9	A0A8I3N0E5;A0A8I3NA28;A0A8I3N9M3;A0A8I3N9K5;A0A8I3N731;A0A8I3RUU8	A0A8I3N0E5;A0A8I3NA28;A0A8I3N9M3;A0A8I3N9K5;A0A8I3N731;A0A8I3RUU8	TOLLIP	648	tr|A0A8I3N0E5|A0A8I3N0E5_CANLF Toll interacting protein OS=Canis lupus familiaris OX=9615 GN=TOLLIP PE=4 SV=1;tr|A0A8I3NA28|A0A8I3NA28_CANLF Toll interacting protein OS=Canis lupus familiaris OX=9615 GN=TOLLIP PE=3 SV=1;tr|A0A8I3N9M3|A0A8I3N9M3_CANLF Toll
22.1861019134521	22.2543621063232	22.9431171417236	21.2626914978027	21.9725742340088	21.2203674316406	21.3478240966797	21.7090454101563	21.6582660675049	20.2573108673096	21.8035774230957	22.3913898468018	4	4	4	10,9	10,9	10,9	55,354	0	5,652	73136000	24	5	A0A8P0SIX9;A0A8I3N0E9	A0A8P0SIX9;A0A8I3N0E9	PTGES3L	649	tr|A0A8P0SIX9|A0A8P0SIX9_CANLF Uncharacterized protein OS=Canis lupus familiaris OX=9615 GN=LOC480510 PE=4 SV=1;tr|A0A8I3N0E9|A0A8I3N0E9_CANLF Alanyl-tRNA editing protein Aarsd1 OS=Canis lupus familiaris OX=9615 GN=PTGES3L PE=3 SV=1
23.6053504943848	23.5920639038086	23.5905799865723	21.1629047393799	22.4482002258301	22.2536506652832	20.8537521362305	22.0045127868652	20.5802402496338	21.7436237335205	21.2061996459961	22.3616847991943	2	2	2	29,6	29,6	29,6	11,286	0	4,6144	65402000	6	3	A0A8I3N0F4;A0A8I3MJC0	A0A8I3N0F4;A0A8I3MJC0	S100A13	650	tr|A0A8I3N0F4|A0A8I3N0F4_CANLF S100 calcium binding protein A13 OS=Canis lupus familiaris OX=9615 GN=S100A13 PE=4 SV=1;tr|A0A8I3MJC0|A0A8I3MJC0_CANLF S100 calcium binding protein A13 OS=Canis lupus familiaris OX=9615 GN=S100A13 PE=4 SV=1
23.5541477203369	20.9725646972656	24.1291198730469	24.4665012359619	24.3079986572266	24.3256702423096	24.4302024841309	24.1845741271973	24.1316337585449	24.1357097625732	24.2330837249756	23.8394203186035	6	6	6	18,9	18,9	18,9	60,469	0	10,846	422650000	22	27	A0A8I3N0K8	A0A8I3N0K8		651	tr|A0A8I3N0K8|A0A8I3N0K8_CANLF Acyl-CoA binding domain containing 3 OS=Canis lupus familiaris OX=9615 GN=ACBD3 PE=4 SV=1
24.1798763275146	24.361988067627	24.4570732116699	22.3616924285889	22.38671875	22.566556930542	22.5965747833252	22.0400676727295	22.4179992675781	22.2279968261719	22.8006896972656	22.3667163848877	4	4	4	11,7	11,7	11,7	63,798	0	20,728	289970000	25	13	A0A8I3N0N4	A0A8I3N0N4		653	tr|A0A8I3N0N4|A0A8I3N0N4_CANLF Apoptosis antagonizing transcription factor OS=Canis lupus familiaris OX=9615 GN=AATF PE=3 SV=1
26.2255096435547	26.1240386962891	26.3956317901611	26.1531753540039	26.3708267211914	26.287130355835	26.1794586181641	26.3637256622314	26.6175079345703	26.6318702697754	26.6660079956055	26.1501560211182	10	10	10	47,6	47,6	47,6	27,385	0	96,16	3972200000	17	152	A0A8I3N0P1;A0A8I3MET1;A0A8I3MJ89;A0A8I3PJW0;A0A8P0PBN8;A0A8P0PQL5;A0A8I3P4P9	A0A8I3N0P1;A0A8I3MET1;A0A8I3MJ89;A0A8I3PJW0	PSMA6	654	tr|A0A8I3N0P1|A0A8I3N0P1_CANLF Proteasome subunit alpha type OS=Canis lupus familiaris OX=9615 GN=PSMA6 PE=3 SV=1;tr|A0A8I3MET1|A0A8I3MET1_CANLF Proteasome subunit alpha type OS=Canis lupus familiaris OX=9615 GN=PSMA6 PE=3 SV=1;tr|A0A8I3MJ89|A0A8I3MJ89_CAN
22.4245147705078	21.2700481414795	21.2460651397705	28.9741306304932	28.9696636199951	29.043643951416	29.7976264953613	29.897180557251	29.6667518615723	29.7237567901611	29.8832473754883	29.6174736022949	12	12	12	64	64	64	19,868	0	323,31	36235000000	8	723	A0A8I3N0R3	A0A8I3N0R3		656	tr|A0A8I3N0R3|A0A8I3N0R3_CANLF Anterior gradient 2, protein disulphide isomerase family member OS=Canis lupus familiaris OX=9615 GN=AGR2 PE=4 SV=1
24.6340045928955	24.3017330169678	24.3416385650635	23.4268798828125	23.4266242980957	23.6380996704102	24.2132663726807	24.2642040252686	23.7279586791992	23.8429718017578	23.7417030334473	24.4098281860352	15	15	15	18,9	18,9	18,9	151,67	0	101,41	1776500000	60	106	A0A8I3N2M6;A0A8I3N0S2;A0A8I3RUL3	A0A8I3N2M6;A0A8I3N0S2;A0A8I3RUL3	EDC4	657	tr|A0A8I3N2M6|A0A8I3N2M6_CANLF Enhancer of mRNA-decapping protein 4 OS=Canis lupus familiaris OX=9615 GN=EDC4 PE=3 SV=1;tr|A0A8I3N0S2|A0A8I3N0S2_CANLF Enhancer of mRNA-decapping protein 4 OS=Canis lupus familiaris OX=9615 GN=EDC4 PE=3 SV=1;tr|A0A8I3RUL3|A0
25.2873592376709	25.2582855224609	25.2889804840088	24.7481174468994	24.6150398254395	25.0570964813232	24.7174854278564	24.8091659545898	24.7717800140381	24.6018981933594	24.8633937835693	24.7840671539307	3	3	3	7,9	7,9	7,9	50,875	0	5,331	817130000	15	27	A0A8I3NAI6;A0A8I3N0U5;Q9XSB8;A0A8I3NCG4	A0A8I3NAI6;A0A8I3N0U5;Q9XSB8;A0A8I3NCG4	TPP1	658	tr|A0A8I3NAI6|A0A8I3NAI6_CANLF Tripeptidyl-peptidase 1 OS=Canis lupus familiaris OX=9615 GN=TPP1 PE=4 SV=1;tr|A0A8I3N0U5|A0A8I3N0U5_CANLF Tripeptidyl-peptidase 1 OS=Canis lupus familiaris OX=9615 GN=TPP1 PE=4 SV=1;sp|Q9XSB8|TPP1_CANLF Tripeptidyl-peptidase
21.7921199798584	21.9508762359619	21.9456233978271	22.5793437957764	22.8332366943359	23.0416812896729	22.6557388305664	22.7877769470215	22.556324005127	22.5652313232422	22.6406383514404	22.8146419525146	9	9	9	15,7	15,7	15,7	115,1	0	25,534	399630000	46	26	A0A8I3N0W6;A0A8P0PJR4;A0A8I3N556;A0A8P0PIJ2;A0A8I3N5T8;A0A8I3N9N5	A0A8I3N0W6;A0A8P0PJR4;A0A8I3N556;A0A8P0PIJ2;A0A8I3N5T8;A0A8I3N9N5	VARS2	659	tr|A0A8I3N0W6|A0A8I3N0W6_CANLF Valine--tRNA ligase OS=Canis lupus familiaris OX=9615 GN=VARS2 PE=3 SV=1;tr|A0A8P0PJR4|A0A8P0PJR4_CANLF Valyl-tRNA synthetase 2, mitochondrial OS=Canis lupus familiaris OX=9615 GN=VARS2 PE=4 SV=1;tr|A0A8I3N556|A0A8I3N556_CANL
27.1661472320557	27.1917819976807	27.0536193847656	26.4788951873779	26.6867237091064	26.765344619751	25.1955051422119	25.3492870330811	26.1943206787109	26.248420715332	26.1885604858398	24.8769416809082	7	7	7	48,3	48,3	48,3	19,595	0	269,46	6471900000	7	184	A0A8I3N0W8;A0A8I3RV46;A0A8I3N211	A0A8I3N0W8;A0A8I3RV46;A0A8I3N211	TPT1	660	tr|A0A8I3N0W8|A0A8I3N0W8_CANLF TCTP domain-containing protein OS=Canis lupus familiaris OX=9615 GN=TPT1 PE=3 SV=1;tr|A0A8I3RV46|A0A8I3RV46_CANLF TCTP domain-containing protein OS=Canis lupus familiaris OX=9615 GN=TPT1 PE=3 SV=1;tr|A0A8I3N211|A0A8I3N211_CAN
22.751256942749	22.6404628753662	23.0863304138184	22.6627292633057	22.115837097168	23.0836391448975	22.8559532165527	22.8640079498291	21.4399299621582	23.1971397399902	23.3516464233398	22.7949714660645	6	6	6	29,3	29,3	29,3	40,721	0	8,9987	198160000	18	23	A0A8I3N0Z0;A0A8P0SWZ3	A0A8I3N0Z0;A0A8P0SWZ3	DCPS	661	tr|A0A8I3N0Z0|A0A8I3N0Z0_CANLF m7GpppX diphosphatase OS=Canis lupus familiaris OX=9615 GN=DCPS PE=3 SV=1;tr|A0A8P0SWZ3|A0A8P0SWZ3_CANLF Decapping enzyme, scavenger OS=Canis lupus familiaris OX=9615 GN=DCPS PE=4 SV=1
25.5007247924805	25.0646381378174	25.956729888916	23.2667083740234	23.6408596038818	23.7454013824463	22.0884132385254	21.7391757965088	23.4107990264893	23.3480033874512	23.080680847168	21.9746685028076	2	2	2	24,1	24,1	24,1	15,999	0	43,046	560990000	9	18	A0A8I3N0Z9	A0A8I3N0Z9		662	tr|A0A8I3N0Z9|A0A8I3N0Z9_CANLF BolA-like protein 2 OS=Canis lupus familiaris OX=9615 GN=BOLA2B PE=3 SV=1
27.8829708099365	27.8961982727051	27.9962577819824	27.6445770263672	27.7037181854248	27.7039813995361	27.371524810791	27.3406200408936	27.6721591949463	27.6695251464844	27.6862564086914	27.3349208831787	52	52	52	70,7	70,7	70,7	89,302	0	323,31	45145000000	45	1177	A0A8I3N153;A0A8I3MWF5	A0A8I3N153;A0A8I3MWF5	VCP	665	tr|A0A8I3N153|A0A8I3N153_CANLF Transitional endoplasmic reticulum ATPase OS=Canis lupus familiaris OX=9615 GN=VCP PE=3 SV=1;tr|A0A8I3MWF5|A0A8I3MWF5_CANLF Transitional endoplasmic reticulum ATPase OS=Canis lupus familiaris OX=9615 GN=VCP PE=3 SV=1
27.1794013977051	27.2884159088135	27.2678527832031	27.5734748840332	27.8631343841553	27.8736724853516	27.1687297821045	27.3881282806396	27.6118927001953	27.5864200592041	27.7522583007813	27.5044574737549	7	7	7	53	53	53	19,619	0	104,42	8304900000	9	158	A0A8I3NCZ2;A0A8I3N156	A0A8I3NCZ2;A0A8I3N156	ARPC4	666	tr|A0A8I3NCZ2|A0A8I3NCZ2_CANLF Actin-related protein 2/3 complex subunit 4 OS=Canis lupus familiaris OX=9615 GN=ARPC4 PE=3 SV=1;tr|A0A8I3N156|A0A8I3N156_CANLF Actin-related protein 2/3 complex subunit 4 OS=Canis lupus familiaris OX=9615 GN=ARPC4 PE=3 SV=1
23.0209159851074	21.3948554992676	21.4973526000977	22.3551998138428	22.9996356964111	22.2887439727783	22.6451759338379	22.4609565734863	21.9448165893555	21.0406398773193	22.6571578979492	21.1931228637695	3	3	3	5,3	5,3	5,3	71,477	0	5,2028	229000000	35	15	A0A8I3N157;A0A8I3MYB3	A0A8I3N157;A0A8I3MYB3	TMEM214	667	tr|A0A8I3N157|A0A8I3N157_CANLF Transmembrane protein 214 OS=Canis lupus familiaris OX=9615 GN=TMEM214 PE=3 SV=1;tr|A0A8I3MYB3|A0A8I3MYB3_CANLF Transmembrane protein 214 OS=Canis lupus familiaris OX=9615 GN=TMEM214 PE=3 SV=1
24.6686611175537	24.7725353240967	24.4065246582031	24.582103729248	25.2039279937744	24.8835754394531	24.8228416442871	24.8234729766846	25.6175079345703	25.4527759552002	25.2588958740234	24.6907253265381	9	9	9	34,5	34,5	34,5	39,574	0	67,141	1405900000	19	50	A0A8I3N165	A0A8I3N165		668	tr|A0A8I3N165|A0A8I3N165_CANLF 26S proteasome non-ATPase regulatory subunit 8 OS=Canis lupus familiaris OX=9615 GN=PSMD8 PE=3 SV=1
21.8166351318359	20.9660968780518	21.7289485931396	23.4878749847412	22.8970565795898	21.9989109039307	22.5809898376465	22.3702716827393	22.4981880187988	22.7516651153564	22.7608489990234	22.7875556945801	2	2	2	18,7	18,7	18,7	29,18	0	9,0279	139690000	12	6	A0A8I3N171	A0A8I3N171		669	tr|A0A8I3N171|A0A8I3N171_CANLF 28S ribosomal protein S18b, mitochondrial OS=Canis lupus familiaris OX=9615 GN=MRPS18B PE=3 SV=1
22.6328716278076	22.3010368347168	21.6854419708252	21.606201171875	22.3163242340088	21.6627311706543	21.6120185852051	22.0340785980225	22.6546020507813	23.1564273834229	22.303295135498	22.2873878479004	4	4	4	4,9	4,9	4,9	134,99	0	9,6846	140020000	60	18	A0A8P0PR96;A0A8I3N3X8;A0A8I3N1A2;A0A8P0SLJ5;A0A8P0PES4;A0A8I3N7J9;A0A8P0TTZ7;A0A8I3N1I8;Q6UR05;A0A8P0NJI4	A0A8P0PR96;A0A8I3N3X8;A0A8I3N1A2;A0A8P0SLJ5;A0A8P0PES4;A0A8I3N7J9;A0A8P0TTZ7;A0A8I3N1I8;Q6UR05;A0A8P0NJI4	ABCC1	670	tr|A0A8P0PR96|A0A8P0PR96_CANLF Multidrug resistance-associated protein 1 OS=Canis lupus familiaris OX=9615 GN=ABCC1 PE=4 SV=1;tr|A0A8I3N3X8|A0A8I3N3X8_CANLF ABC-type glutathione-S-conjugate transporter OS=Canis lupus familiaris OX=9615 GN=ABCC1 PE=3 SV=1;t
24.9015483856201	24.8173866271973	24.039005279541	20.9184474945068	23.4637603759766	23.7329349517822	23.8538608551025	24.6389274597168	24.017333984375	24.1256561279297	24.1616954803467	24.3024311065674	2	2	2	5,8	5,8	5,8	46,48	0	21,499	396140000	23	20	A0A8I3N1B0	A0A8I3N1B0		671	tr|A0A8I3N1B0|A0A8I3N1B0_CANLF RNA-binding protein NOB1 OS=Canis lupus familiaris OX=9615 GN=NOB1 PE=3 SV=1
23.5251617431641	23.9786701202393	23.2525444030762	24.7700157165527	24.7431945800781	24.7235908508301	23.8123512268066	23.4800052642822	24.8187522888184	24.6589450836182	24.823522567749	23.4879970550537	20	10	10	41,6	24,5	24,5	69,883	0	31,647	1011000000	35	54	A0A8I3N1B1	A0A8I3N1B1		672	tr|A0A8I3N1B1|A0A8I3N1B1_CANLF Heat shock protein family A (Hsp70) member 2 OS=Canis lupus familiaris OX=9615 GN=HSPA2 PE=3 SV=1
25.4945430755615	24.7521553039551	25.1216297149658	21.7316551208496	22.3731861114502	21.369197845459	22.2156085968018	21.7920951843262	21.0421772003174	22.1892261505127	22.1213798522949	22.0422649383545	4	4	4	14,1	14,1	14,1	27,315	0	36,183	447330000	14	17	A0A8P0PPG9;A0A8I3N1D8	A0A8P0PPG9;A0A8I3N1D8	CAVIN3	675	tr|A0A8P0PPG9|A0A8P0PPG9_CANLF Uncharacterized protein OS=Canis lupus familiaris OX=9615 GN=CAVIN3 PE=4 SV=1;tr|A0A8I3N1D8|A0A8I3N1D8_CANLF Caveolae associated protein 3 OS=Canis lupus familiaris OX=9615 GN=CAVIN3 PE=3 SV=1
27.4261436462402	27.0561027526855	27.0096664428711	25.9767932891846	21.1614646911621	22.1415672302246	25.7437324523926	25.260368347168	25.4490337371826	25.2617321014404	21.6801452636719	25.9512252807617	3	3	3	14,1	14,1	14,1	32,367	0	7,0226	1077500000	18	35	A0A8I3NIN8;A0A8I3N953;A0A8I3N6W5;A0A8I3N6X4;A0A8I3N1G3;A0A8P0PKH2;A0A8I3Q811;A0A8P0PDD3	A0A8I3NIN8;A0A8I3N953;A0A8I3N6W5;A0A8I3N6X4;A0A8I3N1G3;A0A8P0PKH2		676	tr|A0A8I3NIN8|A0A8I3NIN8_CANLF SWI/SNF related, matrix associated, actin dependent regulator of chromatin, subfamily e, member 1 OS=Canis lupus familiaris OX=9615 GN=SMARCE1 PE=4 SV=1;tr|A0A8I3N953|A0A8I3N953_CANLF SWI/SNF related, matrix associated, actin
21.3950214385986	21.5599365234375	21.7600994110107	23.2967014312744	23.2634162902832	23.6483402252197	21.7715377807617	23.1678771972656	23.4430370330811	23.6261138916016	23.564302444458	21.6726379394531	10	10	1	17,5	17,5	2	96,026	0	35,774	537770000	43	45	A0A8I3N1G7;A0A8P0P7B2;A0A8P0TIS7	A0A8I3N1G7;A0A8P0P7B2;A0A8P0TIS7	ELMO3	677	tr|A0A8I3N1G7|A0A8I3N1G7_CANLF Engulfment and cell motility 3 OS=Canis lupus familiaris OX=9615 GN=ELMO3 PE=4 SV=1;tr|A0A8P0P7B2|A0A8P0P7B2_CANLF Engulfment and cell motility 3 OS=Canis lupus familiaris OX=9615 GN=ELMO3 PE=4 SV=1;tr|A0A8P0TIS7|A0A8P0TIS7_C
22.4615898132324	22.7978439331055	23.5603427886963	21.1743640899658	22.1292743682861	22.0161666870117	22.1920757293701	21.701057434082	21.9218120574951	22.2370071411133	21.3767833709717	21.647912979126	3	3	3	30,8	30,8	30,8	19,368	0	55,597	93850000	11	3	A0A8I3N1H0	A0A8I3N1H0		678	tr|A0A8I3N1H0|A0A8I3N1H0_CANLF NADH:ubiquinone oxidoreductase complex assembly factor 2 OS=Canis lupus familiaris OX=9615 GN=NDUFAF2 PE=3 SV=1
23.4795112609863	23.5967330932617	23.4993572235107	24.4788951873779	24.5129795074463	24.6816387176514	24.1673717498779	24.1630783081055	24.6176204681396	24.5255794525146	24.5527992248535	24.0829410552979	21	21	1	47	47	3,2	61,047	0	177,46	3759600000	27	169	A0A8I3N1J1	A0A8I3N1J1		679	tr|A0A8I3N1J1|A0A8I3N1J1_CANLF Procollagen-proline 4-dioxygenase OS=Canis lupus familiaris OX=9615 GN=P4HA1 PE=3 SV=1
23.9043521881104	24.0052165985107	23.537181854248	22.0822792053223	21.0157852172852	21.7625789642334	21.7214279174805	21.0978183746338	23.1962642669678	21.0970878601074	21.1149883270264	22.650354385376	4	4	4	11,1	11,1	11,1	42,896	0	7,5047	132770000	24	8	A0A8I3N1K5	A0A8I3N1K5		680	tr|A0A8I3N1K5|A0A8I3N1K5_CANLF Cytoplasmic protein OS=Canis lupus familiaris OX=9615 GN=NCK2 PE=4 SV=1
24.2924938201904	23.4662532806396	23.2285099029541	22.5187492370605	21.5686187744141	21.0033779144287	21.5675888061523	21.8860206604004	21.334623336792	22.0554809570313	21.3948860168457	21.8986721038818	7	7	7	11,2	11,2	11,2	121,52	0	62,014	130160000	52	9	A0A8I3NBE3;A0A8I3N1K7	A0A8I3NBE3;A0A8I3N1K7	FHOD1	681	tr|A0A8I3NBE3|A0A8I3NBE3_CANLF Formin homology 2 domain containing 1 OS=Canis lupus familiaris OX=9615 GN=FHOD1 PE=4 SV=1;tr|A0A8I3N1K7|A0A8I3N1K7_CANLF Formin homology 2 domain containing 1 OS=Canis lupus familiaris OX=9615 GN=FHOD1 PE=4 SV=1
25.8098278045654	25.9703769683838	25.8554553985596	25.2457942962646	24.9989490509033	25.0071449279785	25.4594211578369	25.6392593383789	25.015079498291	25.0587882995605	25.1467037200928	25.4268798828125	13	13	13	61,5	61,5	61,5	38,57	0	155,45	2960000000	18	153	A0A8I3N1K9;A0A8I3MR25;A0A8I3MR72	A0A8I3N1K9;A0A8I3MR25;A0A8I3MR72	STOML2	682	tr|A0A8I3N1K9|A0A8I3N1K9_CANLF Stomatin like 2 OS=Canis lupus familiaris OX=9615 GN=STOML2 PE=3 SV=1;tr|A0A8I3MR25|A0A8I3MR25_CANLF Stomatin like 2 OS=Canis lupus familiaris OX=9615 GN=STOML2 PE=3 SV=1;tr|A0A8I3MR72|A0A8I3MR72_CANLF Stomatin like 2 OS=Cani
22.5615482330322	22.9405574798584	23.2019329071045	23.3054943084717	23.7393360137939	22.5664405822754	23.1728439331055	22.9585456848145	23.1354579925537	23.2146015167236	23.5802631378174	22.6590747833252	5	5	5	15,2	15,2	15,2	41,636	0	19,455	442720000	17	29	A0A8I3NGB9;A0A8I3N1P4;A0A8P0SX03;A0A8P0P5J1;A0A8P0NBQ5	A0A8I3NGB9;A0A8I3N1P4;A0A8P0SX03;A0A8P0P5J1;A0A8P0NBQ5	CHID1	684	tr|A0A8I3NGB9|A0A8I3NGB9_CANLF Chitinase domain containing 1 OS=Canis lupus familiaris OX=9615 GN=CHID1 PE=4 SV=1;tr|A0A8I3N1P4|A0A8I3N1P4_CANLF Chitinase domain containing 1 OS=Canis lupus familiaris OX=9615 GN=CHID1 PE=4 SV=1;tr|A0A8P0SX03|A0A8P0SX03_CAN
21.4734764099121	22.5280895233154	23.5911502838135	21.8672256469727	21.4573593139648	22.2582321166992	21.4815216064453	21.3991794586182	23.4160938262939	23.2103118896484	23.2354507446289	21.9578914642334	3	3	3	7,5	7,5	7,5	62,609	0	4,2757	152590000	26	6	A0A8I3N8C1;A0A8I3N1Q4	A0A8I3N8C1;A0A8I3N1Q4	TRIP10	685	tr|A0A8I3N8C1|A0A8I3N8C1_CANLF Thyroid hormone receptor interactor 10 OS=Canis lupus familiaris OX=9615 GN=TRIP10 PE=3 SV=1;tr|A0A8I3N1Q4|A0A8I3N1Q4_CANLF Thyroid hormone receptor interactor 10 OS=Canis lupus familiaris OX=9615 GN=TRIP10 PE=3 SV=1
23.4406318664551	23.6166114807129	25.0859813690186	20.6398239135742	21.4120311737061	24.1239986419678	21.7363777160645	21.8660373687744	24.0582103729248	22.0387783050537	22.8603172302246	22.2155418395996	3	3	3	8,4	8,4	8,4	59,839	0	4,8977	312310000	17	10	A0A8I3N1T5;A0A8I3RU48;A0A8I3MWF7	A0A8I3N1T5;A0A8I3RU48;A0A8I3MWF7	NRBP1	687	tr|A0A8I3N1T5|A0A8I3N1T5_CANLF Nuclear receptor binding protein 1 OS=Canis lupus familiaris OX=9615 GN=NRBP1 PE=4 SV=1;tr|A0A8I3RU48|A0A8I3RU48_CANLF Nuclear receptor binding protein 1 OS=Canis lupus familiaris OX=9615 GN=NRBP1 PE=4 SV=1;tr|A0A8I3MWF7|A0A8
23.5142440795898	23.075647354126	23.7409839630127	23.7579650878906	24.0175037384033	23.9781475067139	24.5164108276367	24.2964210510254	24.1179904937744	24.0050468444824	24.3049392700195	24.6972103118896	9	9	9	37,3	37,3	37,3	47,414	0	104,46	1769400000	17	113	A0A8P0SJZ6;A0A8I3N1U1	A0A8P0SJZ6;A0A8I3N1U1	SCCPDH	688	tr|A0A8P0SJZ6|A0A8P0SJZ6_CANLF Saccharopine dehydrogenase (putative) OS=Canis lupus familiaris OX=9615 GN=SCCPDH PE=4 SV=1;tr|A0A8I3N1U1|A0A8I3N1U1_CANLF Saccharopine dehydrogenase (putative) OS=Canis lupus familiaris OX=9615 GN=SCCPDH PE=4 SV=1
25.0301895141602	25.044017791748	25.1337909698486	24.5342750549316	24.3774280548096	24.4104747772217	24.5554943084717	24.0807456970215	24.8872528076172	25.193286895752	25.1299839019775	24.0514221191406	24	24	23	14,5	14,5	13,9	259,56	0	51,217	2274600000	120	104	A0A8I3N1U4;A0A8I3N2K7	A0A8I3N1U4;A0A8I3N2K7	ACACA	689	tr|A0A8I3N1U4|A0A8I3N1U4_CANLF Acetyl-CoA carboxylase 1 OS=Canis lupus familiaris OX=9615 GN=ACACA PE=4 SV=1;tr|A0A8I3N2K7|A0A8I3N2K7_CANLF Acetyl-CoA carboxylase 1 OS=Canis lupus familiaris OX=9615 GN=ACACA PE=4 SV=1
26.7638263702393	26.780065536499	26.8307437896729	27.7064208984375	27.3762531280518	27.3556499481201	27.5519351959229	27.1622142791748	27.1798763275146	27.3019065856934	27.3378162384033	27.6403770446777	10	10	2	50	50	13,3	24,488	0	50,83	9467300000	15	127	A0A8I3N1W0;A0A8I3N1M4;A0A8I3N1Q2	A0A8I3N1W0;A0A8I3N1M4;A0A8I3N1Q2	RAB11B	691	tr|A0A8I3N1W0|A0A8I3N1W0_CANLF RAB11B, member RAS onco family OS=Canis lupus familiaris OX=9615 GN=RAB11B PE=4 SV=1;tr|A0A8I3N1M4|A0A8I3N1M4_CANLF RAB11B, member RAS onco family OS=Canis lupus familiaris OX=9615 GN=RAB11B PE=4 SV=1;tr|A0A8I3N1Q2|A0A8I3N1Q2
26.5330276489258	26.4387607574463	26.7669868469238	27.1761703491211	27.0932540893555	27.1251430511475	26.6190490722656	26.6579914093018	26.9559326171875	27.0007762908936	27.0218925476074	26.5024566650391	24	24	20	77,3	77,3	70,6	47,371	0	323,31	16979000000	21	401	A0A8I3N1W6;A0A8I3NEW9;A0A8P0SXC7;A0A8I3NJ47;A0A8I3N0L2	A0A8I3N1W6;A0A8I3NEW9;A0A8P0SXC7	ACTR3	692	tr|A0A8I3N1W6|A0A8I3N1W6_CANLF Actin-related protein 3 OS=Canis lupus familiaris OX=9615 GN=ACTR3 PE=3 SV=1;tr|A0A8I3NEW9|A0A8I3NEW9_CANLF Actin-related protein 3 OS=Canis lupus familiaris OX=9615 GN=ACTR3 PE=3 SV=1;tr|A0A8P0SXC7|A0A8P0SXC7_CANLF Actin rel
22.143009185791	21.1220302581787	22.0566692352295	28.3187236785889	28.4315738677979	28.5129566192627	25.7687301635742	25.8983211517334	28.2320117950439	28.2888565063477	28.3160076141357	25.6807804107666	13	13	13	61,9	61,9	61,9	25,657	0	167,56	9751600000	11	170	A0A8I3N374;A0A8I3N1W8;A0A8I3RX41	A0A8I3N374;A0A8I3N1W8;A0A8I3RX41	LOC474938	693	tr|A0A8I3N374|A0A8I3N374_CANLF Glutathione transferase OS=Canis lupus familiaris OX=9615 GN=LOC474938 PE=3 SV=1;tr|A0A8I3N1W8|A0A8I3N1W8_CANLF Glutathione transferase OS=Canis lupus familiaris OX=9615 GN=LOC474938 PE=3 SV=1;tr|A0A8I3RX41|A0A8I3RX41_CANLF G
21.2857532501221	22.9813385009766	22.0967674255371	24.160924911499	24.1623859405518	23.854907989502	23.7016582489014	23.871265411377	23.8847408294678	23.9435119628906	23.8277435302734	24.4087924957275	8	7	7	31,2	29,8	29,8	59,822	0	61,288	813210000	17	52	A0A8I3NDD0;A0A8I3N1X4;A0A8I3N1X3	A0A8I3NDD0;A0A8I3N1X4;A0A8I3N1X3	PTBP3	694	tr|A0A8I3NDD0|A0A8I3NDD0_CANLF Polypyrimidine tract binding protein 3 OS=Canis lupus familiaris OX=9615 GN=PTBP3 PE=4 SV=1;tr|A0A8I3N1X4|A0A8I3N1X4_CANLF Polypyrimidine tract binding protein 3 OS=Canis lupus familiaris OX=9615 GN=PTBP3 PE=4 SV=1;tr|A0A8I3N
28.5151023864746	28.3736000061035	28.4788093566895	27.5553035736084	27.6269359588623	27.5642738342285	28.0343322753906	28.058479309082	26.9873924255371	27.088207244873	27.1718826293945	27.9409484863281	29	29	6	59,7	59,7	12,4	61,202	0	323,31	31290000000	33	640	A0A8P0SKD9;A0A8I3N1X6;A0A8I3Q2X4;A0A8P0NUP1	A0A8P0SKD9;A0A8I3N1X6	GLUD1	695	tr|A0A8P0SKD9|A0A8P0SKD9_CANLF Uncharacterized protein OS=Canis lupus familiaris OX=9615 GN=GLUD1 PE=4 SV=1;tr|A0A8I3N1X6|A0A8I3N1X6_CANLF Glutamate dehydrogenase (NAD(P)(+)) OS=Canis lupus familiaris OX=9615 GN=GLUD1 PE=3 SV=1
23.4625129699707	23.2432460784912	23.3547439575195	23.7509307861328	23.9875450134277	24.0283355712891	23.3490829467773	22.1763801574707	25.0178852081299	24.0765933990479	23.787956237793	22.4535655975342	5	5	5	34,9	34,9	34,9	21,507	0	7,0664	491620000	11	25	A0A8I3N1Y0;A0A8I3NCM3;A0A8P0NQH9;A0A8I3NWY7;A0A8P0SY79;A0A8I3RQM2;A0A5F4C1E3	A0A8I3N1Y0;A0A8I3NCM3;A0A8P0NQH9;A0A8I3NWY7;A0A8P0SY79;A0A8I3RQM2	DHFR	697	tr|A0A8I3N1Y0|A0A8I3N1Y0_CANLF Dihydrofolate reductase OS=Canis lupus familiaris OX=9615 GN=DHFR PE=3 SV=1;tr|A0A8I3NCM3|A0A8I3NCM3_CANLF Dihydrofolate reductase OS=Canis lupus familiaris OX=9615 GN=DHFR PE=3 SV=1;tr|A0A8P0NQH9|A0A8P0NQH9_CANLF Uncharacter
22.0600433349609	21.7268009185791	22.1995296478271	22.2739200592041	22.0041332244873	21.5766658782959	21.3147945404053	21.5608673095703	21.1662559509277	21.6225433349609	21.7273597717285	22.1964569091797	3	3	3	11,2	11,2	11,2	45,484	0	4,4332	125140000	23	10	A0A8I3N1Y1;A0A8I3N7I0	A0A8I3N1Y1;A0A8I3N7I0	IDO1	698	tr|A0A8I3N1Y1|A0A8I3N1Y1_CANLF Indoleamine 2,3-dioxygenase 1 OS=Canis lupus familiaris OX=9615 GN=IDO1 PE=3 SV=1;tr|A0A8I3N7I0|A0A8I3N7I0_CANLF Indoleamine 2,3-dioxygenase 1 OS=Canis lupus familiaris OX=9615 GN=IDO1 PE=3 SV=1
22.8106269836426	21.5653266906738	22.923412322998	22.9496288299561	23.4338989257813	23.3400077819824	23.0534782409668	21.8792858123779	22.9578914642334	22.9303951263428	23.1618785858154	23.0495128631592	4	4	4	10,1	10,1	10,1	86,59	0	5,7151	311100000	38	10	A0A8I3NC35;A0A8I3NMQ7;A0A8I3N222;A0A8P0TFQ6	A0A8I3NC35;A0A8I3NMQ7;A0A8I3N222;A0A8P0TFQ6	SEL1	700	tr|A0A8I3NC35|A0A8I3NC35_CANLF SEL1L adaptor subunit of ERAD E3 ubiquitin ligase OS=Canis lupus familiaris OX=9615 GN=SEL1L PE=4 SV=1;tr|A0A8I3NMQ7|A0A8I3NMQ7_CANLF SEL1L adaptor subunit of ERAD E3 ubiquitin ligase OS=Canis lupus familiaris OX=9615 GN=SEL1
25.4279022216797	25.5176429748535	26.1524600982666	23.9110450744629	24.0339756011963	24.1368827819824	24.4119625091553	24.7682495117188	23.7727375030518	23.3273162841797	23.9865913391113	24.6603603363037	13	13	13	16,5	16,5	16,5	109,69	0	136,35	1168600000	45	47	A0A8P0P174;A0A8I3RVV5;A0A8P0SB99;A0A8I3N244;A0A8P0T912;A0A8I3N5P7;A0A8P0SY10;A0A8I3RUA7;A0A8P0TG78;A0A8I3N441	A0A8P0P174;A0A8I3RVV5;A0A8P0SB99;A0A8I3N244;A0A8P0T912;A0A8I3N5P7;A0A8P0SY10;A0A8I3RUA7;A0A8P0TG78;A0A8I3N441	PPP1R12A	701	tr|A0A8P0P174|A0A8P0P174_CANLF Protein phosphatase 1 regulatory subunit 12A OS=Canis lupus familiaris OX=9615 GN=PPP1R12A PE=4 SV=1;tr|A0A8I3RVV5|A0A8I3RVV5_CANLF Protein phosphatase 1 regulatory subunit OS=Canis lupus familiaris OX=9615 GN=PPP1R12A PE=4 S
22.3126487731934	22.0990867614746	22.1577911376953	22.4318103790283	22.4498023986816	22.3527507781982	22.6996040344238	22.5825176239014	22.052152633667	22.3306846618652	22.1491413116455	22.8362255096436	7	7	6	11,5	11,5	9,9	106,69	0	14,727	450130000	49	47	A0A8I3N251;A0A8I3N7K5;A0A8I3N5G8;A0A8P0NJM1;Q6Q7P4;A0A8I3NN29;A0A8P0T915;A0A8I3N781;A0A8I3NAM4;A0A8I3N6Z1;A0A8I3NBF6;A0A8I3NB14;A0A8P0P0M9;A0A8I3N721;A0A8P0SGF4;A0A8P0SDE4	A0A8I3N251;A0A8I3N7K5;A0A8I3N5G8;A0A8P0NJM1;Q6Q7P4;A0A8I3NN29;A0A8P0T915;A0A8I3N781;A0A8I3NAM4;A0A8I3N6Z1;A0A8I3NBF6;A0A8I3NB14	EPB41	702	tr|A0A8I3N251|A0A8I3N251_CANLF Protein 4.1 OS=Canis lupus familiaris OX=9615 GN=EPB41 PE=4 SV=1;tr|A0A8I3N7K5|A0A8I3N7K5_CANLF Protein 4.1 OS=Canis lupus familiaris OX=9615 GN=EPB41 PE=4 SV=1;tr|A0A8I3N5G8|A0A8I3N5G8_CANLF Protein 4.1 OS=Canis lupus famili
24.2281723022461	24.9082527160645	25.1750087738037	24.5234870910645	24.6451549530029	24.580322265625	23.9613742828369	23.6583995819092	24.4126091003418	24.6336727142334	24.3824501037598	23.385612487793	3	3	3	40,7	40,7	40,7	9,0714	0	26,258	648830000	3	50	A0A8I3N2C0	A0A8I3N2C0		705	tr|A0A8I3N2C0|A0A8I3N2C0_CANLF NEDD8 OS=Canis lupus familiaris OX=9615 GN=NEDD8 PE=3 SV=1
22.2510375976563	23.0773544311523	20.7712364196777	22.0452613830566	22.2309074401855	21.3917465209961	22.18723487854	21.9112071990967	23.2870082855225	23.2677097320557	23.5680198669434	22.1322231292725	5	5	5	14,6	14,6	14,6	51,348	0	5,297	282390000	27	10	A0A8I3N7T4;A0A8I3N7V4;A0A8P0TME2;A0A8I3N2D1	A0A8I3N7T4;A0A8I3N7V4;A0A8P0TME2;A0A8I3N2D1	EPHX1	706	tr|A0A8I3N7T4|A0A8I3N7T4_CANLF Epoxide hydrolase OS=Canis lupus familiaris OX=9615 GN=EPHX1 PE=3 SV=1;tr|A0A8I3N7V4|A0A8I3N7V4_CANLF Epoxide hydrolase OS=Canis lupus familiaris OX=9615 GN=EPHX1 PE=3 SV=1;tr|A0A8P0TME2|A0A8P0TME2_CANLF Epoxide hydrolase 1 O
25.0806655883789	24.8003540039063	24.8372077941895	25.7087249755859	25.6927471160889	25.7884044647217	26.2294578552246	26.0795459747314	25.7259330749512	25.7038497924805	25.7363452911377	26.1540069580078	15	14	1	36,8	35,4	1,8	54,839	0	138,59	6823100000	30	206	A0A8P0TJZ5;A0A8I3N2F1	A0A8P0TJZ5;A0A8I3N2F1		708	tr|A0A8P0TJZ5|A0A8P0TJZ5_CANLF Succinate--CoA ligase [ADP-forming] subunit beta, mitochondrial OS=Canis lupus familiaris OX=9615 GN=SUCLA2 PE=4 SV=1;tr|A0A8I3N2F1|A0A8I3N2F1_CANLF Succinate--CoA ligase [ADP-forming] subunit beta, mitochondrial OS=Canis lup
24.684476852417	24.4438591003418	24.8923587799072	21.9581623077393	22.0046615600586	24.4356174468994	21.4382667541504	21.6162567138672	22.3042697906494	21.8606510162354	22.1229038238525	21.9653472900391	2	2	2	16	16	16	15,68	0	89,864	159490000	7	5	A0A8I3N3H3;A0A8I3N2F3;A0A8I3NE01;A0A8P0N7E7;A0A8I3Q4N1;A0A8P0SRP3;A0A8I3PRB2;A0A8P0SDH8;A0A8I3PNE5	A0A8I3N3H3;A0A8I3N2F3;A0A8I3NE01;A0A8P0N7E7;A0A8I3Q4N1;A0A8P0SRP3;A0A8I3PRB2;A0A8P0SDH8;A0A8I3PNE5	TSC22D1	709	tr|A0A8I3N3H3|A0A8I3N3H3_CANLF TSC22 domain family member 1 OS=Canis lupus familiaris OX=9615 GN=TSC22D1 PE=3 SV=1;tr|A0A8I3N2F3|A0A8I3N2F3_CANLF TSC22 domain family member 1 OS=Canis lupus familiaris OX=9615 GN=TSC22D1 PE=3 SV=1;tr|A0A8I3NE01|A0A8I3NE01_C
24.5085735321045	23.6629695892334	24.3842964172363	23.0726413726807	23.0263786315918	23.0361404418945	22.8335838317871	23.415319442749	23.7978839874268	23.5876064300537	22.9050331115723	22.9279022216797	9	9	9	25,7	25,7	25,7	58,933	0	40,375	708920000	25	35	A0A8I3N2G1	A0A8I3N2G1		710	tr|A0A8I3N2G1|A0A8I3N2G1_CANLF Protein phosphatase, Mg2+/Mn2+ dependent 1G OS=Canis lupus familiaris OX=9615 GN=PPM1G PE=3 SV=1
21.9332847595215	23.0411338806152	21.6005687713623	21.5689582824707	22.2163619995117	21.9323043823242	22.3252906799316	21.6699523925781	24.2170448303223	24.0489311218262	24.0874805450439	21.3655109405518	3	3	3	15,1	15,1	15,1	31,125	0	4,9455	567080000	15	10	A0A8I3N2H5;A0A8I3MZ29	A0A8I3N2H5		711	tr|A0A8I3N2H5|A0A8I3N2H5_CANLF Canopy FGF signaling regulator 3 OS=Canis lupus familiaris OX=9615 GN=CNPY3 PE=4 SV=1
25.8191909790039	25.6305084228516	25.4245433807373	26.4646492004395	26.3208255767822	26.806734085083	26.6292304992676	26.4526348114014	26.3397884368896	26.5534439086914	26.5612010955811	26.6741142272949	12	12	12	36,1	36,1	36,1	54,327	0	118,45	4613000000	23	113	A0A8I3N2H6	A0A8I3N2H6		712	tr|A0A8I3N2H6|A0A8I3N2H6_CANLF Endoplasmic reticulum protein 44 OS=Canis lupus familiaris OX=9615 GN=ERP44 PE=4 SV=1
22.4209499359131	22.9621353149414	23.28489112854	23.0452194213867	21.9370059967041	23.1497611999512	21.8910522460938	22.7076683044434	22.4869918823242	22.9070701599121	21.6715869903564	22.3287677764893	7	7	7	10	10	10	138,58	0	39,667	234900000	62	23	A0A8I3RVY0;A0A8I3RUG5;Q4PLA8;A0A8P0P9E8;A0A8I3N2I4;A0A8P0N4Y3;A0A8I3N6S8;A0A8I3N6T3	A0A8I3RVY0;A0A8I3RUG5;Q4PLA8;A0A8P0P9E8;A0A8I3N2I4	ABCB1	713	tr|A0A8I3RVY0|A0A8I3RVY0_CANLF ATP binding cassette subfamily B member 1 OS=Canis lupus familiaris OX=9615 GN=ABCB1 PE=4 SV=1;tr|A0A8I3RUG5|A0A8I3RUG5_CANLF ATP binding cassette subfamily B member 1 OS=Canis lupus familiaris OX=9615 GN=ABCB1 PE=4 SV=1;tr|Q
23.7292041778564	23.6418514251709	23.9531364440918	23.6526126861572	24.2632026672363	23.7772598266602	24.7181129455566	24.2485103607178	23.3598442077637	23.6772365570068	23.6785259246826	24.4100227355957	4	4	4	17,7	17,7	17,7	39,025	0	41,158	454250000	18	43	A0A8I3NIA8;A0A8I3N2I9	A0A8I3NIA8;A0A8I3N2I9	STX5	715	tr|A0A8I3NIA8|A0A8I3NIA8_CANLF Syntaxin 5 OS=Canis lupus familiaris OX=9615 GN=STX5 PE=3 SV=1;tr|A0A8I3N2I9|A0A8I3N2I9_CANLF Syntaxin 5 OS=Canis lupus familiaris OX=9615 GN=STX5 PE=3 SV=1
23.8826904296875	23.3846912384033	23.5202541351318	21.8937492370605	21.3717441558838	21.1057529449463	22.8738021850586	20.9157733917236	22.4335556030273	20.926586151123	22.5564002990723	21.5130615234375	2	2	2	35,1	35,1	35,1	11,055	0	4,2066	81545000	7	5	A0A8P0SBD2;A0A8I3N2M3;A0A8P0PRC5;A0A8I3N729;A0A8I3N702;A0A8P0P7V2	A0A8P0SBD2;A0A8I3N2M3;A0A8P0PRC5;A0A8I3N729;A0A8I3N702;A0A8P0P7V2	MCRIP	717	tr|A0A8P0SBD2|A0A8P0SBD2_CANLF MAPK regulated corepressor interacting protein 1 OS=Canis lupus familiaris OX=9615 GN=MCRIP1 PE=4 SV=1;tr|A0A8I3N2M3|A0A8I3N2M3_CANLF Mapk-regulated corepressor-interacting protein 1 OS=Canis lupus familiaris OX=9615 GN=MCRIP
24.3082752227783	24.217414855957	24.0807456970215	24.5955390930176	24.5221710205078	24.5957660675049	23.1457862854004	23.5992336273193	24.0092391967773	24.9081611633301	24.8124008178711	23.730447769165	6	6	6	30,2	30,2	30,2	35,144	0	13,589	511210000	16	25	A0A8I3NCZ9;A0A8I3N2N0;A0A8I3PZN5	A0A8I3NCZ9;A0A8I3N2N0;A0A8I3PZN5	PPP6C	718	tr|A0A8I3NCZ9|A0A8I3NCZ9_CANLF Serine/threonine-protein phosphatase OS=Canis lupus familiaris OX=9615 GN=PPP6C PE=3 SV=1;tr|A0A8I3N2N0|A0A8I3N2N0_CANLF Serine/threonine-protein phosphatase OS=Canis lupus familiaris OX=9615 GN=PPP6C PE=3 SV=1;tr|A0A8I3PZN5|
24.1714248657227	24.2297878265381	24.2741241455078	23.9848537445068	23.8240566253662	23.9338207244873	24.1858596801758	24.4408836364746	23.8149948120117	23.7878570556641	24.0219993591309	24.219705581665	14	14	13	31,7	31,7	30,2	75,002	0	62,158	1382100000	45	92	A0A8I3N2N1	A0A8I3N2N1		719	tr|A0A8I3N2N1|A0A8I3N2N1_CANLF Metastasis associated 1 family member 2 OS=Canis lupus familiaris OX=9615 GN=MTA2 PE=4 SV=1
25.1495361328125	25.2684593200684	25.2395076751709	24.4353618621826	24.6016731262207	24.2171936035156	25.1099243164063	25.0317058563232	23.9901447296143	24.2233200073242	24.2209606170654	25.1166820526123	18	18	18	24,2	24,2	24,2	122,02	0	59,157	2239300000	49	117	A0A8I3N2N7	A0A8I3N2N7		720	tr|A0A8I3N2N7|A0A8I3N2N7_CANLF Extended synaptotagmin 1 OS=Canis lupus familiaris OX=9615 GN=ESYT1 PE=3 SV=1
23.3248481750488	22.4764614105225	22.4838714599609	23.973949432373	23.4774131774902	23.287712097168	23.3754405975342	23.2924938201904	23.5965061187744	23.3673305511475	23.3102188110352	23.8007488250732	5	5	5	7,7	7,7	7,7	110,83	0	25,824	275070000	39	25	A0A8I3N2P0	A0A8I3N2P0		721	tr|A0A8I3N2P0|A0A8I3N2P0_CANLF Hepatocyte growth factor-regulated tyrosine kinase substrate OS=Canis lupus familiaris OX=9615 GN=HGS PE=4 SV=1
24.2137126922607	24.2020969390869	23.9856357574463	21.4899768829346	22.6197032928467	22.3358631134033	22.0274925231934	22.3409614562988	21.4824237823486	22.2813625335693	21.5514106750488	21.9222507476807	4	4	4	8,8	8,8	8,8	60,861	0	9,8003	189820000	31	6	A0A8P0NLR3;A0A8I3N2P8	A0A8P0NLR3;A0A8I3N2P8	SNTB2	722	tr|A0A8P0NLR3|A0A8P0NLR3_CANLF Syntrophin beta 2 OS=Canis lupus familiaris OX=9615 GN=SNTB2 PE=4 SV=1;tr|A0A8I3N2P8|A0A8I3N2P8_CANLF Syntrophin beta 2 OS=Canis lupus familiaris OX=9615 GN=SNTB2 PE=3 SV=1
24.3325843811035	24.4822235107422	21.4001998901367	22.283317565918	23.4187984466553	23.5779609680176	22.0765724182129	21.3074111938477	23.712718963623	23.5846290588379	23.3091087341309	22.9473686218262	4	3	3	14,1	10,9	10,9	37,975	0	4,0089	253480000	18	18	A0A8I3N2R6;A0A8I3MXM3	A0A8I3N2R6;A0A8I3MXM3	GMPR2	723	tr|A0A8I3N2R6|A0A8I3N2R6_CANLF GMP reductase OS=Canis lupus familiaris OX=9615 GN=GMPR2 PE=3 SV=1;tr|A0A8I3MXM3|A0A8I3MXM3_CANLF GMP reductase OS=Canis lupus familiaris OX=9615 GN=GMPR2 PE=3 SV=1
24.4835147857666	24.4693622589111	25.5002994537354	24.2445240020752	24.2579612731934	24.3357906341553	24.2614822387695	24.5694103240967	23.9447631835938	23.8422050476074	23.1343688964844	24.1453819274902	5	5	5	23,9	23,9	23,9	20,688	0	9,6067	431270000	9	22	A0A8I3RX07;A0A8I3N2R9	A0A8I3RX07;A0A8I3N2R9	TRA2A	724	tr|A0A8I3RX07|A0A8I3RX07_CANLF Transformer 2 alpha homolog OS=Canis lupus familiaris OX=9615 GN=TRA2A PE=4 SV=1;tr|A0A8I3N2R9|A0A8I3N2R9_CANLF Transformer 2 alpha homolog OS=Canis lupus familiaris OX=9615 GN=TRA2A PE=4 SV=1
27.1198120117188	27.0559997558594	27.1273097991943	26.1422309875488	26.3230609893799	26.2184505462646	27.0439567565918	26.8095588684082	26.3216514587402	26.316032409668	26.2151947021484	27.056619644165	12	12	12	31,7	31,7	31,7	61,505	0	109,43	3288700000	25	108	A0A8I3N2S2;A0A8I3NNX8;A0A8P0TRZ0	A0A8I3N2S2;A0A8I3NNX8;A0A8P0TRZ0		725	tr|A0A8I3N2S2|A0A8I3N2S2_CANLF SNW domain-containing protein 1 OS=Canis lupus familiaris OX=9615 GN=SNW1 PE=3 SV=1;tr|A0A8I3NNX8|A0A8I3NNX8_CANLF SNW domain-containing protein 1 OS=Canis lupus familiaris OX=9615 PE=3 SV=1;tr|A0A8P0TRZ0|A0A8P0TRZ0_CANLF Unc
25.0989265441895	25.3405857086182	25.2519817352295	22.6345806121826	22.7883758544922	22.2332439422607	24.3093872070313	24.0163974761963	24.205904006958	24.2514762878418	24.3651962280273	23.8496685028076	17	17	17	28,1	28,1	28,1	93,03	0	187,62	1840400000	48	83	A0A8I3N2T8;A0A8I3N8N4	A0A8I3N2T8;A0A8I3N8N4	MCM6	726	tr|A0A8I3N2T8|A0A8I3N2T8_CANLF DNA replication licensing factor MCM6 OS=Canis lupus familiaris OX=9615 GN=MCM6 PE=3 SV=1;tr|A0A8I3N8N4|A0A8I3N8N4_CANLF DNA replication licensing factor MCM6 OS=Canis lupus familiaris OX=9615 GN=MCM6 PE=3 SV=1
25.4501972198486	25.5871486663818	25.4412326812744	25.9146537780762	26.0608921051025	26.154411315918	25.774320602417	25.8463726043701	26.2979602813721	26.4299621582031	26.1960678100586	25.7428588867188	12	12	12	46,5	46,5	46,5	43,603	0	202,79	5233200000	16	171	A0A8I3N2X1	A0A8I3N2X1		728	tr|A0A8I3N2X1|A0A8I3N2X1_CANLF N-acetylneuraminate synthase OS=Canis lupus familiaris OX=9615 GN=NANS PE=4 SV=1
27.2000408172607	26.7022647857666	27.148120880127	26.8568553924561	27.1055946350098	26.921049118042	27.7172508239746	27.5975437164307	26.8761920928955	26.9143333435059	26.9010410308838	27.5721759796143	19	19	19	50,3	50,3	50,3	50,503	0	323,31	15967000000	20	366	A0A8I3N305;A0A8I3RVM2;A0A8I3N6V8;A0A8I3N4N0	A0A8I3N305;A0A8I3RVM2;A0A8I3N6V8;A0A8I3N4N0	CS	729	tr|A0A8I3N305|A0A8I3N305_CANLF Citrate synthase OS=Canis lupus familiaris OX=9615 GN=CS PE=3 SV=1;tr|A0A8I3RVM2|A0A8I3RVM2_CANLF Citrate synthase OS=Canis lupus familiaris OX=9615 GN=CS PE=3 SV=1;tr|A0A8I3N6V8|A0A8I3N6V8_CANLF Citrate synthase OS=Canis lup
24.4800662994385	24.4871387481689	24.0712833404541	24.2381229400635	24.4323711395264	24.1099643707275	24.0111179351807	23.937328338623	24.6414661407471	24.5507469177246	24.788703918457	23.8285179138184	20	20	20	25,9	25,9	25,9	113,21	0	89,225	2499900000	38	155	A0A8I3N323;A0A8I3N7T1;A0A8I3N9U2;A0A8I3N796;A0A8I3N206	A0A8I3N323;A0A8I3N7T1;A0A8I3N9U2;A0A8I3N796;A0A8I3N206	SEC24C	730	tr|A0A8I3N323|A0A8I3N323_CANLF SEC24 homolog C, COPII coat complex component OS=Canis lupus familiaris OX=9615 GN=SEC24C PE=3 SV=1;tr|A0A8I3N7T1|A0A8I3N7T1_CANLF SEC24 homolog C, COPII coat complex component OS=Canis lupus familiaris OX=9615 GN=SEC24C PE=3
27.5667419433594	27.7454147338867	27.8004531860352	27.2069473266602	27.1028957366943	27.2996387481689	27.4250240325928	27.5386772155762	27.5689182281494	27.4231815338135	27.5789546966553	27.4712696075439	7	7	7	53,8	53,8	53,8	14,839	0	136,73	8366800000	8	167	A0A8I3N324;A0A8I3MV29;A0A8I3NGK2;A0A8P0PG94;A0A8I3RVC0;A0A8I3PD77;A0A8I3N1E2;A0A8P0NK68;A0A8I3PHK6;A0A8I3NJI8	A0A8I3N324;A0A8I3MV29;A0A8I3NGK2	RPS15A	731	tr|A0A8I3N324|A0A8I3N324_CANLF 40S ribosomal protein S15a OS=Canis lupus familiaris OX=9615 GN=RPS15A PE=3 SV=1;tr|A0A8I3MV29|A0A8I3MV29_CANLF 40S ribosomal protein S15a OS=Canis lupus familiaris OX=9615 GN=RPS15A PE=3 SV=1;tr|A0A8I3NGK2|A0A8I3NGK2_CANLF 4
23.9973125457764	24.0613460540771	23.7544002532959	21.2193183898926	22.4125823974609	22.5370635986328	20.9681854248047	22.8851871490479	22.5626487731934	23.5582408905029	23.0975456237793	22.5648136138916	5	5	5	15,2	15,2	15,2	43,955	0	34,78	257120000	27	20	A0A8I3N4G9;A0A8I3N328;A0A8I3NAS2;A0A8P0PE06;A0A8I3N6D2	A0A8I3N4G9;A0A8I3N328;A0A8I3NAS2;A0A8P0PE06;A0A8I3N6D2	ATP6V1C1	732	tr|A0A8I3N4G9|A0A8I3N4G9_CANLF V-type proton ATPase subunit C OS=Canis lupus familiaris OX=9615 GN=ATP6V1C1 PE=3 SV=1;tr|A0A8I3N328|A0A8I3N328_CANLF V-type proton ATPase subunit C OS=Canis lupus familiaris OX=9615 GN=ATP6V1C1 PE=3 SV=1;tr|A0A8I3NAS2|A0A8I3
24.5115928649902	24.3656635284424	23.4050960540771	26.7435531616211	26.3663463592529	26.4152545928955	25.4459438323975	24.9826354980469	26.4220104217529	26.3103065490723	26.5245037078857	25.4471740722656	12	8	1	74,6	44,8	14,9	20,697	0	244,96	6827600000	10	202	A0A8I3N366;A0A8I3PN02;A0A8I3N6G5;A0A8P0SSM0;A0A8I3P7K0;A0A8P0PN49;A0A8P0T7M1;A0A8I3P743;A0A8I3NYI0	A0A8I3N366;A0A8I3PN02;A0A8I3N6G5;A0A8P0SSM0	ARL17A	733	tr|A0A8I3N366|A0A8I3N366_CANLF ADP-ribosylation factor OS=Canis lupus familiaris OX=9615 GN=ARF1 PE=3 SV=1;tr|A0A8I3PN02|A0A8I3PN02_CANLF ADP-ribosylation factor OS=Canis lupus familiaris OX=9615 GN=ARL17A PE=3 SV=1;tr|A0A8I3N6G5|A0A8I3N6G5_CANLF ADP-ribos
24.2489452362061	24.4669990539551	24.3390579223633	21.9190921783447	23.2520236968994	22.6215400695801	22.4956340789795	22.3089981079102	24.6040496826172	24.2889099121094	24.4556941986084	24.3725204467773	6	6	6	81,9	81,9	81,9	14,478	0	40,915	404700000	7	42	A0A8I3N375;A0A8I3N3Q5;A0A8P0NRU4;A0A8P0PE83	A0A8I3N375;A0A8I3N3Q5;A0A8P0NRU4	LOC609753	734	tr|A0A8I3N375|A0A8I3N375_CANLF Nuclear transport factor 2 OS=Canis lupus familiaris OX=9615 GN=NUTF2 PE=4 SV=1;tr|A0A8I3N3Q5|A0A8I3N3Q5_CANLF Nuclear transport factor 2 OS=Canis lupus familiaris OX=9615 GN=LOC609753 PE=4 SV=1;tr|A0A8P0NRU4|A0A8P0NRU4_CANLF
21.716890335083	21.4370021820068	21.6314716339111	21.817684173584	23.9077491760254	23.9737758636475	24.1427364349365	24.0279998779297	24.0638980865479	23.9444942474365	23.9393920898438	21.4713687896729	4	4	4	21,2	21,2	21,2	35,723	0	4,5345	358060000	12	21	A0A8I3N399	A0A8I3N399		735	tr|A0A8I3N399|A0A8I3N399_CANLF COP9 signalosome complex subunit 6 OS=Canis lupus familiaris OX=9615 GN=COPS6 PE=3 SV=1
23.2440013885498	22.9635276794434	23.7545032501221	23.5302906036377	23.423677444458	21.0229530334473	23.3923110961914	23.7131385803223	22.6113300323486	23.0882892608643	20.949728012085	21.8583965301514	7	7	7	31,6	31,6	31,6	40,084	0	21,337	248080000	25	27	A0A8I3N3C4	A0A8I3N3C4		736	tr|A0A8I3N3C4|A0A8I3N3C4_CANLF THUMP domain containing 1 OS=Canis lupus familiaris OX=9615 GN=THUMPD1 PE=4 SV=1
23.366397857666	23.6666564941406	22.8197174072266	21.7650909423828	22.0988712310791	22.1160564422607	22.0551738739014	20.7583923339844	21.7415828704834	22.8818683624268	23.0808773040771	21.0418739318848	5	5	5	7,4	7,4	7,4	130,31	0	20,976	150170000	59	16	A0A8I3N9A1;A0A8I3N3E5;A0A8I3N9I2;A0A8I3RVI6;A0A8I3RXA6	A0A8I3N9A1;A0A8I3N3E5;A0A8I3N9I2;A0A8I3RVI6;A0A8I3RXA6	XPO5	737	tr|A0A8I3N9A1|A0A8I3N9A1_CANLF Exportin 5 OS=Canis lupus familiaris OX=9615 GN=XPO5 PE=4 SV=1;tr|A0A8I3N3E5|A0A8I3N3E5_CANLF Exportin 5 OS=Canis lupus familiaris OX=9615 GN=XPO5 PE=4 SV=1;tr|A0A8I3N9I2|A0A8I3N9I2_CANLF Exportin 5 OS=Canis lupus familiaris
23.4551296234131	22.8644428253174	23.2011852264404	22.0158576965332	23.2606925964355	21.854211807251	22.8473377227783	21.1562900543213	23.2692794799805	22.8011245727539	23.5960521697998	21.7252006530762	8	8	8	31,9	31,9	31,9	41,265	0	15,594	376820000	18	20	O02812;A0A8I3N3G8;A0A8I3N8N9;A0A8I3N3D1;A0A8I3MXK0;A0A8I3N6G6;A0A8I3N3K7;A0A8P0T792	O02812;A0A8I3N3G8;A0A8I3N8N9;A0A8I3N3D1;A0A8I3MXK0;A0A8I3N6G6;A0A8I3N3K7	MAPK14	738	sp|O02812|MK14_CANLF Mitogen-activated protein kinase 14 OS=Canis lupus familiaris OX=9615 GN=MAPK14 PE=2 SV=3;tr|A0A8I3N3G8|A0A8I3N3G8_CANLF Mitogen-activated protein kinase OS=Canis lupus familiaris OX=9615 GN=MAPK14 PE=4 SV=1;tr|A0A8I3N8N9|A0A8I3N8N9_CA
24.3349723815918	24.6242179870605	24.8757705688477	25.590950012207	25.5934314727783	25.6294250488281	25.0798110961914	24.9718475341797	25.5703945159912	25.659215927124	25.7261657714844	25.0786724090576	18	18	18	56,2	56,2	56,2	50,381	0	183,68	6065400000	23	226	A0A8I3N3J1;A0A8I3NE74;A0A8P0SZC5;A0A8I3N3A1;A0A8I3NAE4;A0A8I3RWP3;A0A8I3NG92;A0A8I3NA57;A0A8I3NVA7	A0A8I3N3J1;A0A8I3NE74;A0A8P0SZC5;A0A8I3N3A1	CORO1B	739	tr|A0A8I3N3J1|A0A8I3N3J1_CANLF Coronin OS=Canis lupus familiaris OX=9615 GN=CORO1B PE=3 SV=1;tr|A0A8I3NE74|A0A8I3NE74_CANLF Coronin OS=Canis lupus familiaris OX=9615 GN=CORO1B PE=3 SV=1;tr|A0A8P0SZC5|A0A8P0SZC5_CANLF Uncharacterized protein OS=Canis lupus
26.9208202362061	27.0887126922607	26.5902080535889	26.9862003326416	26.8613586425781	27.0381050109863	27.0869941711426	27.1111793518066	27.7527046203613	27.7253341674805	27.6397552490234	27.0355911254883	11	11	11	28,2	28,2	28,2	41,446	0	93,892	8403300000	11	183	A0A8I3P514;A0A8I3NYR1;A0A8I3N3J9;A0A8I3PK18;A0A8I3PA49;A0A8I3MV25;A0A8P0SW62;A0A8I3Q158;A0A8I3PA26	A0A8I3P514;A0A8I3NYR1;A0A8I3N3J9;A0A8I3PK18;A0A8I3PA49;A0A8I3MV25		740	tr|A0A8I3P514|A0A8I3P514_CANLF STI1 domain-containing protein OS=Canis lupus familiaris OX=9615 PE=3 SV=1;tr|A0A8I3NYR1|A0A8I3NYR1_CANLF ST13 Hsp70 interacting protein OS=Canis lupus familiaris OX=9615 GN=ST13 PE=3 SV=1;tr|A0A8I3N3J9|A0A8I3N3J9_CANLF STI1
22.1747550964355	26.2870960235596	22.4101409912109	28.7139110565186	21.1323471069336	28.7716846466064	29.2641201019287	28.737377166748	21.3387317657471	28.732629776001	28.6876239776611	29.087474822998	7	4	4	7,3	4,5	4,5	98,591	0	4,5477	8379300000	39	23	A0A8I3N3K0;A0A8I3N387;A0A8P0S7G3;A0A8I3N754;A0A8I3RU32	A0A8I3N3K0;A0A8I3N387;A0A8P0S7G3;A0A8I3N754	GPAA1	741	tr|A0A8I3N3K0|A0A8I3N3K0_CANLF Glycosylphosphatidylinositol anchor attachment 1 OS=Canis lupus familiaris OX=9615 GN=GPAA1 PE=3 SV=1;tr|A0A8I3N387|A0A8I3N387_CANLF Glycosylphosphatidylinositol anchor attachment 1 OS=Canis lupus familiaris OX=9615 GN=GPAA1
23.1641979217529	23.6112174987793	23.1656093597412	24.9106788635254	24.7945652008057	24.6122303009033	25.2482929229736	24.9633598327637	24.5800914764404	24.6853332519531	24.6078929901123	25.1000900268555	13	13	13	24,5	24,5	24,5	88,166	0	114,92	1735100000	38	86	A0A8I3N3L8;A0A8I3NF02	A0A8I3N3L8;A0A8I3NF02	CPT1A	742	tr|A0A8I3N3L8|A0A8I3N3L8_CANLF Carnitine O-palmitoyltransferase OS=Canis lupus familiaris OX=9615 GN=CPT1A PE=3 SV=1;tr|A0A8I3NF02|A0A8I3NF02_CANLF Carnitine O-palmitoyltransferase OS=Canis lupus familiaris OX=9615 GN=CPT1A PE=3 SV=1
21.6239471435547	21.4631214141846	22.8023681640625	21.0115489959717	21.3608722686768	22.0226650238037	22.0521640777588	22.7970886230469	22.6609916687012	22.9014835357666	23.156888961792	22.760913848877	3	3	3	27,7	27,7	27,7	22,223	0	10,582	198250000	11	20	A0A8I3N3N2;A0A8I3RU99;A0A8P0P001	A0A8I3N3N2;A0A8I3RU99	COMMD3	744	tr|A0A8I3N3N2|A0A8I3N3N2_CANLF COMM domain-containing protein 3 OS=Canis lupus familiaris OX=9615 GN=COMMD3 PE=4 SV=1;tr|A0A8I3RU99|A0A8I3RU99_CANLF COMM domain-containing protein 3 OS=Canis lupus familiaris OX=9615 GN=COMMD3 PE=4 SV=1
26.480375289917	26.2810401916504	26.3795776367188	26.6835136413574	26.5767230987549	26.447868347168	26.3533134460449	26.248348236084	26.4018287658691	26.4023323059082	26.7407264709473	26.1454982757568	10	10	10	56,8	56,8	56,8	26,411	0	205,39	4777400000	11	166	A0A8I3N3S4;A0A8I3MGS5	A0A8I3N3S4;A0A8I3MGS5	PSMA5	746	tr|A0A8I3N3S4|A0A8I3N3S4_CANLF Proteasome subunit alpha type OS=Canis lupus familiaris OX=9615 GN=PSMA5 PE=3 SV=1;tr|A0A8I3MGS5|A0A8I3MGS5_CANLF Proteasome subunit alpha type OS=Canis lupus familiaris OX=9615 GN=PSMA5 PE=3 SV=1
22.8030967712402	22.6162757873535	22.9650096893311	25.5459537506104	25.6503677368164	25.5444812774658	25.6095848083496	25.3996639251709	25.7161254882813	25.4703235626221	25.7189235687256	25.6329784393311	14	14	14	35,8	35,8	35,8	77,095	0	150,54	4322800000	34	166	A0A8I3N3S5;A0A8I3MVC0;A0A8I3N3X9;A0A8I3MYU6;A0A8P0S6H5	A0A8I3N3S5;A0A8I3MVC0;A0A8I3N3X9;A0A8I3MYU6;A0A8P0S6H5	HSD17B4	747	tr|A0A8I3N3S5|A0A8I3N3S5_CANLF Hydroxysteroid 17-beta dehydrogenase 4 OS=Canis lupus familiaris OX=9615 GN=HSD17B4 PE=4 SV=1;tr|A0A8I3MVC0|A0A8I3MVC0_CANLF Hydroxysteroid 17-beta dehydrogenase 4 OS=Canis lupus familiaris OX=9615 GN=HSD17B4 PE=4 SV=1;tr|A0A
21.7422714233398	21.5307350158691	21.5592746734619	28.8144264221191	28.8725566864014	28.4034461975098	28.7678718566895	28.3253879547119	29.3591747283936	29.5290260314941	29.350622177124	28.8368358612061	7	7	7	76,8	76,8	76,8	10,534	0	323,31	15583000000	3	186	A0A8I3N3T0	A0A8I3N3T0		748	tr|A0A8I3N3T0|A0A8I3N3T0_CANLF S100 calcium binding protein P OS=Canis lupus familiaris OX=9615 GN=S100P PE=4 SV=1
26.2313079833984	25.9957618713379	26.0522117614746	25.1512794494629	25.1684436798096	25.1378211975098	25.8800067901611	25.5712928771973	25.0443515777588	24.9099464416504	24.9009952545166	25.8409576416016	10	10	10	57,4	57,4	57,4	24,276	0	72	3025000000	14	116	A0A8P0T6F3;A0A8I3N3U8	A0A8P0T6F3;A0A8I3N3U8	GRPEL1	749	tr|A0A8P0T6F3|A0A8P0T6F3_CANLF GrpE like 1, mitochondrial OS=Canis lupus familiaris OX=9615 GN=GRPEL1 PE=4 SV=1;tr|A0A8I3N3U8|A0A8I3N3U8_CANLF GrpE protein homolog OS=Canis lupus familiaris OX=9615 GN=GRPEL1 PE=3 SV=1
23.4954586029053	23.1989994049072	22.9978294372559	23.5068817138672	23.6752986907959	23.6027488708496	22.2479000091553	23.477783203125	23.5011806488037	23.7156543731689	23.4586391448975	23.3932285308838	4	4	3	10,5	10,5	8,6	45,089	0	6,0202	333190000	9	21	A0A8I3N3U9;A1EAA2;A0FI88;A0A8I3NC26;A0A8I3N958	A0A8I3N3U9;A1EAA2;A0FI88;A0A8I3NC26;A0A8I3N958	SMAP1	750	tr|A0A8I3N3U9|A0A8I3N3U9_CANLF Small ArfGAP 1 OS=Canis lupus familiaris OX=9615 GN=SMAP1 PE=4 SV=1;tr|A1EAA2|A1EAA2_CANLF SMAP1 protein OS=Canis lupus familiaris OX=9615 GN=SMAP1 PE=2 SV=1;tr|A0FI88|A0FI88_CANLF SMAP1 OS=Canis lupus familiaris OX=9615 GN=S
21.5705032348633	20.6741733551025	21.14133644104	20.7067375183105	22.3158702850342	21.8287391662598	21.5644073486328	21.6190452575684	21.0126552581787	21.3107128143311	21.3999519348145	22.2261981964111	3	3	3	15,1	15,1	15,1	27,661	0	9,4282	325720000	9	15	A0A8I3NA29;A0A8I3N3V2	A0A8I3NA29;A0A8I3N3V2	LYPD8	751	tr|A0A8I3NA29|A0A8I3NA29_CANLF LY6/PLAUR domain containing 8 OS=Canis lupus familiaris OX=9615 GN=LYPD8 PE=4 SV=1;tr|A0A8I3N3V2|A0A8I3N3V2_CANLF UPAR/Ly6 domain-containing protein OS=Canis lupus familiaris OX=9615 GN=LYPD8 PE=4 SV=1
25.4302349090576	25.4598274230957	24.8780651092529	22.4623889923096	21.8926620483398	23.0992317199707	24.3069553375244	24.3574981689453	24.1950531005859	23.6776657104492	23.5987796783447	24.0338916778564	9	8	7	33,7	31	27,3	34,065	0	13,228	949000000	19	50	A0A8I3N3V4;A0A8I3MUN7;A0A8I3MIX3	A0A8I3N3V4;A0A8I3MUN7;A0A8I3MIX3	CDK1	752	tr|A0A8I3N3V4|A0A8I3N3V4_CANLF Cyclin dependent kinase 1 OS=Canis lupus familiaris OX=9615 GN=CDK1 PE=3 SV=1;tr|A0A8I3MUN7|A0A8I3MUN7_CANLF Cyclin dependent kinase 1 OS=Canis lupus familiaris OX=9615 GN=CDK1 PE=3 SV=1;tr|A0A8I3MIX3|A0A8I3MIX3_CANLF Cyclin
22.7764568328857	22.8725624084473	22.7530746459961	23.2792339324951	23.1193523406982	23.2701358795166	21.7550601959229	23.2012157440186	23.0258884429932	22.7489051818848	23.3168621063232	22.5889339447021	6	6	6	13,4	13,4	13,4	70,297	0	9,7227	231220000	32	37	A0A8I3N9B5;A0A8I3N3V9;A0A8I3N527	A0A8I3N9B5;A0A8I3N3V9;A0A8I3N527	NXF1	753	tr|A0A8I3N9B5|A0A8I3N9B5_CANLF Nuclear RNA export factor 1 OS=Canis lupus familiaris OX=9615 GN=NXF1 PE=3 SV=1;tr|A0A8I3N3V9|A0A8I3N3V9_CANLF Nuclear RNA export factor 1 OS=Canis lupus familiaris OX=9615 GN=NXF1 PE=3 SV=1;tr|A0A8I3N527|A0A8I3N527_CANLF Nuc
24.2192630767822	23.389949798584	23.5413227081299	22.988862991333	23.2174434661865	23.1558246612549	21.7029285430908	21.920768737793	23.6510810852051	23.6655731201172	23.618293762207	23.1442928314209	2	2	2	23	23	23	13,06	0	8,9245	294060000	6	10	A0A8I3N3W5	A0A8I3N3W5		754	tr|A0A8I3N3W5|A0A8I3N3W5_CANLF Proteasome assembly chaperone 3 OS=Canis lupus familiaris OX=9615 GN=PSMG3 PE=4 SV=1
26.6039943695068	26.459171295166	26.70530128479	25.9171829223633	26.0676364898682	26.1506977081299	26.1128902435303	26.0140590667725	26.0903911590576	26.1130485534668	26.0231628417969	26.0094947814941	11	11	11	59,6	59,6	59,6	16,847	0	223,51	8756100000	4	260	A0A8I3N3W6;A0A8I3PI52;A0A8P0SU56	A0A8I3N3W6		755	tr|A0A8I3N3W6|A0A8I3N3W6_CANLF Ribosomal protein S14 OS=Canis lupus familiaris OX=9615 GN=RPS14 PE=3 SV=1
24.9321994781494	25.4829616546631	25.4524936676025	27.3403644561768	27.503246307373	27.5270118713379	26.8426609039307	26.8597011566162	26.5906372070313	26.3131294250488	26.5041999816895	26.8922653198242	7	7	7	58,6	58,6	58,6	14,805	0	62,601	4916400000	10	135	A0A8I3N3X1;A0A8I3MXT0;A0A8I3MYQ5	A0A8I3N3X1;A0A8I3MXT0;A0A8I3MYQ5	FABP3	756	tr|A0A8I3N3X1|A0A8I3N3X1_CANLF FABP domain-containing protein OS=Canis lupus familiaris OX=9615 GN=FABP3 PE=3 SV=1;tr|A0A8I3MXT0|A0A8I3MXT0_CANLF FABP domain-containing protein OS=Canis lupus familiaris OX=9615 GN=FABP3 PE=3 SV=1;tr|A0A8I3MYQ5|A0A8I3MYQ5_C
22.1707534790039	22.0070667266846	21.92795753479	22.1663761138916	22.1561336517334	22.1787071228027	22.2556304931641	22.5231285095215	22.495849609375	22.6577014923096	22.4009590148926	22.4650573730469	3	3	3	4,6	4,6	4,6	90,662	0	4,4106	154840000	48	12	A0A8I3N3Z5;A0A8I3N9U9;A0A8I3NQR4;A0A8I3NDX4	A0A8I3N3Z5;A0A8I3N9U9;A0A8I3NQR4;A0A8I3NDX4	ARHGAP12	757	tr|A0A8I3N3Z5|A0A8I3N3Z5_CANLF Rho GTPase activating protein 12 OS=Canis lupus familiaris OX=9615 GN=ARHGAP12 PE=4 SV=1;tr|A0A8I3N9U9|A0A8I3N9U9_CANLF Rho GTPase activating protein 12 OS=Canis lupus familiaris OX=9615 GN=ARHGAP12 PE=4 SV=1;tr|A0A8I3NQR4|A0
23.8994750976563	23.6848526000977	24.3320388793945	22.7381114959717	20.9551944732666	22.1416244506836	23.8666515350342	23.7744464874268	22.1095542907715	23.6353340148926	23.5261173248291	23.4662532806396	2	2	2	24	24	24	11,908	0	3,4242	302680000	3	5	A0A8I3N3Z8;A0A8I3PRT0	A0A8I3N3Z8;A0A8I3PRT0		758	tr|A0A8I3N3Z8|A0A8I3N3Z8_CANLF Complex III assembly factor LYRM7 OS=Canis lupus familiaris OX=9615 GN=LYRM7 PE=3 SV=1;tr|A0A8I3PRT0|A0A8I3PRT0_CANLF Complex III assembly factor LYRM7 OS=Canis lupus familiaris OX=9615 PE=3 SV=1
26.7152862548828	26.6073837280273	26.9384269714355	27.3227691650391	27.2350749969482	27.2166938781738	27.5776596069336	27.6867904663086	27.157787322998	27.1045951843262	27.1239604949951	27.6935195922852	25	25	25	65,8	65,8	65,8	49,266	0	323,31	19327000000	29	450	A0A8I3N404	A0A8I3N404		759	tr|A0A8I3N404|A0A8I3N404_CANLF Elongation factor Tu OS=Canis lupus familiaris OX=9615 GN=TUFM PE=3 SV=1
24.9237022399902	24.7880058288574	24.6439990997314	24.2051582336426	24.1872959136963	24.2660655975342	24.1824550628662	23.9071063995361	24.2914409637451	24.4364433288574	24.2413997650146	23.9609336853027	22	22	17	35,5	35,5	29,6	109,75	0	151,5	2018400000	60	131	A0A8I3N413;A0A8I3NBU4;A0A8I3NQE9;A0A8I3NMT0;A0A8I3NN31;A0A8I3NCJ2;A0A8I3NNP7	A0A8I3N413;A0A8I3NBU4	KIF5B	760	tr|A0A8I3N413|A0A8I3N413_CANLF Kinesin-like protein OS=Canis lupus familiaris OX=9615 GN=KIF5B PE=3 SV=1;tr|A0A8I3NBU4|A0A8I3NBU4_CANLF Kinesin-like protein OS=Canis lupus familiaris OX=9615 GN=KIF5B PE=3 SV=1
23.1085300445557	23.0611972808838	23.0322093963623	24.4551296234131	24.459451675415	24.1182270050049	24.5624408721924	23.8569030761719	24.6505870819092	24.5119552612305	24.4557571411133	24.4100875854492	16	16	1	45,4	45,4	5,4	60,966	0	49,94	1794900000	31	79	A0A8I3N423	A0A8I3N423		761	tr|A0A8I3N423|A0A8I3N423_CANLF Procollagen-proline 4-dioxygenase OS=Canis lupus familiaris OX=9615 GN=P4HA2 PE=3 SV=1
24.5507469177246	23.5312442779541	23.8886470794678	21.2794990539551	23.1240310668945	22.2388019561768	21.4233493804932	22.2837772369385	22.9970550537109	21.3187046051025	23.2635612487793	21.8065738677979	6	6	6	17,8	17,8	17,8	56,376	0	31,696	312150000	28	15	A0A8I3ND28;A0A8I3N455;A0A8I3RVS3;A0A8I3NF23;A0A8P0SMJ4;A0A8P0SR65	A0A8I3ND28;A0A8I3N455;A0A8I3RVS3;A0A8I3NF23;A0A8P0SMJ4;A0A8P0SR65	NLE1	764	tr|A0A8I3ND28|A0A8I3ND28_CANLF Notchless protein homolog 1 OS=Canis lupus familiaris OX=9615 GN=NLE1 PE=4 SV=1;tr|A0A8I3N455|A0A8I3N455_CANLF Notchless homolog 1 OS=Canis lupus familiaris OX=9615 GN=NLE1 PE=4 SV=1;tr|A0A8I3RVS3|A0A8I3RVS3_CANLF Notchless p
28.3352203369141	28.4316940307617	28.2430438995361	25.2444515228271	25.3838024139404	25.3327903747559	26.7894248962402	26.6496562957764	25.2936172485352	25.2682094573975	25.3504333496094	26.7830677032471	32	32	32	73,1	73,1	73,1	55,881	0	323,31	19256000000	29	404	A0A8I3N480	A0A8I3N480		766	tr|A0A8I3N480|A0A8I3N480_CANLF Serine hydroxymethyltransferase OS=Canis lupus familiaris OX=9615 GN=SHMT2 PE=3 SV=1
26.8544807434082	26.5924911499023	26.696174621582	26.1533107757568	26.1804256439209	26.1150360107422	26.1768360137939	26.155704498291	27.5073337554932	27.6362323760986	27.5097522735596	26.0845222473145	23	23	23	53,7	53,7	53,7	56,545	0	323,31	12674000000	24	314	A0A8I3N4A3;A0A8I3N9D6;A0A8I3MV74;A0A8I3N6H7;A0A8P0TJN1;A0A8P0PDB6;A0A8P0NLI3;A0A8P0NTM2;A0A8I3N170;A0A8I3MZX6	A0A8I3N4A3;A0A8I3N9D6;A0A8I3MV74;A0A8I3N6H7;A0A8P0TJN1;A0A8P0PDB6;A0A8P0NLI3;A0A8P0NTM2;A0A8I3N170	LOC119863976	767	tr|A0A8I3N4A3|A0A8I3N4A3_CANLF D-3-phosphoglycerate dehydrogenase OS=Canis lupus familiaris OX=9615 GN=LOC119863969 PE=3 SV=1;tr|A0A8I3N9D6|A0A8I3N9D6_CANLF D-3-phosphoglycerate dehydrogenase OS=Canis lupus familiaris OX=9615 GN=LOC119863976 PE=3 SV=1;tr|A
26.6759986877441	26.7558269500732	27.0827369689941	26.1727409362793	26.6433391571045	26.5063514709473	26.5907802581787	26.3776435852051	25.8612403869629	25.8757476806641	26.2599563598633	26.4435424804688	4	4	4	26,5	26,5	26,5	40,483	0	296,31	3242800000	12	79	A0A8I3NRK9;A0A8I3NDE9;A0A8P0S8Q7;A0A8I3N4A7;A0A8I3NRF3;A0A8P0STI1;A0A8I3NDK0	A0A8I3NRK9;A0A8I3NDE9;A0A8P0S8Q7;A0A8I3N4A7;A0A8I3NRF3;A0A8P0STI1;A0A8I3NDK0	RTN4	768	tr|A0A8I3NRK9|A0A8I3NRK9_CANLF Reticulon OS=Canis lupus familiaris OX=9615 GN=RTN4 PE=4 SV=1;tr|A0A8I3NDE9|A0A8I3NDE9_CANLF Reticulon OS=Canis lupus familiaris OX=9615 GN=RTN4 PE=4 SV=1;tr|A0A8P0S8Q7|A0A8P0S8Q7_CANLF Reticulon 4 OS=Canis lupus familiaris O
23.217887878418	22.5217399597168	23.5323143005371	22.5943202972412	21.0365467071533	20.8503818511963	22.4526615142822	21.5407066345215	22.5977115631104	23.081901550293	22.7861633300781	22.3382720947266	9	9	9	9,4	9,4	9,4	132,43	0	9,6485	270460000	56	23	A0A8P0TAA4;A0A8P0TAW5;A0A8I3N8D3;A0A8P0NUB6;A0A8P0TMX1;A0A8I3N814;A0A8I3N6M3;A0A8P0THT9;A0A8P0N5U2;A0A8I3N8A4;A0A8I3N9F7;A0A8P0P6L4;A0A8I3N4B5;A0A8I3NJW4;A0A8P0N5S5;A0A8I3N9Z7;A0A8P0PLP4;A0A8I3MXS4	A0A8P0TAA4;A0A8P0TAW5;A0A8I3N8D3;A0A8P0NUB6;A0A8P0TMX1;A0A8I3N814;A0A8I3N6M3;A0A8P0THT9;A0A8P0N5U2;A0A8I3N8A4;A0A8I3N9F7;A0A8P0P6L4;A0A8I3N4B5;A0A8I3NJW4;A0A8P0N5S5;A0A8I3N9Z7;A0A8P0PLP4	UBA6	769	tr|A0A8P0TAA4|A0A8P0TAA4_CANLF Ubiquitin like modifier activating enzyme 6 OS=Canis lupus familiaris OX=9615 GN=UBA6 PE=4 SV=1;tr|A0A8P0TAW5|A0A8P0TAW5_CANLF Ubiquitin like modifier activating enzyme 6 OS=Canis lupus familiaris OX=9615 GN=UBA6 PE=4 SV=1;tr
23.6914691925049	23.3989791870117	23.9206161499023	22.2027606964111	21.6607246398926	22.3009662628174	22.00830078125	22.2525405883789	21.8531913757324	20.9494438171387	21.5170783996582	22.2172927856445	3	3	3	11	11	11	62,024	0	14,253	122520000	22	9	A0A8I3N992;A0A8I3N4C3;A0A8I3RXG5	A0A8I3N992;A0A8I3N4C3;A0A8I3RXG5	CALD1	770	tr|A0A8I3N992|A0A8I3N992_CANLF Caldesmon 1 OS=Canis lupus familiaris OX=9615 GN=CALD1 PE=4 SV=1;tr|A0A8I3N4C3|A0A8I3N4C3_CANLF Caldesmon 1 OS=Canis lupus familiaris OX=9615 GN=CALD1 PE=4 SV=1;tr|A0A8I3RXG5|A0A8I3RXG5_CANLF Caldesmon 1 OS=Canis lupus famili
22.5922012329102	22.5574932098389	22.2821788787842	23.7029266357422	23.9965381622314	24.0379161834717	23.2174301147461	23.2695655822754	23.4014549255371	23.5031242370605	24.0890159606934	23.2482929229736	8	8	8	27,1	27,1	27,1	61,767	0	44,104	817700000	21	50	A0A8I3N4F7;A0A8I3N964	A0A8I3N4F7;A0A8I3N964	COASY	772	tr|A0A8I3N4F7|A0A8I3N4F7_CANLF Coenzyme A synthase OS=Canis lupus familiaris OX=9615 GN=COASY PE=3 SV=1;tr|A0A8I3N964|A0A8I3N964_CANLF Coenzyme A synthase OS=Canis lupus familiaris OX=9615 GN=COASY PE=3 SV=1
24.2746200561523	24.6201972961426	24.3717231750488	24.2642765045166	24.1994037628174	24.1378211975098	24.1774444580078	24.1909923553467	24.5077877044678	24.7247886657715	24.563777923584	24.2377586364746	25	25	25	36,2	36,2	36,2	134,44	0	144,12	2433100000	66	160	A0A8I3N4G0;A0A8I3MZP0;A0A8I3N4P6	A0A8I3N4G0;A0A8I3MZP0;A0A8I3N4P6	LOC489992	773	tr|A0A8I3N4G0|A0A8I3N4G0_CANLF SpaA domain-containing protein OS=Canis lupus familiaris OX=9615 GN=LOC489992 PE=4 SV=1;tr|A0A8I3MZP0|A0A8I3MZP0_CANLF SpaA domain-containing protein OS=Canis lupus familiaris OX=9615 GN=LOC489992 PE=4 SV=1;tr|A0A8I3N4P6|A0A8
22.6486377716064	21.3994522094727	20.9861278533936	24.4502296447754	24.5512161254883	24.4524307250977	24.0770015716553	23.8524341583252	24.2917213439941	24.2178592681885	24.2120800018311	24.1068534851074	11	11	11	7,5	7,5	7,5	218,5	0	33,995	666400000	92	49	A0A8I3N4G4;A0A8P0TEL0	A0A8I3N4G4;A0A8P0TEL0	CRYBG1	774	tr|A0A8I3N4G4|A0A8I3N4G4_CANLF Crystallin beta-gamma domain containing 1 OS=Canis lupus familiaris OX=9615 GN=CRYBG1 PE=3 SV=1;tr|A0A8P0TEL0|A0A8P0TEL0_CANLF Crystallin beta-gamma domain containing 1 OS=Canis lupus familiaris OX=9615 GN=CRYBG1 PE=4 SV=1
24.3000583648682	24.1819229125977	24.2398719787598	20.2773208618164	21.679988861084	20.8198013305664	21.9345035552979	22.1860370635986	21.9156265258789	21.4682807922363	20.2500171661377	21.5160675048828	4	4	4	9,9	9,9	9,9	60,104	0	7,4243	232450000	26	11	A0A8P0N5U9;A0A8I3N4I3	A0A8P0N5U9;A0A8I3N4I3		776	tr|A0A8P0N5U9|A0A8P0N5U9_CANLF Trophoblast glycoprotein OS=Canis lupus familiaris OX=9615 PE=4 SV=1;tr|A0A8I3N4I3|A0A8I3N4I3_CANLF Trophoblast glycoprotein OS=Canis lupus familiaris OX=9615 GN=TPBG PE=4 SV=1
23.1162147521973	21.6236362457275	21.353214263916	23.3525905609131	23.4187984466553	23.4027557373047	23.2113971710205	23.4354267120361	23.4439220428467	23.5390758514404	23.0395584106445	21.7791233062744	4	4	4	7,4	7,4	7,4	71,159	0	8,649	263300000	32	15	A0A8I3N4I4	A0A8I3N4I4		777	tr|A0A8I3N4I4|A0A8I3N4I4_CANLF Syntaxin binding protein 3 OS=Canis lupus familiaris OX=9615 GN=STXBP3 PE=3 SV=1
23.35205078125	23.9582805633545	23.8960590362549	23.2605495452881	23.1209506988525	23.384428024292	24.1384468078613	23.8882751464844	23.5226497650146	23.325532913208	23.3866653442383	23.8346061706543	11	11	11	53,1	53,1	53,1	39,381	0	31,802	833370000	15	54	A0A8I3N4I8;A0A8I3MRR5	A0A8I3N4I8		778	tr|A0A8I3N4I8|A0A8I3N4I8_CANLF Small nuclear ribonucleoprotein U5 subunit 40 OS=Canis lupus familiaris OX=9615 GN=SNRNP40 PE=4 SV=1
22.0018844604492	21.7059764862061	21.3607711791992	23.707462310791	23.7161769866943	23.6964664459229	23.6622085571289	23.4110584259033	24.0169086456299	23.7774600982666	24.1963310241699	23.5129203796387	9	9	9	38,6	38,6	38,6	60,79	0	90,4	658160000	24	61	A0A8I3RVI5;A0A8I3N4K1	A0A8I3RVI5;A0A8I3N4K1		779	tr|A0A8I3RVI5|A0A8I3RVI5_CANLF Phosphatidylinositol glycan anchor biosynthesis class S OS=Canis lupus familiaris OX=9615 GN=PIGS PE=3 SV=1;tr|A0A8I3N4K1|A0A8I3N4K1_CANLF Phosphatidylinositol glycan anchor biosynthesis class S OS=Canis lupus familiaris OX=9
23.8552875518799	23.2734127044678	23.200870513916	22.2001686096191	22.847375869751	22.4778327941895	23.2771072387695	24.0420150756836	21.079719543457	23.0868167877197	23.0606212615967	22.6463489532471	4	4	4	5,7	5,7	5,7	104,66	0	4,5387	245180000	46	13	A0A8I3RV03;A0A8P0P7U6;A0A8I3RUY6;A0A8I3NLN0;A0A8I3NA47;A0A8I3NA37;A0A8I3N4N7;A0A8P0NXQ0	A0A8I3RV03;A0A8P0P7U6;A0A8I3RUY6;A0A8I3NLN0;A0A8I3NA47;A0A8I3NA37;A0A8I3N4N7;A0A8P0NXQ0	R	781	tr|A0A8I3RV03|A0A8I3RV03_CANLF Rab3 GTPase-activating protein catalytic subunit OS=Canis lupus familiaris OX=9615 GN=RAB3GAP1 PE=3 SV=1;tr|A0A8P0P7U6|A0A8P0P7U6_CANLF RAB3 GTPase activating protein catalytic subunit 1 OS=Canis lupus familiaris OX=9615 GN=R
21.3814182281494	22.0267372131348	21.7931213378906	25.0257205963135	25.1391105651855	24.9513149261475	25.8558349609375	25.2675304412842	24.5211524963379	21.9772396087646	24.6594886779785	22.1881713867188	2	2	2	8,2	8,2	8,2	35,305	0,0011958	2,0401	695810000	11	6	A0A8P0PL60;A0A8I3N4Q4	A0A8P0PL60;A0A8I3N4Q4	PAWR	783	tr|A0A8P0PL60|A0A8P0PL60_CANLF Uncharacterized protein OS=Canis lupus familiaris OX=9615 GN=PAWR PE=4 SV=1;tr|A0A8I3N4Q4|A0A8I3N4Q4_CANLF Pro-apoptotic WT1 regulator OS=Canis lupus familiaris OX=9615 GN=PAWR PE=4 SV=1
23.6226558685303	23.1888046264648	23.6442737579346	23.3743801116943	22.2887153625488	22.1296005249023	20.4764442443848	22.9251670837402	23.5556697845459	23.6372146606445	23.5567226409912	23.2383403778076	8	8	8	27,9	27,9	27,9	58,058	0	14,849	416510000	30	30	A0A8I3N4S1	A0A8I3N4S1		784	tr|A0A8I3N4S1|A0A8I3N4S1_CANLF Pre-mRNA processing factor 4 OS=Canis lupus familiaris OX=9615 GN=PRPF4 PE=4 SV=1
21.9891757965088	21.6537094116211	22.8317680358887	21.5258941650391	22.1091957092285	21.6937427520752	22.1489906311035	21.7787895202637	21.5487155914307	22.6608390808105	23.0022506713867	21.6733951568604	5	5	5	20,4	20,4	20,4	46,76	0	10,787	223190000	20	10	A0A8I3N4U3	A0A8I3N4U3		785	tr|A0A8I3N4U3|A0A8I3N4U3_CANLF Alpha-1,3/1,6-mannosyltransferase ALG2 OS=Canis lupus familiaris OX=9615 GN=ALG2 PE=3 SV=1
20.791389465332	22.5501918792725	22.9427356719971	23.4643840789795	21.1941661834717	24.7073040008545	21.9592971801758	22.8432674407959	25.8892269134521	25.6417961120605	25.7340469360352	21.1678047180176	6	6	6	10,9	10,9	10,9	100,36	0	76,332	3958600000	32	64	A0A8I3N4U8;A0A8I3NJM8	A0A8I3N4U8;A0A8I3NJM8		786	tr|A0A8I3N4U8|A0A8I3N4U8_CANLF Muc2 protein OS=Canis lupus familiaris OX=9615 PE=4 SV=1;tr|A0A8I3NJM8|A0A8I3NJM8_CANLF Mucin-2-like OS=Canis lupus familiaris OX=9615 PE=4 SV=1
24.6445503234863	24.6202526092529	24.2609081268311	24.3156871795654	24.2625579833984	24.0329666137695	24.2945289611816	24.3136825561523	24.7632942199707	24.5226497650146	24.7181129455566	24.3519153594971	10	10	10	20,5	20,5	20,5	91,276	0	94,889	1388400000	35	90	A0A8P0NPP6;A0A8I3N4W8;A0A8P0PQL6;A0A8I3N7G8	A0A8P0NPP6;A0A8I3N4W8;A0A8P0PQL6;A0A8I3N7G8	ABCF1	787	tr|A0A8P0NPP6|A0A8P0NPP6_CANLF ATP binding cassette subfamily F member 1 OS=Canis lupus familiaris OX=9615 GN=ABCF1 PE=4 SV=1;tr|A0A8I3N4W8|A0A8I3N4W8_CANLF ATP binding cassette subfamily F member 1 OS=Canis lupus familiaris OX=9615 GN=ABCF1 PE=4 SV=1;tr|A
24.2036666870117	24.710355758667	24.326150894165	24.9035720825195	24.343807220459	23.9930000305176	21.7792663574219	24.1681385040283	24.6113872528076	24.5795154571533	24.7347965240479	21.6166610717773	7	7	5	21,1	21,1	15,1	39,3	0	44,35	1102400000	21	54	A0A8I3N4Z6;A0A8I3NFC7;P52206;A0A8I3N7G1	A0A8I3N4Z6;A0A8I3NFC7;P52206		788	tr|A0A8I3N4Z6|A0A8I3N4Z6_CANLF Guanine nucleotide-binding protein subunit alpha-11 OS=Canis lupus familiaris OX=9615 GN=GNA11 PE=3 SV=1;tr|A0A8I3NFC7|A0A8I3NFC7_CANLF Guanine nucleotide-binding protein subunit alpha-11 OS=Canis lupus familiaris OX=9615 GN=
21.9993228912354	22.1951084136963	21.1623153686523	26.7375049591064	27.2946529388428	26.9970111846924	26.753023147583	26.3788661956787	26.1914615631104	26.3140621185303	27.0075283050537	26.5444221496582	8	8	8	32,4	32,4	32,4	43,743	0	45,953	5574700000	21	57	A0A8I3N511	A0A8I3N511		790	tr|A0A8I3N511|A0A8I3N511_CANLF B-box and SPRY domain containing OS=Canis lupus familiaris OX=9615 GN=BSPRY PE=4 SV=1
27.7164001464844	27.3016452789307	27.8566780090332	27.0352764129639	26.6066780090332	26.7701416015625	26.6039943695068	26.4913806915283	26.7976112365723	27.0270709991455	26.62477684021	26.631175994873	6	6	6	30,1	30,1	30,1	14,565	0	45,879	5381500000	3	91	A0A8I3N516	A0A8I3N516		791	tr|A0A8I3N516|A0A8I3N516_CANLF 60S ribosomal protein L35 OS=Canis lupus familiaris OX=9615 GN=RPL35 PE=3 SV=1
23.5421504974365	23.0736713409424	22.9885501861572	22.1758632659912	22.1559467315674	20.8666095733643	21.8879737854004	22.9341621398926	22.1612281799316	22.622745513916	20.7972354888916	23.0705795288086	4	4	4	8,5	8,5	8,5	94,013	0	7,603	241110000	44	8	A0A8I3N558	A0A8I3N558		793	tr|A0A8I3N558|A0A8I3N558_CANLF ATP-dependent RNA helicase SUPV3L1, mitochondrial OS=Canis lupus familiaris OX=9615 GN=SUPV3L1 PE=3 SV=1
18.8119335174561	18.3139362335205	22.7766513824463	25.0289688110352	24.9289512634277	24.9604473114014	19.3734760284424	21.5793056488037	25.2928104400635	25.1761131286621	25.203405380249	19.4124336242676	49	49	49	50	50	50	142,88	0	323,31	34224000000	51	700	A0A8I3N570	A0A8I3N570		794	tr|A0A8I3N570|A0A8I3N570_CANLF Mucin 2, oligomeric mucus/gel-forming OS=Canis lupus familiaris OX=9615 GN=MUC2 PE=4 SV=1
22.147331237793	21.2425231933594	22.3841114044189	22.4595985412598	22.4263248443604	21.5083065032959	21.9554328918457	22.0704364776611	22.6084232330322	22.5050640106201	22.7672290802002	22.6741485595703	4	4	4	21,8	21,8	21,8	36,101	0	7,5315	174300000	19	11	A0A8I3N580	A0A8I3N580		795	tr|A0A8I3N580|A0A8I3N580_CANLF Delta-aminolevulinic acid dehydratase OS=Canis lupus familiaris OX=9615 GN=ALAD PE=3 SV=1
21.8202342987061	20.9377822875977	21.6551704406738	21.9341011047363	21.21826171875	21.3087539672852	21.8392009735107	21.1090526580811	25.1229343414307	25.0540752410889	24.9155654907227	21.6310539245605	5	5	5	34,6	34,6	34,6	30,855	0	14,348	682010000	12	13	A0A8I3N9N6;A0A8I3N7E3;A0A8I3N5A8	A0A8I3N9N6;A0A8I3N7E3;A0A8I3N5A8	STX17	796	tr|A0A8I3N9N6|A0A8I3N9N6_CANLF Syntaxin 17 OS=Canis lupus familiaris OX=9615 GN=STX17 PE=3 SV=1;tr|A0A8I3N7E3|A0A8I3N7E3_CANLF Syntaxin 17 OS=Canis lupus familiaris OX=9615 GN=STX17 PE=4 SV=1;tr|A0A8I3N5A8|A0A8I3N5A8_CANLF Syntaxin 17 OS=Canis lupus famili
23.8581371307373	23.2964210510254	23.490816116333	21.1881294250488	22.8857841491699	21.3715953826904	23.3629245758057	23.2735748291016	21.2961120605469	21.7119827270508	22.7224235534668	21.1530799865723	12	12	12	14,3	14,3	14,3	153,85	0	20,938	323090000	72	25	A0A8I3NID5;A0A8I3N5C0;A0A8I3NBE4	A0A8I3NID5;A0A8I3N5C0;A0A8I3NBE4	RAD50	797	tr|A0A8I3NID5|A0A8I3NID5_CANLF RAD50 double strand break repair protein OS=Canis lupus familiaris OX=9615 GN=RAD50 PE=3 SV=1;tr|A0A8I3N5C0|A0A8I3N5C0_CANLF RAD50 double strand break repair protein OS=Canis lupus familiaris OX=9615 GN=RAD50 PE=3 SV=1;tr|A0A
26.3942432403564	25.7118530273438	25.8766841888428	27.5327453613281	27.6213569641113	27.5798187255859	27.0934562683105	26.9320201873779	27.5160045623779	27.5435523986816	27.5040798187256	27.0948657989502	13	13	13	49,3	49,3	49,3	41,72	0	320,28	5450300000	20	117	A0A8I3N5D8;A0A8I3RUA5;A0A8I3N742;A0A8P0NWL7;A0A8I3MWL2;A0A8P0NV82;A0A8I3MY40;A0A8P0PEF1;A0A8P0P9B2;A0A8I3MYC3	A0A8I3N5D8;A0A8I3RUA5;A0A8I3N742;A0A8P0NWL7;A0A8I3MWL2;A0A8P0NV82;A0A8I3MY40;A0A8P0PEF1;A0A8P0P9B2;A0A8I3MYC3	ARFIP1	798	tr|A0A8I3N5D8|A0A8I3N5D8_CANLF ADP ribosylation factor interacting protein 1 OS=Canis lupus familiaris OX=9615 GN=ARFIP1 PE=4 SV=1;tr|A0A8I3RUA5|A0A8I3RUA5_CANLF ADP ribosylation factor interacting protein 1 OS=Canis lupus familiaris OX=9615 GN=ARFIP1 PE=4
21.7064895629883	24.1119556427002	21.8812274932861	22.7391510009766	22.9213428497314	23.1986103057861	21.3359298706055	22.1642589569092	24.1997032165527	23.3006153106689	24.0857791900635	22.9229106903076	5	5	1	42,6	42,6	14,1	30,012	0	91,406	312750000	12	30	E2RPC6;A0A8I3N5F1	E2RPC6;A0A8I3N5F1	PSMB7	799	tr|E2RPC6|E2RPC6_CANLF Proteasome subunit beta OS=Canis lupus familiaris OX=9615 GN=PSMB7 PE=2 SV=3;tr|A0A8I3N5F1|A0A8I3N5F1_CANLF Proteasome subunit beta OS=Canis lupus familiaris OX=9615 GN=PSMB7 PE=3 SV=1
20.8021564483643	22.5386199951172	20.7283496856689	22.0009727478027	20.7782459259033	21.9995059967041	24.9845924377441	23.9160671234131	21.849494934082	21.4507007598877	21.5922679901123	24.1657638549805	7	4	4	33,9	22,8	22,8	30,459	0	7,4174	235620000	17	10	A0A8I3NKW8;A0A8I3N5F9;A0A8I3NBT0;A0A8I3MYQ9	A0A8I3NKW8;A0A8I3N5F9;A0A8I3NBT0	PYCR1	800	tr|A0A8I3NKW8|A0A8I3NKW8_CANLF Pyrroline-5-carboxylate reductase OS=Canis lupus familiaris OX=9615 GN=PYCR1 PE=3 SV=1;tr|A0A8I3N5F9|A0A8I3N5F9_CANLF Pyrroline-5-carboxylate reductase OS=Canis lupus familiaris OX=9615 GN=PYCR1 PE=3 SV=1;tr|A0A8I3NBT0|A0A8I3
21.1408004760742	20.9962425231934	22.3895034790039	21.189058303833	21.7608737945557	22.060115814209	22.1698246002197	22.5574245452881	22.2673664093018	22.5724678039551	22.0339736938477	22.8346843719482	3	3	3	9,9	9,9	9,9	47,362	0	12,333	163120000	21	17	A0A8I3N5H9	A0A8I3N5H9		801	tr|A0A8I3N5H9|A0A8I3N5H9_CANLF Nucleoporin 37 OS=Canis lupus familiaris OX=9615 GN=NUP37 PE=4 SV=1
29.0624485015869	29.0361938476563	29.2190723419189	29.3244876861572	29.325065612793	29.4539546966553	28.4214572906494	28.4521865844727	29.2246723175049	29.3127002716064	29.1360912322998	28.4741363525391	9	9	8	95,7	95,7	80,9	11,663	0	323,31	13714000000	5	264	A0A8I3N5I3;A0A8I3P6C5;A0A8I3NRG8	A0A8I3N5I3		802	tr|A0A8I3N5I3|A0A8I3N5I3_CANLF 60S acidic ribosomal protein P2 OS=Canis lupus familiaris OX=9615 GN=RPLP2 PE=3 SV=1
23.2089576721191	23.3341541290283	24.1073322296143	22.9859485626221	22.8935985565186	21.0796203613281	23.1230049133301	23.0502605438232	22.3338813781738	22.3754386901855	22.7426223754883	23.222936630249	3	3	3	18,3	18,3	18,3	43,704	0	44,134	169430000	12	16	A0A8I3N5J7	A0A8I3N5J7		803	tr|A0A8I3N5J7|A0A8I3N5J7_CANLF PVR cell adhesion molecule OS=Canis lupus familiaris OX=9615 GN=PVR PE=4 SV=1
21.0116100311279	22.4794139862061	22.4883403778076	20.8154602050781	22.1173324584961	21.2880611419678	22.9999294281006	22.180721282959	21.6643581390381	21.8105411529541	21.0511150360107	21.6497268676758	3	3	3	24,7	24,7	24,7	16,08	0,00030479	2,4794	248920000	9	10	A0A8I3NG16;A0A8P0NPB6;A0A8P0NXF0;A0A8I3NG13;A0A8I3N5L2;A0A8P0PRZ4;A0A8I3RVZ9;A0A8P0T249	A0A8I3NG16;A0A8P0NPB6;A0A8P0NXF0;A0A8I3NG13;A0A8I3N5L2;A0A8P0PRZ4;A0A8I3RVZ9;A0A8P0T249	MRPL14	805	tr|A0A8I3NG16|A0A8I3NG16_CANLF Mitochondrial ribosomal protein L14 OS=Canis lupus familiaris OX=9615 GN=MRPL14 PE=3 SV=1;tr|A0A8P0NPB6|A0A8P0NPB6_CANLF Mitochondrial ribosomal protein L14 OS=Canis lupus familiaris OX=9615 GN=MRPL14 PE=4 SV=1;tr|A0A8P0NXF0|
23.671199798584	23.7941188812256	24.0221672058105	24.5481033325195	24.7429885864258	24.8110790252686	23.5734615325928	23.2627010345459	24.3461093902588	24.4460697174072	24.3415031433105	23.1740036010742	10	10	10	30,3	30,3	30,3	54,136	0	49,256	1424700000	23	69	A0A8P0S6L0;A0A8I3NDP0;A0A8P0NP77;A0A8I3N5M5;A0A8P0TDQ4;A0A8I3NHB4;A0A8I3RVQ4;A0A8I3NED4;A0A8P0SXI7;A0A8I3NHH8;A0A8P0SXE4	A0A8P0S6L0;A0A8I3NDP0;A0A8P0NP77;A0A8I3N5M5;A0A8P0TDQ4;A0A8I3NHB4;A0A8I3RVQ4;A0A8I3NED4;A0A8P0SXI7;A0A8I3NHH8;A0A8P0SXE4	ALDH7A1	807	tr|A0A8P0S6L0|A0A8P0S6L0_CANLF Aldehyde dehydrogenase 7 family member A1 OS=Canis lupus familiaris OX=9615 GN=ALDH7A1 PE=4 SV=1;tr|A0A8I3NDP0|A0A8I3NDP0_CANLF Aldehyde dehydrogenase (NAD(+)) OS=Canis lupus familiaris OX=9615 GN=ALDH7A1 PE=3 SV=1;tr|A0A8P0N
23.8829708099365	23.3963680267334	23.123477935791	23.1244564056396	23.4113159179688	23.0806007385254	20.8746433258057	23.1371326446533	23.301872253418	23.0671691894531	23.2605495452881	22.3565483093262	6	6	1	15,6	15,6	1,5	57,762	0	11,969	405140000	26	22	A0A8I3N5P8	A0A8I3N5P8		809	tr|A0A8I3N5P8|A0A8I3N5P8_CANLF Eukaryotic translation initiation factor 2B subunit delta OS=Canis lupus familiaris OX=9615 GN=EIF2B4 PE=3 SV=1
22.4916515350342	22.1105709075928	22.9587230682373	22.0806064605713	22.4405479431152	21.6246318817139	22.4543228149414	21.8347606658936	21.8510322570801	22.0497627258301	21.9286079406738	22.2711620330811	2	2	2	26,5	26,5	26,5	11,359	0	6,9169	119170000	8	9	A0A8I3N5Q0	A0A8I3N5Q0		810	tr|A0A8I3N5Q0|A0A8I3N5Q0_CANLF Translocase of inner mitochondrial membrane 10B OS=Canis lupus familiaris OX=9615 GN=TIMM10B PE=4 SV=1
22.5021648406982	21.8080348968506	22.1721305847168	25.9436016082764	25.8848114013672	25.9027442932129	26.1462173461914	25.9637584686279	25.5086650848389	25.7889022827148	25.6921882629395	26.0017433166504	19	19	19	30	30	30	96,416	0	323,31	6049400000	28	238	A0A8I3N5Q4;A0A8I3NBM1;F1PAA9;A0A8I3RW00	A0A8I3N5Q4;A0A8I3NBM1;F1PAA9;A0A8I3RW00	CDH1	811	tr|A0A8I3N5Q4|A0A8I3N5Q4_CANLF Cadherin-1 OS=Canis lupus familiaris OX=9615 GN=CDH1 PE=4 SV=1;tr|A0A8I3NBM1|A0A8I3NBM1_CANLF Cadherin-1 OS=Canis lupus familiaris OX=9615 GN=CDH1 PE=4 SV=1;sp|F1PAA9|CADH1_CANLF Cadherin-1 OS=Canis lupus familiaris OX=9615 G
21.9076747894287	21.8889255523682	22.4246006011963	21.8314399719238	21.8458652496338	21.4951343536377	21.7532787322998	21.8822975158691	22.1005096435547	20.032169342041	21.7505416870117	22.259256362915	7	7	7	19,5	19,5	19,5	65,474	0	22,972	178750000	35	11	A0A8I3NH00;A0A8I3NFS5;A0A8I3N5T2;A0A8I3NB66;A0A8I3NBV7;A0A8I3RY63	A0A8I3NH00;A0A8I3NFS5;A0A8I3N5T2;A0A8I3NB66;A0A8I3NBV7;A0A8I3RY63	ZC3H14	814	tr|A0A8I3NH00|A0A8I3NH00_CANLF Zinc finger CCCH domain-containing protein 14 OS=Canis lupus familiaris OX=9615 GN=ZC3H14 PE=3 SV=1;tr|A0A8I3NFS5|A0A8I3NFS5_CANLF Zinc finger CCCH domain-containing protein 14 OS=Canis lupus familiaris OX=9615 GN=ZC3H14 PE=3
21.2846870422363	22.1131820678711	22.36354637146	23.5507469177246	23.4572620391846	23.4218826293945	22.2787570953369	21.5120582580566	23.2861614227295	23.2343406677246	23.3017330169678	22.4639682769775	2	2	2	9,2	9,2	9,2	34,183	0	6,0436	287200000	13	29	Q5JZR0;A0A8I3NFX3;A0A8I3RY67;A0A8I3N5Y4;A0A8I3N6X0;A0A8I3NBS8;A0A8P0NZV4;A0A8I3NBL8;A0A8I3NIR4	Q5JZR0;A0A8I3NFX3;A0A8I3RY67;A0A8I3N5Y4;A0A8I3N6X0;A0A8I3NBS8;A0A8P0NZV4;A0A8I3NBL8;A0A8I3NIR4	PPT1	818	tr|Q5JZR0|Q5JZR0_CANLF Palmitoyl-protein thioesterase 1 OS=Canis lupus familiaris OX=9615 GN=PPT1 PE=2 SV=1;tr|A0A8I3NFX3|A0A8I3NFX3_CANLF Palmitoyl-protein thioesterase 1 OS=Canis lupus familiaris OX=9615 GN=PPT1 PE=3 SV=1;tr|A0A8I3RY67|A0A8I3RY67_CANLF P
24.9945106506348	25.1530208587646	25.1309661865234	24.9788017272949	25.0944232940674	25.0240726470947	25.0006256103516	24.881290435791	24.7169094085693	24.8077411651611	25.0041027069092	25.0788745880127	3	3	3	27,5	27,5	27,5	13,989	0	32,123	1110800000	8	55	A0A8I3N5Z6;A0A8I3N878	A0A8I3N5Z6;A0A8I3N878	NDUFC2	819	tr|A0A8I3N5Z6|A0A8I3N5Z6_CANLF NADH dehydrogenase [ubiquinone] 1 subunit C2 OS=Canis lupus familiaris OX=9615 GN=NDUFC2 PE=3 SV=1;tr|A0A8I3N878|A0A8I3N878_CANLF NADH dehydrogenase [ubiquinone] 1 subunit C2 OS=Canis lupus familiaris OX=9615 GN=NDUFC2 PE=3 S
23.1531047821045	21.6811943054199	23.0381355285645	21.5533561706543	22.299861907959	23.2558040618896	20.8314189910889	21.506929397583	21.4246845245361	23.1270427703857	22.9408435821533	21.7506542205811	3	3	3	27,6	27,6	27,6	20,789	0	4,915	237410000	10	17	A0A8I3N602	A0A8I3N602		820	tr|A0A8I3N602|A0A8I3N602_CANLF Mitochondrial ribosomal protein S11 OS=Canis lupus familiaris OX=9615 GN=MRPS11 PE=3 SV=1
23.7775611877441	23.4477100372314	23.8254165649414	24.6664943695068	24.6130180358887	24.6696338653564	24.1449165344238	24.1239986419678	24.4500408172607	24.5195941925049	24.6015014648438	24.513822555542	20	20	20	61,9	61,9	61,9	50,763	0	125,33	4578900000	22	205	A0A8I3N636	A0A8I3N636		822	tr|A0A8I3N636|A0A8I3N636_CANLF NADH dehydrogenase [ubiquinone] flavoprotein 1, mitochondrial OS=Canis lupus familiaris OX=9615 GN=NDUFV1 PE=3 SV=1
21.7404117584229	21.6870574951172	21.5091857910156	21.9940147399902	22.6769142150879	22.7941589355469	22.2251644134521	22.883731842041	22.9192352294922	22.6501388549805	22.9015026092529	21.6859531402588	3	3	3	15,7	15,7	15,7	41,2	0	11,035	110470000	23	14	A0A8P0P5M4;A0A8I3N644;A0A8P0PEN7;A0A8P0TD00;A0A8I3N976;A0A8P0NVG5;A0A8I3N851;A0A8P0NW48;A0A8I3RW68;A0A8P0NV00;A0A8I3N674;A0A8P0NPQ3;A0A8I3N8P9	A0A8P0P5M4;A0A8I3N644;A0A8P0PEN7;A0A8P0TD00;A0A8I3N976;A0A8P0NVG5;A0A8I3N851;A0A8P0NW48;A0A8I3RW68;A0A8P0NV00;A0A8I3N674	PDSS2	824	tr|A0A8P0P5M4|A0A8P0P5M4_CANLF Decaprenyl diphosphate synthase subunit 2 OS=Canis lupus familiaris OX=9615 GN=PDSS2 PE=4 SV=1;tr|A0A8I3N644|A0A8I3N644_CANLF Decaprenyl diphosphate synthase subunit 2 OS=Canis lupus familiaris OX=9615 GN=PDSS2 PE=3 SV=1;tr|A
24.3811302185059	24.1425800323486	24.4851131439209	24.7402114868164	24.5528583526611	24.7130851745605	23.7724342346191	23.7468357086182	24.0568885803223	24.2703495025635	24.5909786224365	24.1859359741211	7	7	7	30,9	30,9	30,9	43,122	0	67,045	871100000	23	55	A0A8I3N650;A0A8I3NSS2;A0A8P0T0U2;A0A8I3NGU6;A0A8I3NGQ5	A0A8I3N650;A0A8I3NSS2;A0A8P0T0U2;A0A8I3NGU6;A0A8I3NGQ5	CNP	825	tr|A0A8I3N650|A0A8I3N650_CANLF 2,3-cyclic-nucleotide 3-phosphodiesterase OS=Canis lupus familiaris OX=9615 GN=CNP PE=3 SV=1;tr|A0A8I3NSS2|A0A8I3NSS2_CANLF 2,3-cyclic-nucleotide 3-phosphodiesterase OS=Canis lupus familiaris OX=9615 GN=CNP PE=3 SV=1;tr
24.3136138916016	23.6303424835205	23.5257587432861	24.4829616546631	24.6265048980713	24.5647678375244	24.3798751831055	24.9024677276611	24.3688621520996	24.3584365844727	24.341028213501	25.1758079528809	12	12	12	20,9	20,9	20,9	87,97	0	29,414	1242300000	38	47	A0A8I3N658;A0A8P0TMD1;A0A8P0PRE4	A0A8I3N658;A0A8P0TMD1;A0A8P0PRE4	SEC63	826	tr|A0A8I3N658|A0A8I3N658_CANLF Translocation protein SEC63 homolog OS=Canis lupus familiaris OX=9615 GN=SEC63 PE=4 SV=1;tr|A0A8P0TMD1|A0A8P0TMD1_CANLF Translocation protein SEC63 homolog OS=Canis lupus familiaris OX=9615 GN=SEC63 PE=4 SV=1;tr|A0A8P0PRE4|A0
24.2141571044922	24.1171970367432	23.8550987243652	23.5777320861816	23.8122539520264	23.8920803070068	23.7880554199219	23.9308471679688	23.0963706970215	22.8395938873291	23.1985492706299	23.5993480682373	5	5	5	10	10	10	76,527	0	11,375	509340000	26	41	A0A8I3N684;A0A8P0SN84;A0A8I3NST9;A0A8I3NJ20;A0A8I3NG03;A0A8P0TBP1	A0A8I3N684;A0A8P0SN84;A0A8I3NST9;A0A8I3NJ20;A0A8I3NG03;A0A8P0TBP1	NUFIP2	827	tr|A0A8I3N684|A0A8I3N684_CANLF Nuclear FMR1 interacting protein 2 OS=Canis lupus familiaris OX=9615 GN=NUFIP2 PE=4 SV=1;tr|A0A8P0SN84|A0A8P0SN84_CANLF Nuclear FMR1 interacting protein 2 OS=Canis lupus familiaris OX=9615 GN=NUFIP2 PE=4 SV=1;tr|A0A8I3NST9|A0
27.1307506561279	27.2131748199463	27.3530445098877	26.8277187347412	26.950159072876	26.902193069458	26.9011573791504	26.9832668304443	26.6992225646973	26.8184852600098	26.8834362030029	26.9187755584717	18	18	10	51,4	51,4	31	49,229	0	323,31	15028000000	18	428	A0A8I3N686;A0A8I3NJT6;A0A8I3N398;A0A8I3RW11;A0A8I3S0F2	A0A8I3N686;A0A8I3NJT6;A0A8I3N398	HNRNPH1	828	tr|A0A8I3N686|A0A8I3N686_CANLF Heterogeneous nuclear ribonucleoprotein H1 OS=Canis lupus familiaris OX=9615 GN=HNRNPH1 PE=4 SV=1;tr|A0A8I3NJT6|A0A8I3NJT6_CANLF Heterogeneous nuclear ribonucleoprotein H1 OS=Canis lupus familiaris OX=9615 GN=HNRNPH1 PE=4 SV=
25.2714195251465	25.4533424377441	25.6142539978027	23.0930042266846	23.1391639709473	22.8858757019043	23.7505207061768	23.8427810668945	24.3021507263184	24.0946655273438	24.3138198852539	23.6189651489258	26	26	25	38	38	36,6	113,01	0	102,77	2403300000	51	113	A0A8I3N694;A0A8P0N819;A0A8I3S2Q3;A0A8P0P1S9;A0A8I3P8W2	A0A8I3N694		829	tr|A0A8I3N694|A0A8I3N694_CANLF Poly [ADP-ribose] polymerase OS=Canis lupus familiaris OX=9615 GN=PARP1 PE=3 SV=1
23.3379688262939	23.3804702758789	23.4355525970459	22.9996032714844	22.7529487609863	22.7044048309326	22.9640579223633	22.0657176971436	23.3979339599609	22.965784072876	23.2981014251709	21.72536277771	8	8	8	8,1	8,1	8,1	158,32	0	10,403	522490000	58	23	A0A8I3RV53;A0A8I3RV70;A0A8I3N6A2;A0A8I3RWK7	A0A8I3RV53;A0A8I3RV70;A0A8I3N6A2	GAPVD1	830	tr|A0A8I3RV53|A0A8I3RV53_CANLF GTPase activating protein and VPS9 domains 1 OS=Canis lupus familiaris OX=9615 GN=GAPVD1 PE=3 SV=1;tr|A0A8I3RV70|A0A8I3RV70_CANLF GTPase activating protein and VPS9 domains 1 OS=Canis lupus familiaris OX=9615 GN=GAPVD1 PE=3 S
23.0515060424805	23.172248840332	22.9450664520264	23.1779460906982	23.319896697998	23.3230609893799	23.4123516082764	23.4474582672119	23.709041595459	24.0436840057373	23.4652557373047	23.5872631072998	5	5	4	29,3	29,3	25,5	23,587	0	4,2257	570590000	14	11	A0A8I3N6B5	A0A8I3N6B5		831	tr|A0A8I3N6B5|A0A8I3N6B5_CANLF 39S ribosomal protein L17, mitochondrial OS=Canis lupus familiaris OX=9615 GN=DCHS1 PE=3 SV=1
24.6471881866455	24.7519512176514	24.0232677459717	21.4018402099609	23.0631084442139	23.0036735534668	23.1715469360352	23.2485389709473	23.1335468292236	22.2888946533203	23.0514221191406	22.604175567627	5	5	5	24,6	24,6	24,6	29,793	0	16,418	382480000	14	21	A0A8I3N6D0;A0A8I3RTI5;A0A8I3P934	A0A8I3N6D0;A0A8I3RTI5	RPL7L1	832	tr|A0A8I3N6D0|A0A8I3N6D0_CANLF 60S ribosomal protein L7-like 1 OS=Canis lupus familiaris OX=9615 GN=RPL7L1 PE=3 SV=1;tr|A0A8I3RTI5|A0A8I3RTI5_CANLF RL7L protein OS=Canis lupus familiaris OX=9615 GN=RPL7L1 PE=3 SV=1
21.5962581634521	21.3908729553223	21.9879817962646	24.3132667541504	24.3831748962402	24.3118133544922	21.5411205291748	22.300142288208	23.973424911499	24.0768375396729	23.8909683227539	21.0232582092285	9	7	7	41,1	36,7	36,7	34,862	0	69,248	429100000	15	30	A0A8I3N6D7;A0A8I3N760;A0A8I3NMJ6	A0A8I3N6D7;A0A8I3N760;A0A8I3NMJ6	ALDOB	833	tr|A0A8I3N6D7|A0A8I3N6D7_CANLF Fructose-bisphosphate aldolase OS=Canis lupus familiaris OX=9615 GN=ALDOB PE=3 SV=1;tr|A0A8I3N760|A0A8I3N760_CANLF Fructose-bisphosphate aldolase OS=Canis lupus familiaris OX=9615 GN=ALDOB PE=3 SV=1;tr|A0A8I3NMJ6|A0A8I3NMJ6_C
21.7493743896484	22.6770610809326	21.2111949920654	22.60329246521	20.1941719055176	22.04274559021	21.8991165161133	22.236536026001	22.9114475250244	23.4439220428467	23.5351657867432	21.7284088134766	4	4	4	6,2	6,2	6,2	94,665	0	8,4052	212260000	40	10	A0A8I3N6E2;A0A8I3RW72	A0A8I3N6E2;A0A8I3RW72	TEX10	834	tr|A0A8I3N6E2|A0A8I3N6E2_CANLF Testis expressed 10 OS=Canis lupus familiaris OX=9615 GN=TEX10 PE=4 SV=1;tr|A0A8I3RW72|A0A8I3RW72_CANLF Testis expressed 10 OS=Canis lupus familiaris OX=9615 GN=TEX10 PE=3 SV=1
26.5148468017578	26.0734920501709	25.8228416442871	26.0217876434326	25.8905963897705	25.9305305480957	26.171443939209	25.8412704467773	25.9333934783936	26.1844043731689	25.9652996063232	25.954402923584	10	9	9	56,2	50,5	50,5	21,45	0	41,55	4688400000	8	179	P62999;A0A8I3N6F6;A0A8I3N6K9;A0A8I3NH46;A0A8I3N7V9;A0A8I3N5M3;A0A8I3PLA4;A0A8I3S2Y4;A0A8I3Q881	P62999;A0A8I3N6F6;A0A8I3N6K9;A0A8I3NH46;A0A8I3N7V9	RAC1	836	sp|P62999|RAC1_CANLF Ras-related C3 botulinum toxin substrate 1 OS=Canis lupus familiaris OX=9615 GN=RAC1 PE=2 SV=1;tr|A0A8I3N6F6|A0A8I3N6F6_CANLF Rac family small GTPase 1 OS=Canis lupus familiaris OX=9615 GN=RAC1 PE=4 SV=1;tr|A0A8I3N6K9|A0A8I3N6K9_CANLF
22.0544738769531	22.1884288787842	23.3812618255615	21.4854297637939	22.9987239837646	20.9997024536133	21.0560417175293	22.6716899871826	21.6363315582275	21.4875316619873	22.0487117767334	21.8618812561035	2	2	2	20,9	20,9	20,9	20,391	0,0026619	1,8251	44448000	11	2	A0A8I3N6K1;A0A8I3N6I4;A0A8I3N6F9;A0A8I3N6D9	A0A8I3N6K1;A0A8I3N6I4;A0A8I3N6F9;A0A8I3N6D9	CSRP2	837	tr|A0A8I3N6K1|A0A8I3N6K1_CANLF Cysteine and glycine-rich protein 2 OS=Canis lupus familiaris OX=9615 GN=CSRP2 PE=4 SV=1;tr|A0A8I3N6I4|A0A8I3N6I4_CANLF Cysteine and glycine-rich protein 2 OS=Canis lupus familiaris OX=9615 GN=CSRP2 PE=4 SV=1;tr|A0A8I3N6F9|A0
22.8194446563721	22.1300849914551	21.2834777832031	21.7345924377441	23.7397480010986	23.9383163452148	23.2795181274414	21.2917652130127	24.0431842803955	24.0666923522949	23.903341293335	23.5683670043945	4	4	4	40,8	40,8	40,8	19,119	0	9,436	452440000	11	23	A0A8I3N6H0	A0A8I3N6H0		838	tr|A0A8I3N6H0|A0A8I3N6H0_CANLF Neudesin neurotrophic factor OS=Canis lupus familiaris OX=9615 GN=NENF PE=4 SV=1
23.1933860778809	22.7709445953369	22.5339069366455	20.8398895263672	22.5034637451172	21.4562454223633	22.5419845581055	22.3192901611328	22.5864162445068	22.5560665130615	22.7244243621826	21.2448863983154	4	3	3	13	10,3	10,3	33,288	0,0094448	1,143	107530000	19	6	A0A8I3N6H1;A0A8I3N100;A0A8P0P603;A0A8P0T5L8;A0A8I3MTU4	A0A8I3N6H1;A0A8I3N100;A0A8P0P603	CDK5	839	tr|A0A8I3N6H1|A0A8I3N6H1_CANLF Cyclin dependent kinase 5 OS=Canis lupus familiaris OX=9615 GN=CDK5 PE=3 SV=1;tr|A0A8I3N100|A0A8I3N100_CANLF Cyclin dependent kinase 5 OS=Canis lupus familiaris OX=9615 GN=CDK5 PE=4 SV=1;tr|A0A8P0P603|A0A8P0P603_CANLF Cyclin
25.4556941986084	25.3853492736816	25.3045558929443	24.3829784393311	24.2309589385986	24.243724822998	25.243616104126	25.2666721343994	24.5669174194336	24.4406318664551	24.581241607666	25.3521518707275	7	7	7	23,9	23,9	23,9	42,353	0	80,606	1532400000	23	63	A0A8I3N6H6;A0A8I3NS54	A0A8I3N6H6		840	tr|A0A8I3N6H6|A0A8I3N6H6_CANLF LDL receptor related protein associated protein 1 OS=Canis lupus familiaris OX=9615 GN=LRPAP1 PE=4 SV=1
27.9079322814941	27.6327705383301	28.0749015808105	24.9231586456299	24.9732055664063	24.9512252807617	24.9087104797363	24.6579647064209	25.1440601348877	25.1732559204102	25.1123924255371	24.8296794891357	91	91	87	57,3	57,3	55,1	271,4	0	323,31	18857000000	134	548	A0A8I3N6K0	A0A8I3N6K0		842	tr|A0A8I3N6K0|A0A8I3N6K0_CANLF Talin 1 OS=Canis lupus familiaris OX=9615 GN=TLN1 PE=4 SV=1
24.5384254455566	24.4412002563477	25.2982749938965	23.5604591369629	21.6694030761719	21.6524562835693	21.3232364654541	21.8103981018066	21.7081279754639	20.2043972015381	22.060661315918	20.2504615783691	10	10	10	15,9	15,9	15,9	111,51	0	50,835	411950000	55	19	Q865S3;A0A8I3N6N2;A0A8I3NFH0;A0A8P0NUP8;A0A8I3NC65;A0A8I3NHF9	Q865S3;A0A8I3N6N2;A0A8I3NFH0;A0A8P0NUP8;A0A8I3NC65	ARHGEF2	844	sp|Q865S3|ARHG2_CANLF Rho guanine nucleotide exchange factor 2 OS=Canis lupus familiaris OX=9615 GN=ARHGEF2 PE=1 SV=1;tr|A0A8I3N6N2|A0A8I3N6N2_CANLF Rho guanine nucleotide exchange factor 2 OS=Canis lupus familiaris OX=9615 GN=ARHGEF2 PE=4 SV=1;tr|A0A8I3NF
27.9977645874023	27.9682369232178	28.0497303009033	27.3084316253662	27.3175163269043	27.0688667297363	25.985897064209	26.2695293426514	27.812744140625	27.6428565979004	27.8312282562256	26.1317310333252	7	7	6	52,5	52,5	52,5	16,476	0	229,16	5595800000	10	102	A0A8I3N6N4;A0A8I3RUZ5;A0A8P0PKT4;A0A8I3NAU5;A0A8I3N7D4;A0A8I3N132;A0A8I3NM35;A0A8P0P7F3;A0A8P0TEP3	A0A8I3N6N4;A0A8I3RUZ5;A0A8P0PKT4;A0A8I3NAU5;A0A8I3N7D4;A0A8I3N132	ATP5F1B	845	tr|A0A8I3N6N4|A0A8I3N6N4_CANLF Prostaglandin E synthase 3 OS=Canis lupus familiaris OX=9615 GN=ATP5F1B PE=3 SV=1;tr|A0A8I3RUZ5|A0A8I3RUZ5_CANLF Prostaglandin E synthase 3 OS=Canis lupus familiaris OX=9615 GN=ATP5F1B PE=3 SV=1;tr|A0A8P0PKT4|A0A8P0PKT4_CANLF
21.8366069793701	21.3797187805176	21.0159702301025	21.4273624420166	22.4510726928711	21.4256916046143	21.4711608886719	22.0815601348877	22.5496196746826	22.3650894165039	22.5047492980957	21.3378372192383	3	3	3	3,9	3,9	3,9	110,61	0	3,3083	101970000	57	9	A0A8I3N6S7;A0A8I3N6P7;A0A8I3N6V9	A0A8I3N6S7;A0A8I3N6P7;A0A8I3N6V9	LIG3	846	tr|A0A8I3N6S7|A0A8I3N6S7_CANLF DNA ligase OS=Canis lupus familiaris OX=9615 GN=LIG3 PE=3 SV=1;tr|A0A8I3N6P7|A0A8I3N6P7_CANLF DNA ligase OS=Canis lupus familiaris OX=9615 GN=LIG3 PE=3 SV=1;tr|A0A8I3N6V9|A0A8I3N6V9_CANLF DNA ligase OS=Canis lupus familiaris
23.875020980835	23.1591396331787	22.6029071807861	23.1193370819092	23.3614521026611	23.3408241271973	23.1878700256348	23.451488494873	23.9312076568604	23.488733291626	23.5919494628906	23.2142448425293	5	5	5	26,9	26,9	26,9	31,011	0	10,221	506010000	12	45	A0A8I3NTC5;A0A8I3N6U8;A0A8I3NGM6;A0A8I3NDN2	A0A8I3NTC5;A0A8I3N6U8;A0A8I3NGM6;A0A8I3NDN2	VTA1	848	tr|A0A8I3NTC5|A0A8I3NTC5_CANLF Vesicle trafficking 1 OS=Canis lupus familiaris OX=9615 GN=VTA1 PE=3 SV=1;tr|A0A8I3N6U8|A0A8I3N6U8_CANLF Vesicle trafficking 1 OS=Canis lupus familiaris OX=9615 GN=VTA1 PE=3 SV=1;tr|A0A8I3NGM6|A0A8I3NGM6_CANLF Vesicle traffic
24.8760528564453	24.9397945404053	24.9375514984131	23.9260578155518	24.1077308654785	23.9948997497559	24.519172668457	24.5885219573975	24.1328887939453	24.1443710327148	24.0552349090576	24.5492191314697	52	52	52	38,4	38,4	38,4	237,71	0	323,31	5524500000	117	294	A0A8I3N6X9;A0A8I3NBH8;A0A8I3RY85	A0A8I3N6X9;A0A8I3NBH8;A0A8I3RY85	NUMA1	850	tr|A0A8I3N6X9|A0A8I3N6X9_CANLF Nuclear mitotic apparatus protein 1 OS=Canis lupus familiaris OX=9615 GN=NUMA1 PE=4 SV=1;tr|A0A8I3NBH8|A0A8I3NBH8_CANLF Nuclear mitotic apparatus protein 1 OS=Canis lupus familiaris OX=9615 GN=NUMA1 PE=4 SV=1;tr|A0A8I3RY85|A0
21.4750003814697	21.7090148925781	21.553840637207	23.6406383514404	23.6263370513916	23.4309673309326	24.5224094390869	25.0101356506348	24.3464488983154	24.4007377624512	24.243579864502	24.8340759277344	7	6	6	16,6	14,4	14,4	60,537	0	14,791	820910000	25	40	A0A8P0PQQ9;A0A8I3N9K1;A0A8P0PDB1;A0A8I3N9E5;A0A8P0TVS1;A0A8I3N6Z5;A0A8P0SG26;A0A8I3RUT3;A0A8P0SG61;A0A8I3NA38	A0A8P0PQQ9;A0A8I3N9K1;A0A8P0PDB1;A0A8I3N9E5;A0A8P0TVS1;A0A8I3N6Z5;A0A8P0SG26;A0A8I3RUT3	ALDH3B1	851	tr|A0A8P0PQQ9|A0A8P0PQQ9_CANLF Aldehyde dehydrogenase 3 family member B1 OS=Canis lupus familiaris OX=9615 GN=ALDH3B1 PE=4 SV=1;tr|A0A8I3N9K1|A0A8I3N9K1_CANLF Aldehyde dehydrogenase OS=Canis lupus familiaris OX=9615 GN=ALDH3B1 PE=3 SV=1;tr|A0A8P0PDB1|A0A8P
24.2060546875	24.3381729125977	24.1822261810303	23.2678527832031	23.1139755249023	22.7543182373047	21.6544895172119	21.5466575622559	22.4245758056641	21.3571338653564	21.8271083831787	21.1137275695801	7	7	7	10,7	10,7	10,7	109,26	0	130,03	383970000	45	25	A0A8I3RY95;A0A8I3N717;A0A8I3NIP3	A0A8I3RY95;A0A8I3N717;A0A8I3NIP3	XPOT	854	tr|A0A8I3RY95|A0A8I3RY95_CANLF Exportin-T OS=Canis lupus familiaris OX=9615 GN=XPOT PE=3 SV=1;tr|A0A8I3N717|A0A8I3N717_CANLF Exportin-T OS=Canis lupus familiaris OX=9615 GN=XPOT PE=3 SV=1;tr|A0A8I3NIP3|A0A8I3NIP3_CANLF Exportin-T OS=Canis lupus familiaris
24.9607124328613	24.7152862548828	25.0784683227539	24.3537349700928	24.2772483825684	24.1143398284912	24.620979309082	24.171501159668	24.4432258605957	24.5928058624268	24.4781551361084	24.3014545440674	11	11	11	47,3	47,3	47,3	38,369	0	102,44	1315000000	21	72	A0A8I3N734	A0A8I3N734		855	tr|A0A8I3N734|A0A8I3N734_CANLF Nuclear migration protein nudC OS=Canis lupus familiaris OX=9615 GN=NUDC PE=3 SV=1
22.8840885162354	22.2627010345459	21.5855674743652	25.5682792663574	25.5967063903809	25.6356105804443	25.2210350036621	25.3385810852051	25.8039054870605	25.7674427032471	25.7982540130615	25.437650680542	13	13	13	58,4	58,4	58,4	35,358	0	276,11	7164600000	18	157	A0A8I3N772	A0A8I3N772		857	tr|A0A8I3N772|A0A8I3N772_CANLF Sulfurtransferase OS=Canis lupus familiaris OX=9615 GN=MPST PE=4 SV=1
23.3835048675537	22.8801498413086	22.9373455047607	23.8402862548828	23.8826904296875	24.4026908874512	23.2226715087891	23.6961479187012	24.2267780303955	24.1660690307617	24.1134662628174	23.4439220428467	9	9	9	30,1	30,1	30,1	46,939	0	27,313	885400000	22	59	A0A8P0P0U5;A0A8I3N784;A0A8I3N004;A0A8I3MXX3;A0A8I3N2X0;A0A8P0PBE9;A0A8I3N306;A0A8I3MY19	A0A8P0P0U5;A0A8I3N784	AP3M1	859	tr|A0A8P0P0U5|A0A8P0P0U5_CANLF Adaptor related protein complex 3 subunit mu 1 OS=Canis lupus familiaris OX=9615 GN=AP3M1 PE=4 SV=1;tr|A0A8I3N784|A0A8I3N784_CANLF AP-3 complex subunit mu-1 OS=Canis lupus familiaris OX=9615 GN=AP3M1 PE=3 SV=1
22.2591285705566	22.3412857055664	21.9084320068359	21.5349006652832	21.8743209838867	22.3788948059082	21.1596813201904	21.7749729156494	22.4548034667969	21.6092834472656	21.9630126953125	21.8762817382813	5	5	5	13,4	13,4	13,4	68,607	0	5,9383	225820000	33	14	A0A8I3NHQ5;A0A8I3N798;A0A8P0NSR7;A0A8I3NFK2;A0A8P0NTY4;A0A8I3RW20;A0A8I3NB56;A0A8P0NU57;A0A8I3N7R5;A0A8P0TFN4;A0A8P0N9V3;A0A8P0P945;A0A8I3RW93	A0A8I3NHQ5;A0A8I3N798;A0A8P0NSR7;A0A8I3NFK2;A0A8P0NTY4;A0A8I3RW20;A0A8I3NB56;A0A8P0NU57;A0A8I3N7R5;A0A8P0TFN4;A0A8P0N9V3;A0A8P0P945;A0A8I3RW93	ERBIN	860	tr|A0A8I3NHQ5|A0A8I3NHQ5_CANLF Erbb2 interacting protein OS=Canis lupus familiaris OX=9615 GN=ERBIN PE=3 SV=1;tr|A0A8I3N798|A0A8I3N798_CANLF Erbb2 interacting protein OS=Canis lupus familiaris OX=9615 GN=ERBIN PE=3 SV=1;tr|A0A8P0NSR7|A0A8P0NSR7_CANLF Erbb2
25.5791702270508	25.5117740631104	25.6314258575439	25.5364398956299	25.4373645782471	25.6234092712402	26.0047454833984	26.2191886901855	25.7406234741211	25.7909164428711	25.8168506622314	26.1110191345215	8	8	5	30,1	30,1	23,2	39,851	0	86,037	3899900000	20	163	A0A8I3N7A0	A0A8I3N7A0		861	tr|A0A8I3N7A0|A0A8I3N7A0_CANLF Cytochrome c1 OS=Canis lupus familiaris OX=9615 GN=GPAA1 PE=3 SV=1
23.7941188812256	23.5026378631592	23.337287902832	23.1978912353516	23.0704975128174	23.687952041626	23.0727558135986	22.8780002593994	23.260835647583	23.2705631256104	23.3685302734375	23.0377330780029	10	10	10	28,3	28,3	28,3	59,386	0	42,113	531330000	24	60	A0A8I3N7B4;A0A8I3RYG1	A0A8I3N7B4;A0A8I3RYG1	NAE1	862	tr|A0A8I3N7B4|A0A8I3N7B4_CANLF NEDD8-activating enzyme E1 regulatory subunit OS=Canis lupus familiaris OX=9615 GN=NAE1 PE=3 SV=1;tr|A0A8I3RYG1|A0A8I3RYG1_CANLF NEDD8-activating enzyme E1 regulatory subunit OS=Canis lupus familiaris OX=9615 GN=NAE1 PE=3 SV=
21.4439315795898	21.4374351501465	22.4583969116211	23.5200138092041	23.5784225463867	23.5885219573975	23.7783622741699	23.3327903747559	22.1936416625977	22.9333896636963	22.8090763092041	23.6738986968994	5	5	2	36,6	36,6	13,4	21,539	0	12,091	572680000	11	40	A0A8I3N7D8;A0A8I3NH37	A0A8I3N7D8		863	tr|A0A8I3N7D8|A0A8I3N7D8_CANLF ADP ribosylation factor like GTPase 8B OS=Canis lupus familiaris OX=9615 GN=ARL8B PE=3 SV=1
25.7755279541016	25.5497188568115	25.7764320373535	24.1124324798584	23.9722862243652	23.737377166748	23.4630126953125	23.9482440948486	24.7323131561279	24.7404689788818	24.6484489440918	23.9316577911377	17	17	14	35,2	35,2	28,8	66,707	0	114,68	1418700000	32	55	A0A8I3N7E1	A0A8I3N7E1		864	tr|A0A8I3N7E1|A0A8I3N7E1_CANLF CTP synthase OS=Canis lupus familiaris OX=9615 GN=CTPS1 PE=3 SV=1
23.1959247589111	22.0521965026855	22.8150329589844	23.4749412536621	23.4359340667725	23.1408977508545	22.6647491455078	21.0856246948242	24.2624855041504	24.2516193389893	24.4655055999756	22.73805809021	8	8	8	21,8	21,8	21,8	82,241	0	20,361	474970000	38	24	A0A8I3N7F2;A0A8I3N7S6;A0A8I3RV66;A0A8I3NBM6	A0A8I3N7F2;A0A8I3N7S6;A0A8I3RV66;A0A8I3NBM6	STAT3	865	tr|A0A8I3N7F2|A0A8I3N7F2_CANLF Signal transducer and activator of transcription OS=Canis lupus familiaris OX=9615 GN=STAT3 PE=3 SV=1;tr|A0A8I3N7S6|A0A8I3N7S6_CANLF Signal transducer and activator of transcription OS=Canis lupus familiaris OX=9615 GN=STAT3
24.9744758605957	24.597074508667	24.8730030059814	24.6902980804443	25.0509243011475	25.2561264038086	25.8563804626465	25.6341705322266	25.0327568054199	25.208288192749	25.0549869537354	25.8122291564941	4	4	4	24,4	24,4	24,4	13,389	0	53,454	1281200000	6	67	A0A8I3N7F8	A0A8I3N7F8		866	tr|A0A8I3N7F8|A0A8I3N7F8_CANLF Small nuclear ribonucleoprotein Sm D2 OS=Canis lupus familiaris OX=9615 GN=SNRPD2 PE=3 SV=1
21.3502044677734	21.4088535308838	20.9336833953857	24.0650501251221	24.0383358001709	23.9837226867676	21.8709812164307	23.6786327362061	24.1117172241211	23.9866771697998	24.2840442657471	21.3863487243652	3	3	3	20,3	20,3	20,3	24,738	0	16,374	472240000	13	28	A0A8I3N7J4	A0A8I3N7J4		867	tr|A0A8I3N7J4|A0A8I3N7J4_CANLF Protein FAM3C OS=Canis lupus familiaris OX=9615 GN=FAM3C PE=3 SV=1
25.7641048431396	25.4565105438232	25.5127391815186	24.0943431854248	23.9736003875732	23.9710578918457	24.5185127258301	24.4035358428955	24.8623523712158	24.6120052337646	24.8791408538818	24.6829795837402	15	15	15	32,2	32,2	32,2	82,224	0	67,773	1993800000	42	85	A0A8I3NER9;A0A8I3N7J5	A0A8I3NER9;A0A8I3N7J5	MCM5	868	tr|A0A8I3NER9|A0A8I3NER9_CANLF DNA replication licensing factor MCM5 OS=Canis lupus familiaris OX=9615 GN=MCM5 PE=3 SV=1;tr|A0A8I3N7J5|A0A8I3N7J5_CANLF DNA replication licensing factor MCM5 OS=Canis lupus familiaris OX=9615 GN=MCM5 PE=3 SV=1
21.5669651031494	24.0409297943115	24.016227722168	23.2682800292969	23.5118350982666	23.8884620666504	22.0468215942383	21.254222869873	23.5818729400635	23.5039730072021	23.0101776123047	22.7959632873535	7	7	7	16,1	16,1	16,1	87,379	0	28,083	444470000	36	22	A0A8I3N7K3;A0A8P0TUH3;A0A8P0PH24	A0A8I3N7K3;A0A8P0TUH3;A0A8P0PH24	BOP1	869	tr|A0A8I3N7K3|A0A8I3N7K3_CANLF Ribosome biogenesis protein BOP1 OS=Canis lupus familiaris OX=9615 GN=BOP1 PE=3 SV=1;tr|A0A8P0TUH3|A0A8P0TUH3_CANLF Diacylglycerol O-acyltransferase 1 OS=Canis lupus familiaris OX=9615 GN=BOP1 PE=4 SV=1;tr|A0A8P0PH24|A0A8P0PH
25.4893455505371	25.3579006195068	25.3881778717041	23.8564281463623	23.869571685791	23.6826038360596	24.1380558013916	23.758472442627	24.4436683654785	24.4801902770996	24.4897747039795	24.0480995178223	22	22	22	42,6	42,6	42,6	78,429	0	151,54	1683100000	37	100	A0A8I3N7K6;A0A8P0TLA1	A0A8I3N7K6;A0A8P0TLA1	THOP1	870	tr|A0A8I3N7K6|A0A8I3N7K6_CANLF Thimet oligopeptidase 1 OS=Canis lupus familiaris OX=9615 GN=THOP1 PE=3 SV=1;tr|A0A8P0TLA1|A0A8P0TLA1_CANLF Thimet oligopeptidase 1 OS=Canis lupus familiaris OX=9615 GN=THOP1 PE=4 SV=1
21.8415985107422	20.5538787841797	21.7524719238281	22.6111927032471	22.4003524780273	22.0129718780518	22.1132259368896	21.1583366394043	22.4738273620605	22.7393569946289	22.3507843017578	22.3913631439209	2	2	2	4,6	4,6	4,6	53,629	0,00030488	2,4883	21061000	22	4	A0A8I3N7L5;P25291;A0A8I3RW46;A0A8I3RUM8	A0A8I3N7L5;P25291;A0A8I3RW46;A0A8I3RUM8		871	tr|A0A8I3N7L5|A0A8I3N7L5_CANLF Pancreatic secretory granule membrane major glycoprotein GP2 OS=Canis lupus familiaris OX=9615 GN=GP2 PE=4 SV=1;sp|P25291|GP2_CANLF Pancreatic secretory granule membrane major glycoprotein GP2 OS=Canis lupus familiaris OX=961
23.5049438476563	24.6410789489746	24.8909683227539	23.3766326904297	23.8347988128662	23.4267520904541	24.1789646148682	21.3970508575439	21.7196483612061	21.7261924743652	24.4297561645508	24.5754833221436	5	3	3	16,6	13,9	13,9	57,414	0	10,175	517130000	15	22	A0A8I3NBU0;A0A8I3RWN1;A0A8I3N7L7	A0A8I3NBU0;A0A8I3RWN1;A0A8I3N7L7	TAF15	872	tr|A0A8I3NBU0|A0A8I3NBU0_CANLF TATA-box binding protein associated factor 15 OS=Canis lupus familiaris OX=9615 GN=TAF15 PE=3 SV=1;tr|A0A8I3RWN1|A0A8I3RWN1_CANLF TATA-box binding protein associated factor 15 OS=Canis lupus familiaris OX=9615 GN=TAF15 PE=3 S
21.748987197876	22.0681800842285	21.265417098999	22.8239688873291	21.0950450897217	22.1268615722656	24.9751319885254	21.5282726287842	24.767240524292	21.1602745056152	21.9712619781494	25.0805435180664	4	4	4	15,1	15,1	15,1	37,906	0	32,061	559060000	15	24	A0A8I3N7Q3;A0A8I3N2P5	A0A8I3N7Q3;A0A8I3N2P5	SCAMP1	873	tr|A0A8I3N7Q3|A0A8I3N7Q3_CANLF Secretory carrier-associated membrane protein OS=Canis lupus familiaris OX=9615 GN=SCAMP1 PE=3 SV=1;tr|A0A8I3N2P5|A0A8I3N2P5_CANLF Secretory carrier-associated membrane protein OS=Canis lupus familiaris OX=9615 GN=SCAMP1 PE=3
25.1110000610352	24.3272476196289	24.3540706634521	24.811616897583	24.5592346191406	24.8599853515625	23.4173812866211	24.1746292114258	23.980676651001	24.2892608642578	24.4058094024658	21.4218788146973	7	7	7	43	43	43	25,684	0	120,63	957490000	15	46	A0A8I3N7Q9;A0A8I3RUB3	A0A8I3N7Q9		874	tr|A0A8I3N7Q9|A0A8I3N7Q9_CANLF Dicarbonyl and L-xylulose reductase OS=Canis lupus familiaris OX=9615 GN=DCXR PE=4 SV=1
26.6989593505859	26.6653289794922	26.772912979126	26.7960014343262	26.9024219512939	26.7472724914551	25.4897136688232	25.6675243377686	26.4746322631836	26.8240814208984	26.7562084197998	25.4030170440674	8	8	8	34,9	34,9	34,9	23,384	0	323,31	5013700000	6	172	E2R5M5;A0A8I3N7T5;A0A8P0PFB6	E2R5M5;A0A8I3N7T5;A0A8P0PFB6	NACA	875	tr|E2R5M5|E2R5M5_CANLF Nascent polypeptide associated complex subunit alpha OS=Canis lupus familiaris OX=9615 GN=NACA PE=4 SV=1;tr|A0A8I3N7T5|A0A8I3N7T5_CANLF Nascent polypeptide associated complex subunit alpha OS=Canis lupus familiaris OX=9615 GN=NACA PE
24.3078594207764	24.5780200958252	24.9125995635986	24.2486553192139	24.3710594177246	24.3345642089844	23.8330631256104	23.7923336029053	24.7438621520996	24.7256202697754	24.7886543273926	24.1430473327637	15	15	15	64,9	64,9	64,9	38,66	0	63,768	1891800000	20	105	A0A8I3N7T8;A0A8I3NE08;A0A8P0SJW5;A0A8I3RVD3;A0A8I3NP82;A0A8P0NW56;A0A8I3N8I5;A0A8P0T4I3;A0A8I3NEQ5	A0A8I3N7T8;A0A8I3NE08;A0A8P0SJW5;A0A8I3RVD3;A0A8I3NP82;A0A8P0NW56;A0A8I3N8I5;A0A8P0T4I3;A0A8I3NEQ5	ADK	877	tr|A0A8I3N7T8|A0A8I3N7T8_CANLF Adenosine kinase OS=Canis lupus familiaris OX=9615 GN=ADK PE=3 SV=1;tr|A0A8I3NE08|A0A8I3NE08_CANLF Adenosine kinase OS=Canis lupus familiaris OX=9615 GN=ADK PE=3 SV=1;tr|A0A8P0SJW5|A0A8P0SJW5_CANLF Adenosine kinase OS=Canis l
27.2216796875	27.3574142456055	27.4238224029541	25.1672191619873	25.2424907684326	25.3368129730225	24.9753932952881	24.6507511138916	24.6160507202148	25.0013561248779	24.7720317840576	24.734691619873	13	13	13	42,3	42,3	42,3	46,582	0	271,47	4128800000	23	91	A0A8P0SAZ3;A0A8I3N7V2;A0A8P0TQ37;A0A8I3N7Y3;A0A8P0TLV9;A0A8I3NIH9	A0A8P0SAZ3;A0A8I3N7V2;A0A8P0TQ37;A0A8I3N7Y3;A0A8P0TLV9;A0A8I3NIH9	SERPINH1	878	tr|A0A8P0SAZ3|A0A8P0SAZ3_CANLF Serpin family H member 1 OS=Canis lupus familiaris OX=9615 GN=SERPINH1 PE=4 SV=1;tr|A0A8I3N7V2|A0A8I3N7V2_CANLF Serpin H1 OS=Canis lupus familiaris OX=9615 GN=SERPINH1 PE=3 SV=1;tr|A0A8P0TQ37|A0A8P0TQ37_CANLF Serpin family H
21.9183540344238	23.3214111328125	21.7264080047607	23.1883373260498	21.4184455871582	21.1013107299805	23.8177280426025	23.528980255127	23.1185131072998	23.37477684021	23.1712875366211	23.9102210998535	6	6	6	18,9	18,9	18,9	47,086	0	10,299	524320000	26	15	A0A8I3N7W4;A0A8I3NAL9;A0A8P0NJZ9	A0A8I3N7W4;A0A8I3NAL9;A0A8P0NJZ9	FLOT2	879	tr|A0A8I3N7W4|A0A8I3N7W4_CANLF Flotillin OS=Canis lupus familiaris OX=9615 GN=FLOT2 PE=3 SV=1;tr|A0A8I3NAL9|A0A8I3NAL9_CANLF Flotillin OS=Canis lupus familiaris OX=9615 GN=FLOT2 PE=3 SV=1;tr|A0A8P0NJZ9|A0A8P0NJZ9_CANLF Dehydrogenase/reductase 13 OS=Canis l
21.8087387084961	21.9035511016846	21.5633907318115	27.1964797973633	27.1238613128662	27.0821285247803	25.1892204284668	24.911548614502	26.1113986968994	25.8997287750244	26.2060546875	25.01780128479	11	11	11	37,7	37,7	37,7	36,861	0	206,13	2411200000	16	78	A0A8I3N7Y8;A0A8I3NA14	A0A8I3N7Y8;A0A8I3NA14	ANXA10	880	tr|A0A8I3N7Y8|A0A8I3N7Y8_CANLF Annexin A10 OS=Canis lupus familiaris OX=9615 GN=ANXA10 PE=3 SV=1;tr|A0A8I3NA14|A0A8I3NA14_CANLF Annexin A10 OS=Canis lupus familiaris OX=9615 GN=ANXA10 PE=3 SV=1
21.458703994751	21.0610103607178	21.8237915039063	21.7529792785645	21.5319004058838	21.9464817047119	27.3489990234375	28.1435546875	21.9664783477783	21.6980228424072	21.931568145752	27.5481910705566	4	4	4	9,2	9,2	9,2	75,686	0	8,425	899530000	29	4	A0A8I3N7Y9;A0A8I3N7Z9	A0A8I3N7Y9;A0A8I3N7Z9	PADI2	881	tr|A0A8I3N7Y9|A0A8I3N7Y9_CANLF Protein-arginine deiminase OS=Canis lupus familiaris OX=9615 GN=PADI2 PE=3 SV=1;tr|A0A8I3N7Z9|A0A8I3N7Z9_CANLF Protein-arginine deiminase OS=Canis lupus familiaris OX=9615 GN=PADI2 PE=3 SV=1
21.6918869018555	21.6007061004639	21.5243892669678	24.0126533508301	23.8682537078857	23.9322891235352	22.5042991638184	22.0011043548584	24.03271484375	23.9744758605957	24.0129089355469	21.7281246185303	27	25	25	36	33,2	33,2	118,77	0	147,33	3467200000	61	157	A0A8I3N7Z8;A0A8P0S647;A0A8P0T8G1	A0A8I3N7Z8;A0A8P0S647;A0A8P0T8G1	TAC3	882	tr|A0A8I3N7Z8|A0A8I3N7Z8_CANLF Tachykinin 3 OS=Canis lupus familiaris OX=9615 GN=TAC3 PE=3 SV=1;tr|A0A8P0S647|A0A8P0S647_CANLF Myosin IA OS=Canis lupus familiaris OX=9615 GN=TAC3 PE=4 SV=1;tr|A0A8P0T8G1|A0A8P0T8G1_CANLF Myosin IA OS=Canis lupus familiaris
21.1551837921143	21.8801517486572	22.9995517730713	22.2871341705322	22.357889175415	21.285005569458	21.1684799194336	22.716438293457	22.9069232940674	22.4576377868652	22.9883079528809	20.6422290802002	3	3	3	20,7	20,7	20,7	29,078	0	11,083	236600000	10	15	A0A8P0TDG2;A0A8I3N802;A0A8P0SGP1;A0A8I3NHN6	A0A8P0TDG2;A0A8I3N802;A0A8P0SGP1;A0A8I3NHN6	RPA2	883	tr|A0A8P0TDG2|A0A8P0TDG2_CANLF Replication protein A2 OS=Canis lupus familiaris OX=9615 GN=RPA2 PE=4 SV=1;tr|A0A8I3N802|A0A8I3N802_CANLF Replication protein A2 OS=Canis lupus familiaris OX=9615 GN=RPA2 PE=3 SV=1;tr|A0A8P0SGP1|A0A8P0SGP1_CANLF Replication p
26.348611831665	26.3023777008057	26.24365234375	24.5324325561523	24.8422527313232	24.7074089050293	24.4558200836182	24.2433624267578	24.7597427368164	24.9422149658203	25.0385875701904	24.7650661468506	6	6	6	32,2	32,2	32,2	38,293	0	188,97	1348600000	20	47	A0A8I3N859	A0A8I3N859		885	tr|A0A8I3N859|A0A8I3N859_CANLF Activator of HSP90 ATPase activity 1 OS=Canis lupus familiaris OX=9615 GN=AHSA1 PE=3 SV=1
23.4994792938232	23.2718467712402	22.8137607574463	22.2514476776123	20.9734363555908	21.2102718353271	23.6976337432861	22.7814483642578	22.7496223449707	22.8743267059326	22.3241329193115	21.9356842041016	7	7	7	7,5	7,5	7,5	135,95	0	9,0368	243540000	76	16	A0A8I3N8A3;A0A8I3NK34;A0A8P0NRC9	A0A8I3N8A3;A0A8I3NK34;A0A8P0NRC9	DHX30	887	tr|A0A8I3N8A3|A0A8I3N8A3_CANLF RNA helicase OS=Canis lupus familiaris OX=9615 GN=DHX30 PE=4 SV=1;tr|A0A8I3NK34|A0A8I3NK34_CANLF RNA helicase OS=Canis lupus familiaris OX=9615 GN=DHX30 PE=4 SV=1;tr|A0A8P0NRC9|A0A8P0NRC9_CANLF DExH-box helicase 30 OS=Canis l
24.2070980072021	23.6677398681641	23.4834537506104	22.9207801818848	23.4722156524658	23.3649291992188	22.1204681396484	21.9715824127197	23.5847434997559	21.500467300415	22.8426666259766	21.8252220153809	6	6	6	24,1	24,1	24,1	34,899	0	15,945	1141100000	15	21	A0A8I3NC91;A0A8I3N8B1;A0A8I3RVA8;A0A8I3N871	A0A8I3NC91;A0A8I3N8B1;A0A8I3RVA8;A0A8I3N871		889	tr|A0A8I3NC91|A0A8I3NC91_CANLF DNA-directed RNA polymerases I and III subunit RPAC1 OS=Canis lupus familiaris OX=9615 GN=POLR1C PE=3 SV=1;tr|A0A8I3N8B1|A0A8I3N8B1_CANLF DNA-directed RNA polymerases I and III subunit RPAC1 OS=Canis lupus familiaris OX=9615
25.9463024139404	25.8258285522461	26.1054553985596	25.7311477661133	25.8530292510986	25.7518749237061	26.7663555145264	26.5257892608643	26.0296211242676	25.9844627380371	26.0511741638184	26.7329864501953	32	32	32	46,9	46,9	46,9	85,134	0	323,31	11592000000	35	360	A0A8I3N8E9;A0A8I3MZ83	A0A8I3N8E9;A0A8I3MZ83	HNR	892	tr|A0A8I3N8E9|A0A8I3N8E9_CANLF Heterogeneous nuclear ribonucleoprotein U like 2 OS=Canis lupus familiaris OX=9615 GN=HNRNPUL2 PE=4 SV=1;tr|A0A8I3MZ83|A0A8I3MZ83_CANLF Heterogeneous nuclear ribonucleoprotein U like 2 OS=Canis lupus familiaris OX=9615 GN=HNR
29.4614086151123	29.7495441436768	29.8629264831543	28.0641975402832	28.3235416412354	21.8490409851074	29.0163764953613	28.7693538665771	28.6457805633545	28.5134086608887	28.6913242340088	28.9228630065918	7	7	7	7,2	7,2	7,2	134,87	0	16,664	10904000000	65	21	A0A8P0S8Q3;A0A8I3N8F3	A0A8P0S8Q3;A0A8I3N8F3	SMC2	893	tr|A0A8P0S8Q3|A0A8P0S8Q3_CANLF Structural maintenance of chromosomes 2 OS=Canis lupus familiaris OX=9615 GN=SMC2 PE=4 SV=1;tr|A0A8I3N8F3|A0A8I3N8F3_CANLF Structural maintenance of chromosomes protein OS=Canis lupus familiaris OX=9615 GN=SMC2 PE=3 SV=1
22.698616027832	21.7487258911133	22.8995304107666	22.9865036010742	23.3427238464355	23.2379035949707	23.2962818145752	22.8475666046143	23.2185535430908	23.0069122314453	23.1895294189453	23.0669231414795	4	4	4	20,7	20,7	20,7	29,044	0	8,3995	177640000	13	15	A0A8I3NK62;A0A8I3N8G9;A0A8I3NAU0;A0A8I3N5B4	A0A8I3NK62;A0A8I3N8G9;A0A8I3NAU0;A0A8I3N5B4	ARFIP2	894	tr|A0A8I3NK62|A0A8I3NK62_CANLF ADP ribosylation factor interacting protein 2 OS=Canis lupus familiaris OX=9615 GN=ARFIP2 PE=4 SV=1;tr|A0A8I3N8G9|A0A8I3N8G9_CANLF ADP ribosylation factor interacting protein 2 OS=Canis lupus familiaris OX=9615 GN=ARFIP2 PE=4
23.1279544830322	23.2137413024902	23.6775588989258	24.4195690155029	24.4811153411865	24.4225234985352	24.4039916992188	24.6544723510742	24.0907936096191	24.176456451416	23.9449405670166	24.5573654174805	12	12	12	32,4	32,4	32,4	62,721	0	74,508	1539000000	32	81	A0A8I3N8H8;A0A8I3PIX5;A0A8I3PNE9;A0A8I3PMG7	A0A8I3N8H8		895	tr|A0A8I3N8H8|A0A8I3N8H8_CANLF Serine palmitoyltransferase long chain base subunit 2 OS=Canis lupus familiaris OX=9615 GN=SPTLC2 PE=3 SV=1
22.4712200164795	22.3328437805176	21.1140460968018	21.8000869750977	21.9155406951904	21.9101238250732	21.4896926879883	21.702220916748	24.6267833709717	24.5449829101563	24.6723346710205	21.3302593231201	2	2	2	8,7	8,7	8,7	34,692	0,0063602	1,3585	720360000	15	11	A0A8I3RW19;A0A8I3N8H9;A0A8I3N5G7;A0A8P0NZK0	A0A8I3RW19;A0A8I3N8H9;A0A8I3N5G7;A0A8P0NZK0	NMI	896	tr|A0A8I3RW19|A0A8I3RW19_CANLF N-myc and STAT interactor OS=Canis lupus familiaris OX=9615 GN=NMI PE=3 SV=1;tr|A0A8I3N8H9|A0A8I3N8H9_CANLF N-myc and STAT interactor OS=Canis lupus familiaris OX=9615 GN=NMI PE=3 SV=1;tr|A0A8I3N5G7|A0A8I3N5G7_CANLF N-myc and
28.0506134033203	28.3057384490967	28.2159061431885	27.7011413574219	27.7423324584961	27.7719688415527	28.039831161499	27.8391208648682	27.7441959381104	27.8924388885498	27.7648372650146	27.9804916381836	10	10	10	27,7	27,7	27,7	30,58	0	134,73	10086000000	13	195	A0A8I3N8K2;A0A8I3NPT9	A0A8I3N8K2;A0A8I3NPT9	HNRNPAB	897	tr|A0A8I3N8K2|A0A8I3N8K2_CANLF Heterogeneous nuclear ribonucleoprotein A/B OS=Canis lupus familiaris OX=9615 GN=HNRNPAB PE=4 SV=1;tr|A0A8I3NPT9|A0A8I3NPT9_CANLF Heterogeneous nuclear ribonucleoprotein A/B OS=Canis lupus familiaris OX=9615 GN=HNRNPAB PE=4 S
24.6641082763672	24.5152072906494	23.809606552124	24.215934753418	24.0642280578613	23.9469947814941	23.9092140197754	23.7376861572266	24.2007522583008	24.0410957336426	23.8550033569336	23.5314807891846	9	9	8	38,3	38,3	35,6	52,721	0	132,35	861830000	25	64	A0A8I3N8K4;A0A8I3NFH8;A0A8I3NJY4;A0A8I3NJ25;A0A8I3NJ00	A0A8I3N8K4;A0A8I3NFH8;A0A8I3NJY4;A0A8I3NJ25	DYNC1LI2	898	tr|A0A8I3N8K4|A0A8I3N8K4_CANLF Dynein light intermediate chain OS=Canis lupus familiaris OX=9615 GN=DYNC1LI2 PE=3 SV=1;tr|A0A8I3NFH8|A0A8I3NFH8_CANLF Dynein light intermediate chain OS=Canis lupus familiaris OX=9615 GN=DYNC1LI2 PE=3 SV=1;tr|A0A8I3NJY4|A0A8
24.9145622253418	24.9386749267578	25.0564765930176	21.9935569763184	20.1381072998047	21.6647682189941	21.5845394134521	21.8036327362061	21.1383247375488	22.6470336914063	22.5491237640381	22.1212978363037	4	4	4	27,3	27,3	27,3	28,379	0	27,44	255620000	18	5	A0A8I3N8L3	A0A8I3N8L3		900	tr|A0A8I3N8L3|A0A8I3N8L3_CANLF General transcription factor IIF subunit 2 OS=Canis lupus familiaris OX=9615 GN=GTF2F2 PE=3 SV=1
21.8224830627441	21.712869644165	21.4096145629883	21.3389472961426	22.011266708374	21.8620777130127	24.0472679138184	23.4713478088379	21.7865524291992	21.6864776611328	22.0382175445557	22.9794902801514	6	6	6	7	7	7	401,33	0	9,0251	108460000	142	12	A0A8I3N8L6;A0A8P0SF14	A0A8I3N8L6;A0A8P0SF14		901	tr|A0A8I3N8L6|A0A8I3N8L6_CANLF MUC5A OS=Canis lupus familiaris OX=9615 PE=4 SV=1;tr|A0A8P0SF14|A0A8P0SF14_CANLF Mucin 5B, oligomeric mucus/gel-forming OS=Canis lupus familiaris OX=9615 GN=MUC5B PE=4 SV=1
24.9913558959961	24.4095687866211	24.910816192627	25.2909851074219	25.2755451202393	24.9664440155029	25.5438919067383	25.1546039581299	25.4268798828125	25.1653423309326	25.5674381256104	25.433931350708	16	16	5	42,7	42,7	14,5	54,012	0	152,4	4316700000	24	167	A0A8I3N8Q9;A0A8P0NQG3	A0A8I3N8Q9;A0A8P0NQG3		903	tr|A0A8I3N8Q9|A0A8I3N8Q9_CANLF RNA-splicing ligase RtcB homolog OS=Canis lupus familiaris OX=9615 GN=RTCB PE=3 SV=1;tr|A0A8P0NQG3|A0A8P0NQG3_CANLF Uncharacterized protein OS=Canis lupus familiaris OX=9615 PE=4 SV=1
21.9890537261963	22.0133857727051	23.0354347229004	24.7727870941162	24.8044948577881	24.6994342803955	24.1322612762451	24.4955196380615	25.342248916626	25.36399269104	25.4952144622803	23.74560546875	28	28	28	49,9	49,9	49,9	104,57	0	188,37	3328600000	48	187	A0A8P0T790;A0A8I3N8R0;A0A8I3RXH1;A0A8I3NEY6;A0A8P0PDD5;A0A8I3N3N1;A0A8P0NJU9;A0A8I3RVJ1;A0A8P0P5L6;A0A8I3NQF7;A0A8I3NDJ1	A0A8P0T790;A0A8I3N8R0;A0A8I3RXH1;A0A8I3NEY6;A0A8P0PDD5;A0A8I3N3N1;A0A8P0NJU9;A0A8I3RVJ1;A0A8P0P5L6;A0A8I3NQF7	PDXDC1	904	tr|A0A8P0T790|A0A8P0T790_CANLF Uncharacterized protein OS=Canis lupus familiaris OX=9615 GN=PDXDC1 PE=4 SV=1;tr|A0A8I3N8R0|A0A8I3N8R0_CANLF Pyridoxal dependent decarboxylase domain containing 1 OS=Canis lupus familiaris OX=9615 GN=PDXDC1 PE=4 SV=1;tr|A0A8I
21.6649627685547	21.580545425415	21.8004589080811	21.5076675415039	22.2890758514404	21.0646228790283	21.5628910064697	21.6790351867676	22.9396781921387	21.5496501922607	22.5706615447998	21.5726642608643	3	3	3	15,1	15,1	15,1	30,491	0	10,929	240610000	11	18	A0A8I3N8T4;A0A8I3N8W2	A0A8I3N8T4;A0A8I3N8W2	SURF4	906	tr|A0A8I3N8T4|A0A8I3N8T4_CANLF Surfeit locus protein 4 OS=Canis lupus familiaris OX=9615 GN=SURF4 PE=3 SV=1;tr|A0A8I3N8W2|A0A8I3N8W2_CANLF Surfeit locus protein 4 OS=Canis lupus familiaris OX=9615 GN=SURF4 PE=3 SV=1
25.5379524230957	25.4450912475586	25.534008026123	22.3890800476074	21.1118850708008	21.5474262237549	21.8491191864014	22.6005268096924	21.6423873901367	22.0633392333984	20.8648128509521	21.6127891540527	7	7	7	6	6	6	175,31	0	22,88	863860000	74	21	A0A8I3NL93;A0A8I3N8T6;A0A8P0TEI3;A0A8I3NFM9;A0A8I3NJ78;A0A8I3N9E3;A0A8I3NIB0;A0A8P0S8P0;A0A8I3NTZ5	A0A8I3NL93;A0A8I3N8T6;A0A8P0TEI3;A0A8I3NFM9;A0A8I3NJ78;A0A8I3N9E3;A0A8I3NIB0;A0A8P0S8P0;A0A8I3NTZ5	CCDC88A	907	tr|A0A8I3NL93|A0A8I3NL93_CANLF Coiled-coil domain containing 88A OS=Canis lupus familiaris OX=9615 GN=CCDC88A PE=4 SV=1;tr|A0A8I3N8T6|A0A8I3N8T6_CANLF Coiled-coil domain containing 88A OS=Canis lupus familiaris OX=9615 GN=CCDC88A PE=4 SV=1;tr|A0A8P0TEI3|A0
21.2045574188232	24.5302906036377	22.4674301147461	24.3238182067871	24.331901550293	24.4249591827393	24.7046680450439	25.0003261566162	24.6957759857178	24.4198913574219	24.5477504730225	24.6450443267822	4	4	4	24,6	24,6	24,6	23,861	0	59,541	1210900000	13	48	A0A8I3N8W7;A0A8P0NRB9;A0A8I3RYR6;A0A8I3NVJ4	A0A8I3N8W7;A0A8P0NRB9;A0A8I3RYR6;A0A8I3NVJ4		908	tr|A0A8I3N8W7|A0A8I3N8W7_CANLF NADH dehydrogenase [ubiquinone] iron-sulfur protein 8, mitochondrial OS=Canis lupus familiaris OX=9615 GN=NDUFS8 PE=3 SV=1;tr|A0A8P0NRB9|A0A8P0NRB9_CANLF Uncharacterized protein OS=Canis lupus familiaris OX=9615 PE=4 SV=1;tr|
26.0140361785889	25.9025363922119	26.4954433441162	24.4643211364746	24.4801292419434	24.4248962402344	25.0398845672607	24.7748985290527	24.3919830322266	24.4175758361816	24.3234729766846	25.218376159668	13	13	13	52,7	52,7	52,7	45,043	0	189,36	3190900000	17	136	A0A8I3N902;A0A8I3NQE7;A0A8I3N8Y2;A0A8I3RVM4	A0A8I3N902;A0A8I3NQE7;A0A8I3N8Y2;A0A8I3RVM4	RCC1	909	tr|A0A8I3N902|A0A8I3N902_CANLF Regulator of chromosome condensation 1 OS=Canis lupus familiaris OX=9615 GN=RCC1 PE=4 SV=1;tr|A0A8I3NQE7|A0A8I3NQE7_CANLF Regulator of chromosome condensation 1 OS=Canis lupus familiaris OX=9615 GN=RCC1 PE=4 SV=1;tr|A0A8I3N8Y
21.7555122375488	21.6152782440186	21.2792587280273	22.9204902648926	20.8118991851807	21.2262401580811	23.4342803955078	21.5054740905762	23.2684230804443	23.8271617889404	23.2789516448975	23.360782623291	4	4	4	12,3	12,3	12,3	57,164	0	14,379	256850000	32	12	A0A8I3N923;A0A8P0P8I5;A0A8I3N5Y8	A0A8I3N923;A0A8P0P8I5;A0A8I3N5Y8	SNTB1	911	tr|A0A8I3N923|A0A8I3N923_CANLF Syntrophin beta 1 OS=Canis lupus familiaris OX=9615 GN=SNTB1 PE=3 SV=1;tr|A0A8P0P8I5|A0A8P0P8I5_CANLF Syntrophin beta 1 OS=Canis lupus familiaris OX=9615 GN=SNTB1 PE=4 SV=1;tr|A0A8I3N5Y8|A0A8I3N5Y8_CANLF Syntrophin beta 1 OS=
[truncated: 2,035 more rows]
